# Supplementary material for: Crystal structure of 4′-bromo-2,3,5,6-tetra­fluoro­biphenyl-4-carbo­nitrile
Source: Acta Crystallogr E Crystallogr Commun. 2015 Apr 25;71(Pt 5):o347–8. doi: 10.1107/S2056989015007847 (PMC4420037; doi:10.1107/S2056989015007847)
Supplement: Supplementary file 1 [file e-71-0o347-sup1.cif]

##############################################################################
#                                                                            #
# This CIF contains the data in a paper accepted for publication in          #
# Acta Crystallographica Section E. It conforms to the requirements of       #
# Notes for Authors for Acta Crystallographica Section E, and has been       #
# peer reviewed under the auspices of the IUCr Commission on Journals.       #
#                                                                            #
# Full details of the Crystallographic Information File format               #
# are given in the paper "The Crystallographic Information File (CIF):       #
# a New Standard Archive File for Crystallography" by S. R. Hall, F. H.      #
# Allen and I. D. Brown [Acta Cryst. (1991), A47, 655-685].                  #
#                                                                            #
# The current version of the core CIF dictionary is obtainable from          #
# ftp://ftp.iucr.org/pub/cif_core.dic.                                       #
#                                                                            #
# Software is freely available for graphical display of the structure(s)     #
# in this CIF. For information consult the CIF software page                 #
# http://www.iucr.org/resources/cif/software.                                #
#                                                                            #
# This file may be used for bona fide research purposes within the           #
# scientific community so long as proper attribution is given to the journal # 
# article from which it was obtained.                                        #
#                                                                            #
##############################################################################
data_I
_database_code_depnum_ccdc_archive 'CCDC 1060721'
_audit_creation_method     SHELXL-2012
_chemical_name_systematic
;
4'-Bromo-2,3,5,6-tetrafluorobiphenyl-4-carbonitrile
;
_chemical_name_common
;
;
_chemical_formula_moiety     'C13 H4 Br F4 N'
_chemical_formula_sum     'C13 H4 Br F4 N'
_chemical_formula_iupac     'C13 H4 Br F4 N'
_chemical_formula_weight     330.08
_shelx_space_group_comment
;
The symmetry employed for this shelxl refinement is uniquely defined
by the following loop, which should always be used as a source of
symmetry information in preference to the above space-group names.
They are only intended as comments.
;
_space_group_crystal_system     orthorhombic
_space_group_name_H-M_alt     'P 21 21 21'
_space_group_name_Hall     'P 2ac 2ab'
loop_
    _space_group_symop_operation_xyz
    'x, y, z'
    '-x+1/2, -y, z+1/2'
    '-x, y+1/2, -z+1/2'
    'x+1/2, -y+1/2, -z'
_cell_length_a     7.3560(15)
_cell_length_b     12.107(2)
_cell_length_c     12.723(3)
_cell_angle_alpha     90
_cell_angle_beta     90
_cell_angle_gamma     90
_cell_volume     1133.1(4)
_cell_formula_units_Z     4
_cell_measurement_reflns_used     4750
_cell_measurement_theta_min     3.21
_cell_measurement_theta_max     28.42
_cell_measurement_temperature     93(2)
_exptl_crystal_description     'splitter'
_exptl_crystal_colour     'colorless'
_exptl_crystal_size_max     0.493
_exptl_crystal_size_mid     0.133
_exptl_crystal_size_min     0.097
_exptl_crystal_density_diffrn     1.935
_exptl_crystal_density_meas     ?
_exptl_crystal_density_method     ?
_exptl_crystal_F_000     640
_exptl_absorpt_coefficient_mu     3.663
_exptl_absorpt_correction_type     multi-scan
_exptl_absorpt_process_details
;
(SADABS; Bruker, 2012)
;
_shelx_estimated_absorpt_T_min     0.265
_shelx_estimated_absorpt_T_max     0.718
_exptl_absorpt_correction_T_min     0.486
_exptl_absorpt_correction_T_max     0.718
_exptl_special_details     ?
_diffrn_ambient_temperature     93(2)
_diffrn_radiation_type     MoK\a
_diffrn_radiation_wavelength     0.71073
_diffrn_measurement_device_type     'Bruker SMART CCD area-detector'
_diffrn_measurement_method     'phi and omega scans'
_diffrn_detector_area_resol_mean     ?
_diffrn_reflns_number     18347
_diffrn_reflns_av_R_equivalents     0.0532
_diffrn_reflns_theta_min     2.322
_diffrn_reflns_theta_max     29.801
_diffrn_reflns_theta_full     25.242
_diffrn_measured_fraction_theta_max     0.997
_diffrn_measured_fraction_theta_full     0.998
_diffrn_reflns_limit_h_min     -10
_diffrn_reflns_limit_h_max     10
_diffrn_reflns_limit_k_min     -16
_diffrn_reflns_limit_k_max     16
_diffrn_reflns_limit_l_min     -17
_diffrn_reflns_limit_l_max     17
_refine_special_details
;
Refined as a 2-component inversion twin.
;
_reflns_number_total     3234
_reflns_number_gt     2930
_reflns_threshold_expression     I>2\s(I)
_refine_ls_structure_factor_coef     Fsqd
_refine_ls_matrix_type     full
_refine_ls_R_factor_all     0.0341
_refine_ls_R_factor_gt     0.0277
_refine_ls_wR_factor_gt     0.0505
_refine_ls_wR_factor_ref     0.0521
_refine_ls_goodness_of_fit_ref     0.987
_refine_ls_restrained_S_all     0.987
_refine_ls_number_reflns     3234
_refine_ls_number_parameters     173
_refine_ls_number_restraints     0
_refine_ls_hydrogen_treatment     constr
_refine_ls_weighting_scheme     calc
_refine_ls_weighting_details
;
w=1/[\s^2^(Fo^2^)+(0.0144P)^2^]
where P=(Fo^2^+2Fc^2^)/3
;
_atom_sites_solution_hydrogens     geom
_atom_sites_solution_primary     ?
_atom_sites_solution_secondary     ?
_refine_ls_shift/su_max     0.001
_refine_ls_shift/su_mean     0.000
_refine_diff_density_max     0.463
_refine_diff_density_min     -0.311
_refine_ls_extinction_method     none
_refine_ls_extinction_coef     .
_refine_ls_abs_structure_details
;
Refined as an inversion twin.
;
_refine_ls_abs_structure_Flack     0.011(9)
loop_
    _atom_type_symbol
    _atom_type_description
    _atom_type_scat_dispersion_real
    _atom_type_scat_dispersion_imag
    _atom_type_scat_source
    'C' 'C' 0.0033 0.0016
                         'International Tables Vol C Tables 4.2.6.8 and 6.1.1.4'
    'H' 'H' 0.0000 0.0000
                         'International Tables Vol C Tables 4.2.6.8 and 6.1.1.4'
    'N' 'N' 0.0061 0.0033
                         'International Tables Vol C Tables 4.2.6.8 and 6.1.1.4'
    'F' 'F' 0.0171 0.0103
                         'International Tables Vol C Tables 4.2.6.8 and 6.1.1.4'
    'Br' 'Br' -0.2901 2.4595
                         'International Tables Vol C Tables 4.2.6.8 and 6.1.1.4'
_computing_data_collection
;
SMART (Bruker, 2007)
;
_computing_cell_refinement
;
SAINT (Bruker, 2007)
;
_computing_data_reduction
;
SAINT (Bruker, 2007)
;
_computing_structure_solution
;
SHELXTL (Sheldrick, 2008)
;
_computing_structure_refinement
;
SHELXL2012 (Sheldrick, 2015)
;
_computing_molecular_graphics
;
XP (Sheldrick, 2008)
;
_computing_publication_material
;
<i>WinGX</i> (Farrugia, 2012), <i>publCIF</i> (Westrip, 2010)
and <i>SHELXLE</i>
(H\"ubschle <i>et al.</i>,  2011)
;
loop_
    _atom_site_type_symbol
    _atom_site_label
    _atom_site_fract_x
    _atom_site_fract_y
    _atom_site_fract_z
    _atom_site_U_iso_or_equiv
    _atom_site_adp_type
    _atom_site_calc_flag
    _atom_site_occupancy
    _atom_site_disorder_assembly
    _atom_site_disorder_group
    Br Br1 0.89811(4) 0.35795(3) 0.37922(2) 0.01853(8) Uani d 1 . .
    F F1 0.7744(2) 1.00596(16) 0.75920(12) 0.0196(4) Uani d 1 . .
    F F2 0.7639(2) 0.79698(15) 0.69387(12) 0.0179(4) Uani d 1 . .
    F F3 1.0359(2) 0.90632(14) 0.37137(13) 0.0163(4) Uani d 1 . .
    F F4 1.0323(2) 1.11450(14) 0.43493(13) 0.0196(4) Uani d 1 . .
    N N1 0.9005(4) 1.2681(2) 0.66563(19) 0.0208(6) Uani d 1 . .
    C C1 0.9026(4) 1.1790(2) 0.6343(2) 0.0161(6) Uani d 1 . .
    C C2 0.9029(5) 1.0664(2) 0.5984(2) 0.0153(6) Uani d 1 . .
    C C3 0.8371(4) 0.9812(3) 0.6627(2) 0.0154(7) Uani d 1 . .
    C C4 0.8354(4) 0.8729(3) 0.6295(2) 0.0147(6) Uani d 1 . .
    C C5 0.9004(4) 0.8418(2) 0.5296(2) 0.0131(6) Uani d 1 . .
    C C6 0.9650(4) 0.9283(3) 0.4667(2) 0.0129(6) Uani d 1 . .
    C C7 0.9665(4) 1.0369(3) 0.4992(2) 0.0144(6) Uani d 1 . .
    C C8 0.8998(5) 0.7249(2) 0.4938(2) 0.0133(6) Uani d 1 . .
    C C9 0.9476(4) 0.6389(3) 0.5620(2) 0.0145(6) Uani d 1 . .
    H H9 0.9807 0.6555 0.6324 0.017 Uiso calc 1 . .
    C C10 0.9474(4) 0.5302(3) 0.5286(2) 0.0161(7) Uani d 1 . .
    H H10 0.9795 0.4725 0.5756 0.019 Uiso calc 1 . .
    C C11 0.8997(5) 0.5065(2) 0.4254(2) 0.0148(6) Uani d 1 . .
    C C12 0.8517(4) 0.5894(3) 0.3554(2) 0.0153(7) Uani d 1 . .
    H H12 0.8191 0.5720 0.2851 0.018 Uiso calc 1 . .
    C C13 0.8520(4) 0.6986(3) 0.3898(2) 0.0142(6) Uani d 1 . .
    H H13 0.8196 0.7560 0.3424 0.017 Uiso calc 1 . .
loop_
    _atom_site_aniso_label
    _atom_site_aniso_U_11
    _atom_site_aniso_U_22
    _atom_site_aniso_U_33
    _atom_site_aniso_U_12
    _atom_site_aniso_U_13
    _atom_site_aniso_U_23
    Br1 0.02368(15) 0.01300(14) 0.01890(13) -0.00129(14) 0.00259(14)
                                                                    -0.00242(13)
    F1 0.0229(10) 0.0218(10) 0.0141(8) 0.0003(8) 0.0031(7) -0.0022(7)
    F2 0.0213(10) 0.0185(10) 0.0138(8) -0.0028(8) 0.0029(7) 0.0034(7)
    F3 0.0201(9) 0.0163(9) 0.0125(7) 0.0014(7) 0.0034(7) -0.0004(8)
    F4 0.0265(10) 0.0143(10) 0.0179(8) -0.0015(7) 0.0042(7) 0.0030(7)
    N1 0.0216(14) 0.0193(15) 0.0215(12) 0.0015(14) 0.0011(13) -0.0013(11)
    C1 0.0153(14) 0.0200(15) 0.0130(13) -0.0011(13) 0.0005(14) 0.0010(11)
    C2 0.0156(13) 0.0137(14) 0.0165(13) 0.0012(14) -0.0020(13) -0.0026(11)
    C3 0.0133(15) 0.0204(18) 0.0125(13) 0.0020(13) -0.0003(11) -0.0034(12)
    C4 0.0121(13) 0.0149(16) 0.0169(13) -0.0017(11) -0.0013(12) 0.0049(14)
    C5 0.0112(12) 0.0144(15) 0.0136(11) 0.0014(14) -0.0040(12) -0.0006(11)
    C6 0.0110(14) 0.0162(16) 0.0116(13) 0.0024(12) -0.0007(11) -0.0012(12)
    C7 0.0136(14) 0.0138(16) 0.0160(14) 0.0003(12) -0.0008(11) 0.0035(12)
    C8 0.0101(13) 0.0134(15) 0.0164(12) -0.0001(13) 0.0009(13) -0.0013(11)
    C9 0.0117(14) 0.0187(16) 0.0133(12) -0.0030(13) -0.0021(10) -0.0017(14)
    C10 0.0155(17) 0.0149(16) 0.0178(14) 0.0010(12) 0.0008(12) 0.0033(13)
    C11 0.0125(13) 0.0136(15) 0.0183(13) -0.0029(14) 0.0017(14) -0.0048(11)
    C12 0.0147(16) 0.0191(17) 0.0120(14) -0.0006(12) 0.0002(10) -0.0025(12)
    C13 0.0136(15) 0.0151(15) 0.0137(13) 0.0018(11) -0.0005(11) 0.0045(12)
_geom_special_details
;
All e.s.d.'s (except the e.s.d. in the dihedral angle between two l.s. planes)
are estimated using the full covariance matrix. The cell e.s.d.'s are taken
into account individually in the estimation of e.s.d.'s in distances, angles
and torsion angles; correlations between e.s.d.'s in cell parameters are only
used when they are defined by crystal symmetry. An approximate (isotropic)
treatment of cell e.s.d.'s is used for estimating e.s.d.'s involving l.s.
planes.
;
loop_
    _geom_bond_atom_site_label_1
    _geom_bond_atom_site_label_2
    _geom_bond_site_symmetry_2
    _geom_bond_distance
    _geom_bond_publ_flag
    Br1 C11 . 1.892(3) ?
    F1 C3 . 1.346(3) ?
    F2 C4 . 1.339(3) ?
    F3 C6 . 1.347(3) ?
    F4 C7 . 1.336(3) ?
    N1 C1 . 1.150(4) ?
    C1 C2 . 1.438(4) ?
    C2 C7 . 1.393(4) ?
    C2 C3 . 1.402(4) ?
    C3 C4 . 1.377(4) ?
    C4 C5 . 1.409(4) ?
    C5 C6 . 1.401(4) ?
    C5 C8 . 1.487(4) ?
    C6 C7 . 1.379(4) ?
    C8 C9 . 1.400(4) ?
    C8 C13 . 1.406(4) ?
    C9 C10 . 1.383(4) ?
    C9 H9 . 0.9500 ?
    C10 C11 . 1.389(4) ?
    C10 H10 . 0.9500 ?
    C11 C12 . 1.388(4) ?
    C12 C13 . 1.392(4) ?
    C12 H12 . 0.9500 ?
    C13 H13 . 0.9500 ?
loop_
    _geom_angle_atom_site_label_1
    _geom_angle_atom_site_label_2
    _geom_angle_atom_site_label_3
    _geom_angle_site_symmetry_1
    _geom_angle_site_symmetry_3
    _geom_angle
    _geom_angle_publ_flag
    N1 C1 C2 . . 178.1(3) ?
    C7 C2 C3 . . 117.1(3) ?
    C7 C2 C1 . . 122.1(3) ?
    C3 C2 C1 . . 120.8(2) ?
    F1 C3 C4 . . 119.3(3) ?
    F1 C3 C2 . . 119.1(3) ?
    C4 C3 C2 . . 121.6(3) ?
    F2 C4 C3 . . 118.0(3) ?
    F2 C4 C5 . . 120.1(3) ?
    C3 C4 C5 . . 121.9(3) ?
    C6 C5 C4 . . 115.5(3) ?
    C6 C5 C8 . . 122.5(2) ?
    C4 C5 C8 . . 122.0(3) ?
    F3 C6 C7 . . 117.1(3) ?
    F3 C6 C5 . . 119.8(3) ?
    C7 C6 C5 . . 123.0(3) ?
    F4 C7 C6 . . 119.3(3) ?
    F4 C7 C2 . . 119.8(3) ?
    C6 C7 C2 . . 120.9(3) ?
    C9 C8 C13 . . 118.6(3) ?
    C9 C8 C5 . . 121.2(2) ?
    C13 C8 C5 . . 120.3(3) ?
    C10 C9 C8 . . 121.1(3) ?
    C10 C9 H9 . . 119.4 ?
    C8 C9 H9 . . 119.4 ?
    C9 C10 C11 . . 119.2(3) ?
    C9 C10 H10 . . 120.4 ?
    C11 C10 H10 . . 120.4 ?
    C12 C11 C10 . . 121.4(3) ?
    C12 C11 Br1 . . 119.1(2) ?
    C10 C11 Br1 . . 119.5(2) ?
    C11 C12 C13 . . 119.0(3) ?
    C11 C12 H12 . . 120.5 ?
    C13 C12 H12 . . 120.5 ?
    C12 C13 C8 . . 120.7(3) ?
    C12 C13 H13 . . 119.6 ?
    C8 C13 H13 . . 119.6 ?
loop_
    _geom_torsion_atom_site_label_1
    _geom_torsion_atom_site_label_2
    _geom_torsion_atom_site_label_3
    _geom_torsion_atom_site_label_4
    _geom_torsion_site_symmetry_1
    _geom_torsion_site_symmetry_2
    _geom_torsion_site_symmetry_3
    _geom_torsion_site_symmetry_4
    _geom_torsion
    _geom_torsion_publ_flag
    C7 C2 C3 F1 . . . . 179.9(3) ?
    C1 C2 C3 F1 . . . . -0.5(4) ?
    C7 C2 C3 C4 . . . . 0.1(5) ?
    C1 C2 C3 C4 . . . . 179.7(3) ?
    F1 C3 C4 F2 . . . . 2.6(4) ?
    C2 C3 C4 F2 . . . . -177.5(3) ?
    F1 C3 C4 C5 . . . . -179.5(3) ?
    C2 C3 C4 C5 . . . . 0.3(5) ?
    F2 C4 C5 C6 . . . . 177.3(3) ?
    C3 C4 C5 C6 . . . . -0.5(4) ?
    F2 C4 C5 C8 . . . . -2.6(4) ?
    C3 C4 C5 C8 . . . . 179.6(3) ?
    C4 C5 C6 F3 . . . . 177.6(2) ?
    C8 C5 C6 F3 . . . . -2.4(4) ?
    C4 C5 C6 C7 . . . . 0.2(4) ?
    C8 C5 C6 C7 . . . . -179.8(3) ?
    F3 C6 C7 F4 . . . . 1.8(4) ?
    C5 C6 C7 F4 . . . . 179.3(3) ?
    F3 C6 C7 C2 . . . . -177.3(3) ?
    C5 C6 C7 C2 . . . . 0.2(5) ?
    C3 C2 C7 F4 . . . . -179.4(3) ?
    C1 C2 C7 F4 . . . . 1.0(5) ?
    C3 C2 C7 C6 . . . . -0.3(4) ?
    C1 C2 C7 C6 . . . . -179.9(3) ?
    C6 C5 C8 C9 . . . . 139.2(3) ?
    C4 C5 C8 C9 . . . . -40.8(4) ?
    C6 C5 C8 C13 . . . . -40.4(5) ?
    C4 C5 C8 C13 . . . . 139.6(3) ?
    C13 C8 C9 C10 . . . . -0.3(4) ?
    C5 C8 C9 C10 . . . . -179.9(3) ?
    C8 C9 C10 C11 . . . . 0.3(4) ?
    C9 C10 C11 C12 . . . . -0.2(5) ?
    C9 C10 C11 Br1 . . . . -179.8(2) ?
    C10 C11 C12 C13 . . . . 0.1(5) ?
    Br1 C11 C12 C13 . . . . 179.7(2) ?
    C11 C12 C13 C8 . . . . -0.1(4) ?
    C9 C8 C13 C12 . . . . 0.2(4) ?
    C5 C8 C13 C12 . . . . 179.8(3) ?
loop_
    _geom_hbond_atom_site_label_D
    _geom_hbond_atom_site_label_H
    _geom_hbond_atom_site_label_A
    _geom_hbond_site_symmetry_A
    _geom_hbond_distance_DH
    _geom_hbond_distance_HA
    _geom_hbond_distance_DA
    _geom_hbond_angle_DHA
    C9 H9 F2 . 0.95 2.47 2.882(4) 106.3
    C13 H13 F3 . 0.95 2.45 2.865(3) 106.6
_shelx_hkl_file
;
   0   1   0   -0.22    0.46
   0   1   0    0.26    0.65
   0   1   0   -0.33    0.34
   0   1   0   -0.41    0.33
   0  -1   0    0.52    0.70
   0  -1   0    1.87    0.60
   0  -1   0   -0.29    0.17
   0  -2   0  114.71    8.68
   0   2   0  121.69    9.03
   0   2   0  120.47    8.93
   0   2   0  116.23    8.80
   0  -3   0   -0.57    2.14
   0  -3   0    0.70    1.64
   0   3   0    2.32    1.89
   0   3   0    3.61    2.63
   0   3   0   -2.69    2.50
   0  -3   0   -0.21    0.73
   0   4   0 1360.22   93.34
   0   4   0 1343.65   92.88
   0  -4   0 1490.42   90.11
   0  -5   0    0.37    2.56
   0  -5   0    2.54    2.39
   0   5   0    0.26    2.55
   0   5   0    0.10    3.44
   0   6   0  726.75   51.66
   0  -6   0  765.78   50.07
   0  -6   0  730.70   48.63
   0   6   0  698.63   50.57
   0   7   0   -0.63    4.57
   0   7   0   -0.31    3.89
   0  -7   0   -2.34    2.94
   0  -7   0    0.88    3.35
   0  -8   0  949.88   63.23
   0   8   0  943.30   66.45
   0  -8   0  913.37   64.85
   0   8   0 1023.83   68.10
   0   9   0   -0.38    5.37
   0   9   0    0.20    5.68
   0  -9   0    2.51    4.12
   0  -9   0   -1.94    3.50
   0  10   0  110.75   14.31
   0 -10   0  135.68   12.82
   0 -11   0   -0.16    4.92
   0  11   0    7.58    7.18
   0  12   0   33.32   10.57
   0 -12   0   42.87    7.92
   0 -13   0    5.17    5.97
   0  13   0   -7.43    7.90
   0  14   0  533.38   44.76
   0  15   0    2.68    9.77
   0  16   0    7.68   11.46
  -1   0   0   -0.36    1.41
   1   0   0    0.98    1.30
   1   0   0    1.15    1.37
  -1   0   0   -1.15    1.26
   1   0   0    0.92    1.45
  -1   0   0   -2.25    1.17
   1   0   0    2.15    1.29
  -1   1   0    6.48    1.36
   1  -1   0    9.19    1.88
  -1  -1   0    7.56    1.84
  -1   1   0    5.88    1.66
   1   1   0    8.87    1.95
   1   1   0    8.63    1.95
  -1  -1   0    8.40    1.87
   1   1   0    7.27    1.85
  -1  -1   0    9.30    1.89
   1   1   0    6.71    1.83
  -1  -1   0    4.98    1.76
   1  -1   0    8.74    1.86
   1  -1   0    9.36    1.92
  -1   1   0   12.09    1.97
   1   1   0    6.55    1.80
  -1   1   0    9.47    1.83
   1  -1   0    8.72    1.26
   1   2   0  632.75   43.87
  -1  -2   0  624.02   42.40
  -1  -2   0  671.42   42.43
   1   2   0  651.60   43.76
   1  -2   0  676.69   43.85
  -1   2   0  668.55   43.89
  -1  -2   0  630.35   43.76
  -1  -2   0  678.21   43.77
  -1   2   0  638.79   39.96
   1   2   0  648.83   39.81
   1  -2   0  649.30   42.25
  -1   2   0  633.77   42.25
  -1   2   0  650.57   43.63
  -1  -3   0 1082.88   71.70
  -1   3   0 1067.89   71.90
  -1  -3   0 1110.45   69.58
   1   3   0 1039.71   64.98
   1  -3   0  981.73   68.81
  -1  -3   0 1062.28   72.11
   1   3   0 1086.89   71.76
   1   3   0 1049.36   69.44
  -1   3   0 1105.63   69.06
  -1   3   0 1089.94   71.31
   1   3   0 1124.74   71.56
  -1  -4   0  221.87   16.77
  -1   4   0  230.28   16.70
  -1  -4   0  221.37   17.46
  -1  -4   0  216.47   17.15
   1   4   0  254.16   18.03
   1   4   0  241.17   17.00
   1  -4   0  215.54   16.00
  -1   4   0  212.01   17.51
  -1  -5   0  603.62   41.85
  -1   5   0  590.91   43.15
   1   5   0  640.37   42.32
  -1  -5   0  645.17   42.76
  -1   5   0  615.51   42.01
   1  -5   0  613.23   40.49
   1   5   0  616.07   43.44
   1  -5   0  562.32   41.56
  -1   6   0 1060.42   69.36
   1  -6   0 1102.96   66.73
  -1  -6   0 1047.88   67.87
  -1   6   0 1049.43   70.57
   1  -6   0 1039.13   68.69
   1   6   0  970.33   69.16
   1   6   0  855.31   70.31
   1   7   0  123.47   14.81
   1  -7   0  144.54   12.36
  -1  -7   0  142.06   13.46
   1   7   0  149.23   13.43
  -1  -7   0  128.53   13.00
   1  -7   0  163.71   12.65
  -1   7   0  164.17   13.94
  -1   7   0  162.02   14.94
   1   8   0  145.85   17.04
  -1   8   0  163.32   16.29
   1   8   0  158.56   15.34
  -1  -8   0  173.26   15.07
   1  -8   0  163.61   13.75
  -1   8   0  165.29   15.39
   1  -8   0  165.58   13.85
  -1  -8   0  157.14   14.71
  -1  -9   0    5.37    4.98
  -1  -9   0    3.23    4.42
  -1   9   0   -1.93    5.34
   1   9   0   -2.10    6.62
   1   9   0    2.74    5.17
   1  -9   0    1.30    3.77
   1  -9   0    3.87    4.22
  -1   9   0    4.80    6.43
   1 -10   0    9.40    5.13
   1  10   0   10.67    6.83
  -1 -10   0    7.25    5.36
  -1  10   0   10.54    7.60
   1  11   0  281.32   25.46
   1 -11   0  291.42   22.23
  -1  11   0  281.02   26.16
  -1 -11   0  276.69   22.93
  -1 -12   0  521.62   37.33
   1  12   0  501.28   40.75
  -1  12   0  526.87   42.02
   1 -12   0  496.47   36.35
  -1 -13   0   74.22   10.72
  -1  13   0   69.61   13.59
   1  13   0   70.37   13.45
  -1  14   0   22.05   12.10
   1  14   0   18.78   11.32
  -1  15   0    8.24   11.73
   1  15   0   -1.52   11.45
   1  15   0   10.94   11.48
   1  16   0  157.27   24.05
   1  16   0  169.92   23.59
  -1  16   0  221.56   25.34
   2   0   0 1845.97  122.04
   2   0   0 1858.02  125.96
  -2   0   0 1965.42  126.43
   2   0   0 1953.99  113.96
   2   0   0 1971.46  126.38
  -2   0   0 1860.89  126.01
   2   1   0  272.25   18.61
   2  -1   0  291.49   20.37
  -2  -1   0  296.04   20.51
  -2  -1   0  293.06   20.78
   2  -1   0  276.23   18.80
  -2   1   0  290.72   20.40
   2   1   0  270.76   19.86
   2   1   0  268.68   20.31
   2  -1   0  271.49   19.81
   2   1   0  285.56   20.86
  -2  -1   0  279.55   20.01
  -2   1   0  303.32   20.81
   2  -1   0  272.82   20.54
   2  -2   0  105.42    9.17
   2  -2   0  108.59    9.17
   2  -2   0  103.32    7.63
   2   2   0  100.16    9.26
  -2   2   0  103.24    8.16
  -2   2   0  104.80    9.43
   2   2   0  107.55    9.75
   2   2   0  106.59    8.79
  -2   2   0  105.55    9.34
   2   2   0  109.28    9.37
  -2  -2   0  113.81    9.58
  -2  -2   0  113.51    9.63
  -2   3   0  117.94    8.39
  -2  -3   0  100.92    9.70
   2   3   0  112.21    9.96
   2   3   0   96.30    9.13
  -2   3   0  108.28    8.91
  -2   3   0  105.86    9.84
   2   3   0  116.98   10.53
  -2  -3   0  119.71    9.98
  -2   3   0  110.04    9.64
   2  -3   0  112.53    9.48
   2  -3   0  123.75    9.84
  -2  -4   0 1281.66   86.13
   2   4   0 1318.42   86.17
  -2   4   0 1289.14   85.84
  -2   4   0 1232.53   78.49
  -2  -4   0 1294.69   86.39
  -2  -4   0 1247.90   83.37
  -2   4   0 1306.52   86.40
   2  -4   0 1319.76   83.05
   2   4   0 1254.88   86.43
   2   4   0 1272.44   78.36
  -2   5   0  828.72   58.44
  -2   5   0  806.66   52.56
   2   5   0  785.25   52.97
  -2  -5   0  847.99   57.74
   2   5   0  830.04   58.47
  -2   5   0  898.35   57.81
  -2  -5   0  871.95   58.14
  -2  -5   0  867.30   56.48
   2  -5   0  838.64   55.52
   2   5   0  837.82   57.93
   2  -6   0  118.16   10.58
  -2   6   0  130.06   11.62
   2  -6   0  114.27   10.57
  -2   6   0  113.27   10.10
  -2  -6   0   96.17   11.24
  -2  -6   0  115.75   11.69
  -2  -6   0  122.80   10.77
   2   6   0  112.96   12.07
   2   6   0  107.18   11.22
   2   6   0  123.98   11.51
  -2   6   0  107.24   11.94
  -2  -7   0    5.75    3.84
  -2  -7   0    5.43    4.07
  -2   7   0    6.57    4.69
  -2   7   0   10.54    5.77
   2  -7   0    0.83    3.56
  -2  -7   0    3.67    5.18
   2   7   0    1.45    4.30
   2   7   0    0.10    5.03
   2   7   0    9.07    5.48
   2  -7   0    1.03    3.50
  -2   8   0   55.77    8.09
   2   8   0   56.26    9.44
   2  -8   0   49.46    7.02
   2   8   0   62.04    9.97
   2   8   0   42.77    8.05
  -2   8   0   34.85    9.25
  -2  -8   0   59.19    8.97
   2  -8   0   49.07    7.05
  -2   9   0  501.71   40.20
   2   9   0  475.21   40.21
   2  -9   0  494.19   35.54
  -2  -9   0  525.53   37.34
  -2  -9   0  495.91   37.59
   2   9   0  543.88   38.84
   2   9   0  504.78   36.94
  -2   9   0  506.83   38.17
   2  10   0  223.04   20.43
   2 -10   0  228.78   17.73
  -2 -10   0  185.43   18.68
   2  10   0  219.13   20.79
  -2  10   0  169.84   21.00
  -2 -11   0  339.17   25.52
   2 -11   0  300.35   23.72
   2  11   0  318.22   27.66
  -2  11   0  296.77   28.93
   2  11   0  273.63   26.60
   2  12   0   -1.29    7.29
   2  12   0    8.38    9.88
  -2 -12   0    4.99    6.24
  -2  12   0    1.33    9.10
  -2 -13   0  217.19   20.38
  -2  13   0  233.49   25.57
   2  13   0  204.38   23.77
   2  13   0  212.95   23.41
   2  14   0   -2.87    9.93
  -2  14   0    1.83   10.81
   2  14   0   -3.30   10.54
   2  15   0   44.32   13.95
  -2  15   0   43.49   14.65
   2  15   0   28.76   14.65
   2  16   0   19.42   14.04
   2  16   0   30.73   15.44
  -2  16   0    4.25   12.52
   3   0   0    1.50    2.81
  -3   0   0   -1.73    2.98
  -3   0   0    2.87    3.51
   3   0   0   -0.31    3.19
   3   0   0   -0.63    3.05
   3   1   0 2198.17  141.90
   3  -1   0 2126.31  141.67
   3   1   0 2262.67  132.59
  -3  -1   0 2236.35  142.20
  -3   1   0 2296.58  146.44
  -3   1   0 2279.12  146.92
   3   1   0 2128.23  146.30
  -3  -1   0 2179.69  146.83
   3  -1   0 2268.21  141.06
   3  -1   0 2105.86  146.12
  -3  -2   0  259.69   20.03
  -3  -2   0  258.50   20.71
   3   2   0  264.38   20.43
   3  -2   0  262.48   19.86
  -3   2   0  254.78   20.63
  -3   2   0  272.95   20.55
   3  -2   0  257.70   17.33
   3   2   0  283.63   20.15
   3  -2   0  288.18   20.36
   3   2   0  263.83   18.98
  -3   3   0 1107.55   74.00
   3  -3   0 1076.23   66.28
  -3  -3   0 1047.63   71.41
  -3   3   0 1043.47   73.32
   3   3   0 1020.22   73.38
  -3   3   0 1122.52   70.35
   3   3   0 1103.85   71.43
  -3  -3   0 1055.67   73.79
   3   3   0 1116.75   74.39
   3   3   0 1049.51   66.93
   3  -3   0 1102.55   73.37
   3  -3   0 1137.96   71.28
  -3  -4   0  118.35   11.34
   3  -4   0  103.09   10.59
  -3   4   0  113.37   10.96
  -3   4   0  119.83    9.88
  -3  -4   0  113.32   11.31
   3  -4   0  127.52   11.04
   3   4   0  112.53   10.78
   3   4   0  111.33   11.63
   3   4   0   97.29   10.82
  -3   4   0  107.54   11.12
   3  -5   0   40.99    6.40
  -3   5   0   45.65    5.39
  -3   5   0   41.52    7.07
  -3   5   0   42.38    6.01
  -3  -5   0   55.17    6.17
  -3   5   0   38.80    6.62
   3  -5   0   36.25    5.94
  -3  -5   0   34.99    6.35
   3   5   0   32.80    6.63
   3   5   0   35.61    6.48
   3   5   0   36.57    7.34
  -3  -5   0   35.66    6.58
  -3  -6   0  252.79   21.32
  -3   6   0  267.62   18.74
   3   6   0  265.50   22.47
   3  -6   0  248.51   20.03
  -3  -6   0  248.70   19.81
   3   6   0  275.72   21.69
  -3   6   0  261.18   21.40
  -3   6   0  281.80   22.29
   3   6   0  240.75   20.07
  -3  -6   0  255.38   21.04
  -3   7   0 1001.14   66.87
   3   7   0  880.37   60.14
  -3   7   0  971.62   65.26
   3   7   0  900.10   65.28
  -3  -7   0  938.60   64.65
   3  -7   0  908.96   62.50
  -3  -7   0  995.21   65.93
  -3  -7   0  915.10   63.68
   3  -7   0  909.47   64.16
   3  -8   0  414.33   30.46
  -3  -8   0  442.67   32.60
  -3   8   0  420.21   32.45
  -3   8   0  392.12   33.66
  -3  -8   0  394.88   32.48
   3   8   0  399.30   30.73
   3  -8   0  421.34   30.89
   3   8   0  448.45   32.70
  -3  -8   0  412.87   30.96
  -3   9   0  395.00   33.81
   3   9   0  397.48   31.87
   3  -9   0  380.58   29.17
   3   9   0  416.57   31.13
  -3  -9   0  385.46   31.57
  -3 -10   0  375.20   29.68
   3  10   0  355.20   30.27
   3  10   0  379.80   29.99
   3 -10   0  365.80   27.43
  -3  10   0  311.80   31.40
   3 -11   0  377.21   27.59
   3  11   0  373.08   30.84
  -3 -11   0  384.72   29.47
   3  11   0  386.59   31.46
  -3  11   0  236.36   30.47
   3  12   0   52.61   11.80
   3 -12   0   50.34    9.10
  -3  12   0   27.04   12.99
   3  12   0   30.05   12.39
  -3 -12   0   46.61   10.15
   3  13   0  119.87   17.52
   3  13   0  118.18   19.15
  -3 -13   0  166.99   16.50
  -3  13   0  103.21   19.73
  -3  14   0   12.43   12.72
   3  14   0   20.60   13.38
   3  14   0   11.59   11.06
  -3  15   0  111.51   21.64
   3  15   0  122.79   19.62
   3  15   0  120.17   21.68
   3  16   0    7.34   13.73
  -3  16   0   11.73   14.70
   3  16   0   -1.37   13.07
   4   0   0  944.98   66.18
  -4   0   0  997.49   67.13
   4   0   0  908.38   64.22
   4   0   0  998.67   60.46
   4   1   0  503.72   35.57
   4  -1   0  520.31   33.47
   4  -1   0  492.53   35.58
  -4  -1   0  518.55   36.07
   4   1   0  496.21   36.44
   4  -1   0  498.66   36.37
  -4   1   0  514.38   37.30
   4   1   0  469.30   33.35
  -4  -1   0  487.40   36.99
  -4  -2   0  343.27   26.85
  -4  -2   0  339.29   25.99
   4  -2   0  358.99   26.15
   4   2   0  343.35   25.79
   4  -2   0  334.65   23.31
   4   2   0  329.05   24.31
  -4   2   0  354.31   26.90
   4  -2   0  356.91   25.72
   4   2   0  319.75   26.07
   4  -3   0   58.29    5.60
   4  -3   0   42.47    7.70
  -4   3   0   67.44    8.83
   4  -3   0   50.31    7.81
   4   3   0   57.30    7.99
  -4  -3   0   57.94    8.50
  -4  -3   0   61.52    8.63
   4   3   0   50.80    8.08
   4   3   0   56.99    8.26
   4  -4   0  480.27   34.35
  -4  -4   0  480.17   35.27
  -4   4   0  499.74   32.28
   4   4   0  432.71   32.12
  -4  -4   0  456.13   34.09
  -4   4   0  464.15   35.16
   4  -4   0  448.00   33.53
   4   4   0  463.73   34.82
   4   5   0  104.33   11.57
   4   5   0   92.53   10.99
   4  -5   0   91.96   10.69
  -4   5   0   97.99    9.55
  -4  -5   0  102.80   11.42
  -4   5   0   92.05   11.29
   4  -5   0   90.30   10.48
  -4  -5   0   85.18   10.73
  -4   5   0  101.89   11.83
  -4   6   0  219.03   20.65
  -4   6   0  237.32   18.76
   4  -6   0  192.34   18.96
  -4  -6   0  244.02   20.80
   4   6   0  217.26   19.57
  -4   6   0  265.82   22.04
   4  -6   0  257.70   19.92
   4   6   0  237.09   21.03
  -4  -6   0  247.56   18.99
  -4  -6   0  254.22   20.60
  -4   7   0    0.58    4.24
   4  -7   0    0.90    3.77
  -4   7   0   -1.15    6.67
   4   7   0    2.44    6.28
  -4  -7   0   -6.01    5.39
   4  -7   0    6.58    5.60
   4   7   0    4.14    6.10
  -4  -7   0    3.83    5.78
  -4   7   0    2.45    6.07
  -4  -7   0    0.80    4.25
   4   8   0  157.85   16.96
  -4   8   0  164.21   18.33
   4   8   0  160.03   17.59
  -4  -8   0  174.84   17.71
  -4  -8   0  174.04   15.22
   4  -8   0  184.69   16.58
   4   9   0   31.65    9.87
  -4  -9   0   33.18    9.31
   4   9   0   27.37    8.59
  -4  -9   0   17.80    6.30
   4  -9   0   29.42    7.64
  -4   9   0   28.60   10.60
  -4 -10   0  422.21   36.55
   4 -10   0  423.76   33.72
   4  10   0  460.88   37.04
  -4  10   0  508.94   39.93
   4  10   0  488.00   36.59
  -4  11   0    6.84   10.82
   4 -11   0   21.44    7.72
  -4 -11   0   17.60    8.83
   4  11   0   20.77   10.11
   4  11   0   14.10   10.24
  -4  12   0   -7.29    9.84
  -4 -12   0    9.07    8.47
   4  12   0    0.99    9.01
   4  12   0   -3.18    9.34
   4  13   0   35.24   13.57
  -4  13   0   37.82   14.91
   4  13   0   43.64   14.93
  -4 -13   0   49.98   11.44
   4  14   0  195.78   23.51
   4  14   0  216.22   25.97
  -4  14   0  118.11   23.28
   4  15   0   10.77   14.59
   4  15   0   33.87   14.54
  -4  15   0   16.07   15.71
   5   0   0   -0.26    2.91
   5   0   0    0.53    5.47
   5   0   0   -1.06    5.20
  -5   0   0    8.26    5.81
  -5  -1   0    9.49    5.88
   5  -1   0   -2.61    5.44
   5   1   0   -0.34    5.27
   5  -1   0    6.03    3.09
  -5  -1   0    3.31    5.37
   5   1   0    1.45    5.49
   5  -1   0    2.19    5.24
   5   1   0    3.95    5.14
  -5   1   0    4.81    5.60
  -5  -2   0  535.38   41.59
   5   2   0  557.11   39.00
   5   2   0  574.38   41.33
   5   2   0  577.40   42.39
   5  -2   0  581.56   42.23
  -5   2   0  602.81   43.47
   5  -2   0  561.10   38.19
   5  -2   0  586.41   41.54
  -5  -2   0  597.46   43.27
   5  -3   0   -0.78    5.30
   5   3   0    3.53    5.71
   5  -3   0   -0.62    2.92
  -5  -3   0    2.09    5.59
   5   3   0   -4.50    5.11
  -5   3   0   -0.94    4.83
   5   3   0    9.35    5.58
   5  -3   0    1.38    5.31
  -5  -3   0    8.07    6.01
   5  -4   0  175.15   16.83
   5  -4   0  175.84   16.22
  -5  -4   0  159.17   16.92
   5   4   0  162.14   16.92
  -5   4   0  168.16   17.71
  -5  -4   0  164.89   17.08
   5  -4   0  188.09   12.83
   5   4   0  177.68   16.50
  -5   5   0  173.78   18.08
   5  -5   0  179.04   17.14
   5   5   0  172.46   16.54
  -5   5   0  180.26   14.72
  -5  -5   0  190.39   17.88
   5   5   0  160.49   17.34
  -5  -5   0  167.11   17.26
   5  -5   0  175.08   16.61
   5   6   0  722.78   49.75
  -5  -6   0  702.74   53.42
   5   6   0  763.25   54.12
   5  -6   0  690.57   51.32
  -5   6   0  744.25   50.08
  -5   6   0  729.42   54.60
  -5  -6   0  774.50   52.42
  -5  -7   0  119.34   12.14
   5  -7   0  133.65   14.06
  -5   7   0  115.21   12.09
  -5   7   0  102.16   14.90
  -5  -7   0   99.09   13.61
   5   7   0  108.30   14.75
   5   7   0  111.26   14.02
   5   8   0  490.55   38.77
  -5  -8   0  449.82   35.55
   5   8   0  518.54   37.30
  -5  -8   0  474.39   37.88
   5  -8   0  517.54   36.73
  -5   8   0  494.28   40.03
   5  -9   0   10.14    7.52
  -5  -9   0   22.79    9.53
  -5   9   0   12.86    9.68
   5   9   0   17.65    9.63
   5   9   0    9.60    8.17
   5  10   0  172.20   19.50
   5  10   0  153.53   18.72
  -5  10   0  137.77   20.75
  -5 -10   0  168.56   19.50
   5 -10   0  165.69   17.18
   5 -11   0   17.18    8.41
   5  11   0    7.47   10.20
  -5 -11   0   18.83   10.57
  -5  11   0   29.24   13.29
   5  11   0    7.19   10.07
   5  12   0  297.37   29.63
  -5  12   0  245.90   31.22
   5  12   0  294.93   29.30
  -5 -12   0  333.53   29.61
  -5 -13   0   10.76    9.96
   5  13   0    4.99   12.19
   5  13   0  -13.18    9.64
  -5  13   0   -0.86   12.05
   5  14   0   -2.78   12.22
  -5  14   0    3.32   14.96
   5  14   0   10.61   12.97
   6   0   0  763.46   54.91
   6   0   0  783.27   56.46
  -6   0   0  730.58   57.20
   6   0   0  798.40   51.68
  -6   1   0  230.77   23.33
  -6  -1   0  267.13   23.51
   6  -1   0  242.87   22.25
  -6  -1   0  260.76   23.59
   6   1   0  240.60   22.38
   6   1   0  250.35   22.78
   6   1   0  243.92   21.17
   6  -1   0  225.86   22.37
   6  -1   0  254.84   18.31
   6  -2   0  121.77   14.73
  -6   2   0  107.12   15.12
   6   2   0  113.60   13.38
   6  -2   0  126.57   14.48
   6   2   0  101.72   14.24
   6  -2   0  134.92   10.68
   6   2   0  124.02   14.58
  -6  -2   0  126.71   15.30
  -6  -2   0  110.19   14.61
  -6   3   0   55.48   11.43
  -6  -3   0   62.97   11.15
   6  -3   0   63.29    6.74
   6  -3   0   65.47   10.56
   6   3   0   51.93   10.62
   6   3   0   64.01   10.67
   6   3   0   39.63    9.99
  -6  -3   0   69.92   11.36
   6  -3   0   59.44   10.77
  -6  -4   0   50.53   10.11
   6   4   0   45.67    9.51
   6  -4   0   37.46    8.61
  -6   4   0   36.78   10.51
   6  -4   0   42.18    9.72
   6  -4   0   50.02    5.73
   6   4   0   26.96    9.69
  -6  -4   0   40.54    9.86
   6  -5   0  276.98   24.71
  -6  -5   0  295.74   25.74
  -6   5   0  278.46   26.44
   6   5   0  262.43   23.91
   6   5   0  284.87   25.87
  -6  -5   0  297.97   26.22
   6   6   0  222.18   21.84
   6   6   0  244.98   23.65
   6  -6   0  228.49   21.99
  -6  -6   0  251.19   23.09
  -6   6   0  246.73   24.37
  -6  -7   0    5.34    7.95
   6   7   0    2.91    7.39
   6  -7   0    4.68    7.24
  -6   7   0   -2.33    7.96
   6   7   0    7.01    8.87
  -6   8   0   72.61   14.59
   6   8   0   56.26   12.65
   6   8   0   55.07   12.50
   6  -8   0   65.21   11.62
  -6  -8   0   70.32   13.02
   6   9   0  151.79   19.88
  -6  -9   0  173.58   20.24
  -6   9   0  213.33   23.72
   6   9   0  150.80   19.66
   6  -9   0  177.76   18.60
   6  10   0  151.49   20.08
  -6  10   0  178.19   23.73
  -6 -10   0  160.25   20.32
   6  10   0  170.69   20.75
   6 -10   0  168.63   18.26
   6  11   0   12.53   11.32
  -6  11   0   36.74   15.95
  -6 -11   0   14.14   10.68
   6  11   0   18.38   11.78
   6  12   0   -2.54   11.05
  -6 -12   0   -2.05   10.70
   6  12   0    3.01   11.31
  -6  12   0    2.15   13.08
   6  13   0  150.19   23.07
  -6  13   0  159.89   27.39
   6  13   0  216.53   26.63
   7   0   0   -3.26    6.88
  -7   0   0    0.80    7.60
   7   0   0    1.37    4.10
   7   0   0    3.26    8.17
  -7   0   0    4.39    8.03
   7   1   0   68.19    8.57
  -7   1   0   80.64   13.93
  -7  -1   0   67.42   13.22
   7   1   0   53.32   11.76
   7  -1   0   59.91    7.28
  -7  -1   0   60.41   12.67
   7   1   0   58.17   11.67
   7  -1   0   69.71   12.06
   7  -1   0   52.85   11.78
   7   2   0   12.90    9.49
   7   2   0   20.53    8.87
   7   2   0   27.77   10.55
   7  -2   0   28.14    9.84
  -7  -2   0   15.11    9.29
   7  -2   0   28.92    5.83
  -7  -2   0   16.39    9.00
  -7   2   0   32.39   10.91
  -7  -3   0   60.48   12.68
   7   3   0   52.82   12.19
  -7   3   0   56.73   13.13
   7   3   0   63.61   11.81
   7  -3   0   62.28   12.44
  -7  -3   0   72.72   13.04
   7   4   0   28.40   10.80
   7  -4   0   39.59   10.79
   7   4   0   24.83    9.17
  -7  -4   0   28.31   10.44
  -7  -4   0   42.83   11.16
  -7   4   0   30.40   10.99
   7   5   0   -3.61    7.69
   7   5   0    4.17    9.46
  -7  -5   0   -0.69    8.06
  -7   5   0   -1.28    8.84
   7  -5   0  -13.05    7.71
  -7  -6   0    5.07    8.90
   7  -6   0   -3.98    8.00
   7   6   0   -3.62    7.87
  -7   6   0   10.04    9.70
   7   6   0    2.56   10.62
   7   7   0  264.16   24.93
   7   7   0  251.69   26.35
  -7   7   0  252.83   26.91
   7  -7   0  274.76   24.98
  -7  -7   0  205.62   24.41
   7   8   0   15.78   10.61
  -7  -8   0   15.89   10.47
  -7   8   0   23.16   12.85
   7   8   0    9.27   11.14
   7  -8   0    8.49    9.31
  -7   9   0  -10.18   10.75
   7   9   0   -5.99    9.83
  -7  -9   0   -6.39    9.01
   7  -9   0   -3.51    8.73
   7   9   0    4.21    9.60
  -7 -10   0   10.81   11.38
  -7  10   0   10.81   12.74
   7  10   0    6.44   10.14
   7  10   0    9.25   12.22
   7  11   0  336.33   33.09
  -7  11   0  291.31   34.92
   7  11   0  324.65   33.17
  -7 -11   0  364.33   33.80
   7  12   0    5.04   13.01
  -7 -12   0    3.27   12.75
   7  12   0   11.09   13.31
  -7  12   0   13.93   16.32
  -8   0   0   70.22   14.88
  -8   0   0   91.89   16.32
   8   0   0   67.57   14.62
   8   1   0  275.93   27.47
   8  -1   0  288.71   27.50
  -8  -1   0  282.80   28.74
  -8  -1   0  266.63   28.18
  -8   1   0  249.28   27.96
   8  -2   0   27.12   11.76
  -8  -2   0   30.78   12.71
  -8   2   0   22.05   12.32
  -8  -2   0   28.53   12.03
   8  -3   0  177.52   20.90
  -8   3   0  190.85   23.08
   8   3   0  172.88   21.57
   8   3   0  161.54   19.55
  -8  -3   0  152.87   21.13
   8   4   0   17.62    9.37
  -8   4   0    6.39   10.90
   8  -4   0   12.72    9.85
  -8  -4   0   20.17   10.85
   8   4   0    6.93   10.56
   8  -5   0  198.02   21.53
   8   5   0  211.46   23.65
   8   5   0  168.99   20.77
  -8  -5   0  146.10   21.20
  -8   5   0  175.40   23.17
   8   6   0   14.83   12.94
  -8  -6   0   14.57   10.84
   8  -6   0    8.86   10.22
   8   6   0   10.37   10.20
  -8   6   0   16.81   12.33
   8  -7   0  -13.97    8.56
   8   7   0   -0.10    9.94
  -8   7   0    4.66   11.56
   8   7   0   -2.09   11.52
  -8  -7   0   -3.75   10.09
   8   8   0    5.38   10.30
  -8  -8   0    5.11   10.34
   8   8   0   17.31   12.99
  -8   8   0   14.16   12.85
   8  -8   0  -11.09    9.66
   8   9   0   95.85   19.24
   8   9   0  100.35   19.02
   8  -9   0  123.98   18.04
  -8  -9   0  150.24   20.89
  -8   9   0  115.26   21.01
   8  10   0  -17.61   11.28
  -8 -10   0    5.54   12.34
  -8  10   0   -1.78   13.12
   8  10   0  -10.70   11.97
  -9   0   0    9.29   11.94
  -9   1   0   11.32   11.68
  -9   1   0    4.67   13.11
  -9  -1   0   -0.74   10.20
   9  -1   0   13.78   12.51
  -9   2   0  118.04   20.67
  -9  -2   0  147.85   21.57
  -9   2   0  162.61   22.62
   9  -2   0  141.25   20.78
  -9  -3   0   -0.59   10.84
   9  -3   0   -6.38   11.10
  -9   3   0    5.07   12.31
   9  -4   0   77.63   16.16
  -9   4   0   67.90   17.47
  -9  -4   0   59.20   16.24
   9   4   0   52.32   14.51
  -9   5   0   20.24   14.21
   9   5   0   13.81   11.47
  -9  -5   0   17.02   12.85
   9  -5   0   20.23   12.83
  -9  -6   0   66.78   16.86
   9  -6   0   70.90   16.27
   9   6   0   76.72   16.96
  -9   6   0   78.43   18.53
  -9  -7   0    3.11   12.19
   9  -7   0   11.67   12.06
   9   7   0   29.47   14.06
  -9   7   0   19.61   14.21
  -9   8   0   61.40   19.13
  -9  -8   0   66.06   16.77
   9   8   0   35.45   15.42
 -10   0   0   76.61   19.35
 -10   1   0   -2.58   13.54
 -10  -1   0   -1.62   13.74
 -10   2   0   33.57   15.57
 -10  -2   0   24.10   15.78
 -10  -3   0   18.58   14.38
  10  -3   0   13.51   14.81
 -10   3   0    5.81   13.67
   0  16  -1  101.37   19.04
   0  15  -1   -0.29    9.62
   0  14  -1    4.46   10.03
   0 -13   1  189.47   18.35
   0  13  -1  176.40   21.34
   0  12  -1  296.25   27.27
   0 -12   1  276.46   24.13
   0  11  -1   75.39   12.53
   0 -11   1   82.37   10.94
   0 -10   1   -1.78    5.24
   0  10  -1    4.64    6.45
   0   9  -1  600.59   44.66
   0  -9   1  563.98   41.60
   0   9  -1  621.11   46.00
   0  -8   1  667.57   45.82
   0   8  -1  688.08   49.63
   0   8  -1  634.42   47.95
   0  -7   1    9.93    4.33
   0  -7   1    5.26    4.36
   0   7  -1    7.61    5.89
   0   7  -1   12.29    4.85
   0  -6   1  913.35   63.13
   0  -6   1  939.55   61.49
   0   6  -1  879.49   63.47
   0   6  -1  959.67   64.81
   0  -5   1  935.21   60.27
   0   5  -1  879.23   62.89
   0   5  -1  928.48   62.29
   0  -5   1  889.37   61.94
   0  -4   1    7.73    3.49
   0   4  -1   17.87    4.70
   0   4  -1   10.19    3.42
   0  -4   1   11.90    3.41
   0   3  -1  120.93    9.42
   0  -3   1  104.63    9.36
   0  -3   1   88.27    9.17
   0   3  -1  109.89    9.90
   0   3  -1   99.28    9.96
   0  -3   1  104.05    9.06
   0  -2   1  722.74   46.71
   0   2  -1  687.87   47.00
   0   2  -1  678.91   45.65
   0  -2   1  662.48   46.75
   0   2  -1  713.27   46.76
   0   1  -1    9.03    1.77
   0   1  -1    3.95    1.60
   0   1  -1    4.51    1.72
   0  -1   1    5.40    1.58
   0  -1   1    6.21    1.72
   0  -1   1    3.13    1.53
   0   0  -1    2.60    0.72
   0   0  -1    0.36    0.58
   0   0  -1   -1.27    0.32
   0  -1  -1    7.78    1.34
   0  -1  -1    4.88    1.37
   0   1   1    4.38    1.17
   0   2   1  735.93   46.70
   0   2   1  644.69   44.99
   0  -2  -1  752.42   48.07
   0   2   1  695.44   46.58
   0   3   1  104.27    7.75
   0   3   1   99.87    8.03
   0   3   1  103.98    7.95
   0  -3  -1  107.31    7.47
   0  -3  -1   90.13    7.29
   0  -3  -1  105.99    9.02
   0  -3  -1  108.32    7.52
   0   4   1    7.42    2.90
   0  -4  -1   10.42    2.23
   0   4   1   12.72    2.53
   0  -4  -1   14.30    3.68
   0  -4  -1    9.59    2.08
   0   4   1    7.85    3.15
   0   5   1  976.07   61.32
   0   5   1  906.52   60.58
   0  -5  -1  876.38   59.95
   0  -5  -1  881.14   58.17
   0  -5  -1  876.69   62.57
   0  -6  -1  974.10   63.75
   0   6   1  947.37   64.60
   0  -6  -1  971.73   61.85
   0   6   1  915.75   65.32
   0   7   1   11.87    4.10
   0  -7  -1   16.67    3.65
   0   7   1    9.86    4.95
   0  -7  -1    7.51    3.10
   0   8   1  713.89   49.88
   0   8   1  696.32   48.34
   0  -8  -1  650.97   45.21
   0  -8  -1  674.35   46.46
   0   9   1  585.33   42.79
   0  -9  -1  570.30   39.45
   0   9   1  600.94   44.41
   0  10   1   -0.74    5.39
   0 -10  -1    0.17    3.66
   0  11   1   56.13   10.91
   0 -11  -1   78.91    8.48
   0  12   1  274.04   27.10
   0 -12  -1  314.55   22.66
   0  13   1  158.97   19.03
   0  14   1    5.24    9.33
   0  15   1   12.27   10.98
   0  16   1   93.03   17.58
   1  16  -1   42.64   15.01
  -1  16  -1   39.29   15.72
   1  16  -1   37.34   15.82
   1  15  -1   75.09   17.57
  -1  15  -1  101.63   18.41
   1  15  -1   71.94   16.17
   1  14  -1  105.36   17.58
  -1  14  -1  113.74   17.77
  -1 -14   1   91.91   13.25
   1 -13   1  285.34   22.87
  -1  13  -1  250.01   26.58
   1  13  -1  226.47   25.73
  -1 -13   1  248.41   22.90
  -1 -12   1  116.36   14.10
   1  12  -1  117.68   15.99
   1 -12   1  132.81   14.09
  -1  12  -1  126.86   16.94
   1  11  -1  342.93   30.12
   1 -11   1  393.57   27.87
  -1 -11   1  352.18   28.23
  -1  11  -1  312.23   30.78
  -1 -10   1  135.41   13.24
  -1  10  -1  137.64   15.32
   1 -10   1   71.07   10.72
   1  10  -1   77.40   12.36
   1  -9   1  179.58   15.20
   1   9  -1  178.25   16.44
   1  -9   1  170.59   14.65
  -1  -9   1  110.94   14.39
   1   9  -1  187.18   19.28
  -1   9  -1  146.10   16.45
  -1   9  -1  139.15   16.52
   1  -8   1  351.06   23.80
   1   8  -1  285.09   24.34
  -1  -8   1  265.05   23.69
   1   8  -1  284.37   26.80
  -1   8  -1  314.07   25.14
  -1  -8   1  299.50   24.20
  -1   8  -1  329.47   26.34
   1  -7   1  631.81   42.96
  -1  -7   1  629.15   43.87
   1   7  -1  617.59   44.69
   1   7  -1  557.21   46.23
  -1   7  -1  617.75   44.83
  -1   7  -1  688.11   46.39
  -1  -7   1  640.42   45.01
  -1  -6   1  489.34   34.12
  -1   6  -1  486.80   33.66
  -1   6  -1  483.65   34.75
   1   6  -1  430.70   33.25
   1  -6   1  425.46   31.92
   1  -6   1  422.73   32.77
  -1  -6   1  512.23   33.68
  -1  -5   1 1069.64   67.34
  -1  -5   1 1068.31   69.22
   1  -5   1  904.61   67.59
   1   5  -1  967.39   68.06
   1  -5   1  987.22   65.74
   1   5  -1  907.38   69.01
  -1   5  -1 1107.05   68.27
  -1   5  -1 1042.73   69.26
   1   4  -1 1510.40  100.90
  -1  -4   1 1507.54   98.49
  -1  -4   1 1516.16  101.70
   1  -4   1 1564.19  100.85
   1   4  -1 1634.76  102.03
  -1   4  -1 1450.39  100.75
  -1   4  -1 1393.82  101.59
   1  -4   1 1547.53   97.69
   1   3  -1  375.21   27.25
   1  -3   1  405.85   26.54
   1   3  -1  386.74   26.68
  -1  -3   1  400.82   27.44
  -1   3  -1  369.13   27.15
   1  -3   1  388.55   27.19
   1  -3   1  391.90   27.78
  -1  -3   1  395.08   27.80
   1   3  -1  397.75   27.88
  -1   3  -1  381.63   27.90
   1   2  -1  373.17   27.40
   1  -2   1  361.40   26.22
  -1   2  -1  441.97   27.27
   1  -2   1  347.88   26.96
  -1  -2   1  421.31   27.36
   1   2  -1  379.31   26.56
   1   2  -1  361.60   27.08
  -1   2  -1  416.37   27.59
   1  -2   1  375.88   27.29
  -1  -2   1  408.17   27.39
  -1  -2   1  427.47   26.62
  -1   2  -1  425.68   26.42
   1   1  -1  256.95   17.57
   1  -1   1  245.80   17.86
   1   1  -1  246.40   18.08
   1   1  -1  251.73   16.34
   1  -1   1  261.41   17.38
   1  -1   1  272.72   18.13
   1   1  -1  247.58   17.87
  -1   0   1  644.47   40.80
   1   0   1  631.06   42.34
  -1   0  -1  635.84   42.31
   1   0   1  632.58   42.18
   1   0  -1  645.13   42.25
   1   0  -1  611.23   38.02
  -1   0   1  629.82   42.07
  -1   0  -1  642.21   40.82
   1   0  -1  620.34   42.04
   1   0   1  625.68   40.87
  -1   0   1  579.98   42.15
   1   0   1  625.01   38.12
   1  -1  -1  362.38   20.73
  -1   1   1  260.99   20.83
  -1   1   1  255.42   20.41
  -1  -1  -1  260.06   20.34
  -1   1   1  265.82   20.15
  -1  -1  -1  272.92   20.27
  -1   1   1  258.04   20.72
  -1  -1  -1  275.44   20.91
   1   1   1  377.31   21.45
   1  -1  -1  325.37   20.79
   1  -1  -1  367.34   20.32
   1  -1  -1  373.39   21.01
   1  -1  -1  344.12   19.54
  -1   2   1  381.76   26.94
  -1   2   1  351.74   25.12
   1  -2  -1  431.54   25.31
   1   2   1  446.18   26.57
  -1   2   1  372.34   26.15
   1   2   1  447.99   26.62
   1   2   1  414.15   27.37
   1  -2  -1  412.30   27.03
  -1  -2  -1  369.58   26.27
  -1   2   1  367.96   26.66
  -1  -2  -1  369.71   26.27
  -1   2   1  398.20   27.12
   1  -2  -1  423.38   26.84
  -1  -2  -1  374.37   27.03
   1   2   1  426.11   27.24
   1  -2  -1  405.02   26.06
   1   2   1  408.87   24.96
   1   3   1  411.71   26.62
  -1   3   1  393.58   26.91
  -1  -3  -1  390.49   27.91
  -1   3   1  410.57   26.21
  -1   3   1  380.07   25.28
  -1  -3  -1  388.28   26.30
  -1   3   1  383.71   27.44
   1  -3  -1  396.41   26.69
   1   3   1  385.17   25.07
  -1  -3  -1  406.11   27.42
   1   3   1  391.71   27.17
   1  -3  -1  399.02   25.98
  -1  -3  -1  395.13   26.59
   1   3   1  375.02   27.31
   1   4   1 1601.52   92.66
  -1  -4  -1 1608.46   98.33
   1   4   1 1623.67  101.81
  -1  -4  -1 1526.95  103.59
  -1   4   1 1485.81   93.95
  -1   4   1 1568.78  101.45
   1  -4  -1 1573.02  101.12
   1   4   1 1674.24  102.38
  -1  -4  -1 1443.44  101.97
  -1   4   1 1343.43  101.96
  -1  -4  -1 1491.00   98.98
   1  -4  -1 1470.07   97.91
  -1   4   1 1540.91   98.22
  -1  -5  -1  966.76   69.17
   1  -5  -1 1124.01   67.15
   1   5   1 1192.89   69.27
  -1  -5  -1  932.23   65.23
  -1   5   1  923.91   68.35
   1  -5  -1 1046.92   65.05
   1   5   1 1156.80   68.07
  -1  -5  -1  903.26   67.68
  -1  -5  -1  944.40   65.93
  -1   5   1  916.07   67.37
   1   6   1  472.57   30.63
  -1  -6  -1  402.19   31.32
  -1   6   1  375.57   29.94
   1   6   1  472.65   32.31
  -1   6   1  424.89   31.49
   1  -6  -1  509.43   29.75
  -1  -6  -1  366.88   29.36
  -1  -6  -1  391.14   30.09
  -1   7   1  618.71   43.96
   1   7   1  645.48   42.89
  -1  -7  -1  624.85   44.14
  -1   7   1  609.42   42.58
  -1  -7  -1  624.47   42.41
   1  -7  -1  629.44   41.51
  -1  -7  -1  606.02   41.27
   1  -7  -1  594.13   40.29
   1   7   1  501.02   43.80
  -1   8   1  352.48   25.58
   1  -8  -1  278.73   21.55
  -1  -8  -1  315.94   22.33
  -1  -8  -1  309.21   22.35
   1   8   1  287.75   23.44
  -1   8   1  323.73   23.67
   1  -8  -1  283.76   21.18
   1   8   1  249.60   24.93
  -1   9   1  171.47   16.83
  -1  -9  -1  163.45   13.63
  -1  -9  -1  179.78   14.15
   1   9   1  141.27   15.07
   1   9   1  131.77   16.96
  -1   9   1  180.19   16.19
   1  -9  -1  140.66   12.84
   1  10   1  129.77   13.04
  -1  10   1   81.33   12.65
   1 -10  -1  110.45   10.20
  -1 -10  -1   83.20   10.12
  -1  11   1  327.90   28.69
  -1 -11  -1  340.32   24.38
   1 -11  -1  326.90   23.75
   1  11   1  293.12   27.05
   1  12   1  134.24   16.45
  -1  12   1  140.21   17.44
  -1 -12  -1  136.00   13.48
  -1  13   1  236.33   24.52
   1  13   1  232.19   23.80
   1  14   1  105.54   17.22
   1  14   1   52.73   13.44
  -1  14   1   71.39   14.65
   1  15   1   97.51   16.96
  -1  15   1   67.78   16.05
   1  15   1  102.22   18.38
   1  16   1   35.31   14.83
  -1  16   1   48.26   15.63
   1  16   1   40.62   14.88
   2  16  -1   29.52   15.24
  -2  16  -1   58.13   17.04
   2  16  -1   47.20   17.45
   2  15  -1  116.49   20.74
   2  15  -1  148.21   21.31
  -2  15  -1  103.49   19.88
  -2 -14   1  302.92   25.89
   2  14  -1  245.31   28.86
  -2  14  -1  336.11   31.39
   2  14  -1  253.78   28.64
   2  13  -1   68.15   13.63
  -2  13  -1   71.88   14.91
   2 -13   1   86.13   11.89
   2  13  -1   48.03   14.33
  -2 -13   1   55.51   11.25
  -2 -12   1   22.22    8.33
  -2  12  -1   16.95   10.89
   2  12  -1   11.36   10.72
   2  12  -1   26.63   10.35
   2 -12   1   17.48    7.71
   2  11  -1  118.95   15.79
  -2  11  -1   55.17   12.82
   2 -11   1   87.60   10.92
  -2 -11   1   35.55    9.75
   2  11  -1   87.73   12.83
  -2  10  -1  397.00   34.11
   2  10  -1  393.01   31.89
  -2 -10   1  359.54   30.32
   2 -10   1  397.80   29.38
   2  10  -1  398.67   31.91
  -2   9  -1   56.03    9.47
   2   9  -1   62.39    9.67
   2  -9   1   54.72    8.48
   2   9  -1   42.10    9.99
  -2  -9   1   59.94    9.07
  -2   9  -1   28.86    9.51
  -2  -9   1   53.24    9.76
   2   8  -1  137.44   15.55
  -2  -8   1  173.35   16.54
  -2   8  -1  185.98   16.84
  -2   8  -1  148.44   17.29
   2  -8   1  166.38   14.95
   2   8  -1  142.98   16.02
  -2  -8   1  211.19   17.65
  -2   7  -1  577.46   40.57
   2  -7   1  550.83   39.50
  -2   7  -1  490.58   41.37
  -2  -7   1  556.44   40.53
   2  -7   1  556.53   38.63
   2   7  -1  569.04   38.48
   2   7  -1  565.00   42.02
  -2  -7   1  561.66   41.39
   2   7  -1  573.52   40.58
   2   6  -1  532.34   34.93
   2   6  -1  520.55   37.08
  -2   6  -1  485.77   36.68
  -2   6  -1  441.62   37.67
   2  -6   1  517.62   35.46
  -2  -6   1  511.83   36.71
   2  -6   1  532.79   36.40
   2   6  -1  596.86   38.98
  -2  -6   1  475.00   37.37
  -2  -5   1  120.46   11.50
  -2   5  -1  121.48   11.15
   2   5  -1  116.77   11.83
   2  -5   1  100.88   10.15
  -2  -5   1  106.89    9.20
  -2   5  -1  118.38   11.87
   2   5  -1  106.34   10.75
  -2  -5   1  119.72   11.43
   2   5  -1  114.45   10.73
   2   4  -1  340.04   22.62
  -2   4  -1  267.97   21.77
  -2   4  -1  278.40   21.43
  -2  -4   1  261.41   19.90
  -2  -4   1  266.61   20.94
   2  -4   1  307.00   21.19
   2   4  -1  308.16   20.21
   2   4  -1  298.42   21.56
   2  -4   1  327.80   20.90
  -2   4  -1  255.79   18.46
  -2  -4   1  261.24   21.43
   2  -3   1  729.93   50.27
  -2   3  -1  819.75   50.65
  -2  -3   1  705.38   48.91
  -2   3  -1  777.75   50.92
   2   3  -1  725.18   46.02
   2  -3   1  694.75   48.67
  -2  -3   1  702.20   50.45
   2   3  -1  712.15   50.87
  -2   3  -1  766.12   45.24
   2   3  -1  734.06   50.60
  -2  -2   1  895.43   58.15
  -2   2  -1  927.17   59.87
  -2   2  -1  895.23   60.07
  -2  -2   1  849.68   59.93
   2   2  -1  851.60   54.24
   2   2  -1  896.32   59.85
   2   2  -1  843.53   60.08
   2  -2   1  866.33   57.89
   2  -2   1  890.82   59.79
  -2  -2   1  931.70   59.93
   2  -1   1 2992.73  190.87
  -2   1  -1 2851.53  190.67
   2   1  -1 2815.49  190.62
   2  -1   1 3010.15  191.07
  -2   1  -1 2771.52  190.96
   2   1  -1 2880.81  172.29
  -2  -1   1 2686.52  184.81
   2  -1   1 2922.70  184.87
   2   1  -1 3055.08  191.21
  -2  -1   1 3024.58  190.84
  -2   0  -1 9813.80  619.76
   2   0   1 9999.87  620.15
   2   0   1 9301.93  600.15
   2   0  -1 9507.24  559.03
   2   0  -1 9437.96  619.62
   2   0   1 9371.89  559.02
   2   0  -1 9323.22  599.96
  -2   0   1 9514.77  619.68
  -2   0   1 9122.67  619.94
  -2   0  -1 9368.05  620.09
   2   0  -1 9730.03  619.92
   2  -1  -1 2833.64  181.40
   2   1   1 2718.94  187.45
   2   1   1 2833.60  181.64
  -2   1   1 2811.14  187.67
   2   1   1 2953.22  187.96
  -2   1   1 2891.68  187.38
  -2  -1  -1 2806.58  187.76
   2  -1  -1 2882.90  182.08
   2   1   1 2865.15  169.41
   2  -1  -1 2729.39  187.20
  -2  -1  -1 3056.45  187.62
  -2   2   1  866.26   60.38
   2   2   1  928.42   55.02
   2   2   1  891.23   58.56
  -2  -2  -1  884.44   58.64
  -2  -2  -1  895.84   60.56
   2   2   1  946.65   60.93
   2  -2  -1  914.45   55.32
   2  -2  -1  916.67   58.45
  -2   2   1  860.31   60.14
   2   2   1  904.05   60.37
   2  -2  -1  886.16   58.17
  -2   2   1  878.14   58.44
   2  -3  -1  798.82   49.26
   2  -3  -1  760.71   50.58
   2   3   1  779.31   51.62
  -2   3   1  722.48   46.78
  -2  -3  -1  702.37   51.00
   2   3   1  736.65   46.61
   2   3   1  752.99   49.63
  -2   3   1  740.87   50.90
   2   3   1  793.58   51.25
  -2  -3  -1  742.29   49.55
   2  -3  -1  779.08   46.82
  -2   3   1  712.63   50.95
  -2   3   1  750.92   49.64
  -2  -4  -1  322.56   21.10
   2   4   1  274.04   21.41
   2  -4  -1  258.57   20.17
  -2  -4  -1  242.24   20.98
   2   4   1  269.19   21.72
  -2   4   1  332.50   19.92
  -2   4   1  320.94   21.20
  -2  -4  -1  344.62   21.96
   2   4   1  253.55   19.79
   2  -4  -1  271.24   20.67
  -2   4   1  321.67   21.78
  -2   5   1  105.50    9.72
  -2  -5  -1  111.62   10.70
   2  -5  -1  112.16    9.65
  -2   5   1  113.94   11.01
   2   5   1  110.83   10.53
   2   5   1  104.17   10.02
   2   5   1  117.20   11.28
   2  -5  -1  112.79    9.57
  -2   5   1  110.53   10.19
  -2  -5  -1  119.63   10.61
   2   6   1  536.50   38.50
  -2  -6  -1  568.51   38.89
  -2   6   1  565.80   39.26
  -2  -6  -1  537.99   38.72
  -2  -6  -1  549.54   37.74
   2   6   1  475.87   35.40
  -2   6   1  579.06   38.18
   2   6   1  535.05   39.03
   2  -6  -1  508.96   37.06
   2  -6  -1  528.65   36.24
  -2   7   1  561.57   40.88
  -2  -7  -1  570.83   41.74
   2  -7  -1  568.17   39.81
  -2  -7  -1  561.86   41.42
   2   7   1  595.17   38.89
   2   7   1  614.92   41.48
   2   7   1  637.15   42.74
  -2   7   1  541.08   42.27
  -2  -7  -1  515.78   40.39
   2  -7  -1  604.86   39.04
  -2  -8  -1  138.50   14.37
  -2   8   1  115.48   15.58
  -2   8   1  145.89   14.50
  -2  -8  -1  125.53   14.21
  -2  -8  -1  169.01   15.29
   2  -8  -1  188.72   13.74
   2  -8  -1  178.70   13.42
   2   8   1  201.39   16.33
   2   8   1  188.35   17.00
   2   8   1  166.47   15.44
  -2   9   1   37.60    9.69
   2  -9  -1   53.36    6.97
  -2   9   1   58.56    9.18
   2   9   1   57.77    9.87
   2   9   1   40.48    8.44
  -2  -9  -1   47.50    8.01
   2   9   1   42.91    9.85
  -2  -9  -1   65.74    9.37
   2  10   1  382.01   29.09
  -2  10   1  335.26   30.45
  -2 -10  -1  345.70   26.58
   2 -10  -1  322.93   25.16
   2  10   1  380.03   28.68
   2 -11  -1   64.81    8.32
  -2  11   1   69.65   13.19
   2  11   1   44.62    9.97
  -2 -11  -1   99.21   10.36
   2  11   1   62.92   12.33
  -2  12   1    9.36    9.87
   2  12   1   22.64   10.67
   2  12   1   10.63    7.72
  -2 -12  -1   16.82    6.44
  -2  13   1   83.28   15.52
   2  13   1   63.63   14.40
   2  13   1   62.55   13.09
  -2  14   1  294.26   30.62
   2  14   1  258.71   28.38
   2  14   1  327.31   29.84
   2  15   1   88.44   17.50
   2  15   1  139.81   20.74
  -2  15   1  145.91   20.95
   2  16   1   40.16   14.59
  -2  16   1   50.88   16.20
   2  16   1   48.71   16.77
   3  16  -1   18.30   16.26
   3  16  -1   20.42   15.15
  -3  16  -1  100.85   21.13
  -3  15  -1  106.83   21.39
   3  15  -1  100.57   20.92
   3  15  -1  110.29   20.05
   3  14  -1    7.58   12.91
   3  14  -1    6.38   11.19
  -3  14  -1   33.56   14.97
  -3 -14   1   22.88    9.96
   3  13  -1   70.77   14.56
  -3  13  -1   60.03   16.09
  -3 -13   1   52.20   11.91
   3 -13   1   59.93   11.19
   3  13  -1   63.14   15.69
  -3 -12   1  277.77   24.78
   3  12  -1  268.19   27.48
  -3  12  -1  252.63   28.72
   3  12  -1  247.53   25.96
   3 -12   1  281.50   23.75
  -3 -11   1   37.63   10.60
   3  11  -1   57.43   12.32
  -3  11  -1   43.30   13.08
   3 -11   1   54.35    9.84
   3  11  -1   72.14   13.85
   3 -10   1   78.19   11.32
  -3 -10   1  102.44   13.81
  -3  10  -1   85.68   14.96
   3  10  -1   73.97   12.89
   3  10  -1   88.89   13.47
  -3  -9   1  535.77   42.64
   3   9  -1  591.73   41.44
   3   9  -1  594.65   43.30
   3  -9   1  590.45   40.67
  -3   9  -1  501.07   44.36
  -3  -8   1  250.85   21.98
  -3   8  -1  267.36   22.06
  -3  -8   1  242.25   21.53
  -3   8  -1  244.58   23.38
   3   8  -1  235.40   21.34
   3  -8   1  222.55   19.80
   3   8  -1  204.96   20.12
   3  -7   1   11.09    5.55
  -3  -7   1   20.16    6.88
  -3  -7   1   32.61    5.02
   3   7  -1   15.14    6.62
   3   7  -1   14.12    6.66
  -3   7  -1   18.72    6.56
  -3   7  -1   30.29    5.23
   3  -7   1   15.42    5.10
  -3  -7   1   37.57    7.14
  -3   7  -1   32.58    8.55
  -3  -6   1 1009.22   68.39
  -3  -6   1 1023.81   68.63
   3  -6   1 1003.70   67.43
   3   6  -1  980.89   70.03
  -3   6  -1  994.13   70.97
  -3  -6   1 1044.01   70.68
   3   6  -1 1025.49   64.57
  -3   6  -1 1016.72   63.00
   3  -6   1 1029.34   69.58
  -3   6  -1  978.14   69.79
  -3   5  -1  912.14   60.71
  -3   5  -1  940.18   60.19
  -3   5  -1  887.88   53.44
   3  -5   1  776.91   57.40
   3   5  -1  806.73   59.76
  -3  -5   1  887.04   58.27
  -3  -5   1  886.66   58.41
  -3  -5   1  903.27   60.13
   3   5  -1  800.03   54.78
   3  -5   1  789.97   59.22
   3   4  -1  224.35   18.04
   3  -4   1  257.63   19.53
  -3  -4   1  226.82   19.54
  -3  -4   1  245.88   19.41
  -3   4  -1  242.79   16.16
  -3   4  -1  248.22   20.00
  -3   4  -1  235.92   17.48
   3   4  -1  244.46   19.86
  -3   4  -1  268.07   19.96
   3  -4   1  263.53   19.36
  -3  -3   1  673.75   45.14
  -3   3  -1  645.86   41.62
   3   3  -1  616.41   44.60
   3  -3   1  632.43   43.27
  -3   3  -1  672.87   44.78
  -3  -3   1  635.50   43.57
  -3   3  -1  646.93   45.11
   3  -3   1  612.06   44.33
   3   3  -1  575.44   40.68
  -3  -2   1  459.04   29.88
   3   2  -1  366.75   29.69
  -3  -2   1  483.64   30.99
   3  -2   1  374.60   29.15
  -3   2  -1  459.40   30.82
   3  -2   1  384.93   29.98
   3   2  -1  387.49   27.54
  -3   2  -1  428.29   30.01
   3   1  -1  251.82   19.29
   3  -1   1  258.96   19.47
   3  -1   1  261.87   19.85
   3   1  -1  253.20   19.55
   3   1  -1  256.90   18.23
   3   0  -1   73.39    7.36
  -3   0  -1   61.44    7.62
  -3   0   1   70.26    7.51
   3   0  -1   67.66    7.00
  -3   0   1   71.35    7.83
   3   0  -1   52.33    6.88
   3   0   1   57.08    7.34
   3   0   1   56.66    6.54
   3   0   1   67.52    7.46
   3  -1  -1  397.36   27.66
   3   1   1  375.68   27.83
   3   1   1  426.10   29.43
   3   1   1  363.47   26.03
   3  -1  -1  382.91   28.27
   3  -1  -1  397.02   26.92
   3   1   1  419.24   28.78
  -3   2   1  409.86   32.42
   3   2   1  470.15   30.20
  -3   2   1  396.76   32.64
   3   2   1  492.18   33.62
   3  -2  -1  470.74   32.38
  -3  -2  -1  419.77   31.87
   3  -2  -1  492.75   31.05
   3   2   1  501.91   33.01
   3  -2  -1  487.52   31.72
  -3  -2  -1  422.91   32.91
   3   2   1  466.00   32.02
   3  -2  -1  458.27   29.25
  -3  -3  -1  611.38   44.48
  -3   3   1  622.27   42.39
   3   3   1  680.03   45.30
  -3   3   1  609.55   44.14
   3  -3  -1  640.13   39.93
   3   3   1  648.61   44.46
   3   3   1  629.91   43.08
   3  -3  -1  644.87   42.60
   3   3   1  648.92   40.76
  -3   3   1  612.36   44.44
  -3  -3  -1  629.76   43.23
   3  -4  -1  245.52   18.68
  -3   4   1  243.69   19.53
   3  -4  -1  255.67   17.21
   3   4   1  256.58   19.73
   3   4   1  245.44   18.58
  -3  -4  -1  235.92   19.59
  -3  -4  -1  245.40   19.21
  -3   4   1  235.47   19.64
  -3   4   1  241.81   18.46
   3   4   1  277.30   20.74
   3   4   1  256.28   19.50
   3   5   1  817.17   52.33
  -3   5   1  789.89   51.76
  -3  -5  -1  798.98   56.84
   3   5   1  861.15   57.23
   3  -5  -1  841.57   54.62
  -3   5   1  826.92   56.63
  -3   5   1  784.20   56.95
  -3  -5  -1  778.69   56.96
   3   5   1  911.82   58.32
  -3   5   1  809.11   55.08
   3  -5  -1  851.23   56.11
  -3  -5  -1  794.95   55.09
  -3  -6  -1 1024.76   69.49
  -3   6   1 1030.40   67.13
   3   6   1 1003.01   69.26
  -3   6   1 1014.91   69.54
  -3  -6  -1 1073.45   69.50
   3   6   1  949.28   63.31
   3  -6  -1  997.05   67.88
  -3  -6  -1  981.39   67.02
   3  -6  -1  938.89   65.85
   3   6   1  966.62   69.78
  -3   6   1 1027.90   68.84
   3   7   1   18.56    6.51
   3   7   1   28.78    7.45
  -3  -7  -1   18.30    6.06
   3   7   1   27.08    7.31
  -3   7   1   13.89    5.97
   3  -7  -1   31.11    5.54
  -3   7   1   18.29    6.78
   3  -7  -1   29.14    5.60
  -3  -7  -1   11.97    5.48
  -3   7   1   26.69    6.04
  -3  -8  -1  230.89   20.46
   3   8   1  240.36   19.96
  -3  -8  -1  209.65   19.87
  -3   8   1  220.39   21.49
   3  -8  -1  234.82   18.27
   3   8   1  257.89   22.31
  -3  -8  -1  218.73   19.39
  -3   8   1  216.28   19.78
   3   8   1  235.88   20.23
  -3   9   1  597.37   44.48
  -3  -9  -1  498.41   40.99
  -3  -9  -1  567.51   41.87
   3  -9  -1  542.60   38.95
   3   9   1  576.16   40.41
   3   9   1  622.62   42.81
   3  10   1   97.17   12.77
  -3 -10  -1   90.23   11.81
  -3  10   1   73.09   13.92
  -3 -10  -1   61.54   10.94
   3  10   1  102.94   13.90
   3 -10  -1  106.19   10.40
   3 -11  -1   45.45    7.91
   3  11   1   67.57   11.71
  -3 -11  -1   66.56   10.22
   3  11   1   37.19   11.51
  -3  11   1   47.81   12.80
  -3  12   1  157.47   23.88
  -3 -12  -1  244.06   21.32
   3  12   1  281.85   25.59
   3  12   1  264.55   24.10
  -3  13   1   53.24   15.24
   3  13   1   75.65   15.72
   3  13   1   73.56   14.17
   3  14   1    5.62   10.03
  -3  14   1   17.18   12.59
   3  14   1   18.48   13.12
  -3  15   1   86.33   18.89
   3  15   1   94.70   19.15
   3  15   1   89.19   17.18
   3  16   1   46.17   17.06
   3  16   1   70.68   17.27
  -3  16   1   44.24   17.32
   4  15  -1   24.08   14.62
   4  15  -1   35.25   16.93
  -4  15  -1   12.93   15.05
   4  14  -1  146.97   20.54
   4  14  -1  117.58   20.92
  -4  14  -1   50.25   18.63
  -4 -13   1   78.16   14.08
   4  13  -1  109.42   17.02
   4  13  -1   89.23   18.02
  -4  13  -1   27.76   15.34
   4  12  -1   95.75   17.79
  -4  12  -1   63.25   17.14
   4  12  -1  118.79   17.15
  -4 -12   1  104.12   15.80
   4 -12   1  148.39   15.52
   4  11  -1  123.96   17.77
   4 -11   1  148.80   15.86
  -4  11  -1  136.52   20.24
  -4 -11   1   94.45   16.25
   4  11  -1  158.17   19.41
  -4  10  -1  313.58   30.86
  -4 -10   1  379.35   29.64
   4  10  -1  308.05   27.90
   4  10  -1  253.93   26.34
   4 -10   1  297.96   25.61
   4   9  -1  116.35   15.51
   4  -9   1  134.77   14.12
  -4  -9   1   88.45   14.20
   4   9  -1  133.61   15.38
  -4   9  -1  100.40   16.07
  -4  -8   1  142.82   15.64
  -4  -8   1  132.89   12.02
   4   8  -1  123.81   15.28
  -4   8  -1  133.96   16.75
  -4  -8   1  159.92   16.51
   4   8  -1  105.95   14.65
   4  -8   1  130.33   14.46
  -4   8  -1  167.81   14.43
   4   7  -1   58.03   10.08
  -4   7  -1   51.83    6.98
  -4   7  -1   54.49   10.52
   4  -7   1   48.07    9.19
   4  -7   1   69.70    9.10
   4   7  -1   67.84   10.16
  -4   7  -1   65.03    8.42
  -4  -7   1   46.79    9.14
  -4  -7   1   50.86    9.98
  -4  -7   1   68.82    7.18
  -4  -6   1  333.28   23.56
   4   6  -1  331.77   26.47
   4  -6   1  302.98   25.35
  -4  -6   1  318.78   25.88
  -4   6  -1  340.86   23.78
   4   6  -1  288.67   24.47
  -4   6  -1  337.54   27.36
  -4  -6   1  314.38   26.09
   4  -6   1  298.10   25.05
  -4   5  -1  423.03   26.08
   4   5  -1  318.37   26.27
  -4  -5   1  415.12   28.62
   4  -5   1  312.13   27.19
   4   5  -1  305.22   28.25
  -4   5  -1  418.07   29.89
  -4  -5   1  414.18   29.17
   4  -5   1  318.69   27.83
   4   4  -1  199.88   18.73
  -4   4  -1  285.23   18.11
   4  -4   1  219.78   20.31
  -4  -4   1  277.05   21.14
  -4   4  -1  273.26   21.74
  -4  -4   1  292.98   21.76
   4   4  -1  226.28   20.66
   4  -4   1  205.30   19.79
   4   3  -1  304.75   22.39
  -4  -3   1  285.59   24.07
  -4   3  -1  292.78   24.23
  -4  -3   1  287.45   23.54
   4  -3   1  321.60   23.85
   4  -3   1  296.07   23.29
   4   3  -1  299.30   23.80
   4  -2   1  314.55   22.75
  -4   2  -1  247.67   22.84
  -4  -2   1  282.49   22.42
   4  -2   1  294.29   22.86
   4  -2   1  291.97   18.31
   4   2  -1  286.63   21.18
  -4  -2   1  256.94   22.91
   4   2  -1  301.89   22.76
   4  -1   1  171.44   16.08
  -4  -1   1  172.43   15.94
   4   1  -1  199.62   15.27
   4   1  -1  214.18   16.33
  -4   1  -1  154.65   16.17
   4  -1   1  185.03   16.07
   4   1  -1  203.11   16.05
  -4  -1   1  155.30   16.03
   4   0   1  588.65   41.94
   4   0  -1  593.36   42.81
  -4   0  -1  627.41   43.88
   4   0   1  631.16   43.24
   4   0  -1  582.32   41.62
  -4   0   1  588.54   43.61
   4   0  -1  608.08   39.33
   4  -1  -1  170.23   14.99
   4  -1  -1  161.33   14.65
   4   1   1  151.84   15.13
   4  -1  -1  165.19   13.30
   4   1   1  170.22   15.48
   4   1   1  156.62   14.03
  -4  -1  -1  204.82   16.34
  -4   1   1  191.03   16.06
   4   2   1  271.37   22.25
   4  -2  -1  290.23   21.79
   4  -2  -1  276.58   20.07
   4   2   1  246.22   21.74
  -4   2   1  287.26   22.39
  -4   2   1  289.97   22.72
  -4  -2  -1  303.45   22.97
   4  -2  -1  252.54   21.25
  -4  -2  -1  328.11   22.74
   4   2   1  248.18   20.17
   4  -3  -1  302.99   22.86
  -4  -3  -1  291.70   23.91
   4   3   1  308.31   23.47
   4   3   1  282.31   21.99
   4   3   1  305.65   23.89
   4  -3  -1  290.80   23.04
  -4   3   1  310.54   23.88
  -4  -3  -1  316.11   23.67
   4  -3  -1  298.69   20.36
  -4   3   1  282.06   23.84
   4  -4  -1  281.48   20.14
   4   4   1  282.18   21.36
   4   4   1  260.36   20.71
  -4  -4  -1  239.52   20.70
  -4   4   1  221.28   20.63
  -4  -4  -1  202.74   19.83
   4  -4  -1  286.01   17.79
  -4   4   1  199.44   19.97
   4  -4  -1  280.89   20.13
  -4   4   1  221.46   18.70
   4   4   1  273.25   19.81
  -4  -5  -1  314.66   26.98
   4   5   1  403.26   28.49
  -4  -5  -1  320.01   27.41
   4  -5  -1  413.45   26.98
   4   5   1  424.10   27.02
  -4   5   1  343.89   28.45
  -4   5   1  324.64   25.95
  -4  -6  -1  290.62   24.33
   4   6   1  331.97   24.36
  -4   6   1  313.03   25.12
  -4   6   1  274.65   23.20
   4  -6  -1  334.41   24.05
   4  -6  -1  346.04   23.93
  -4   6   1  281.49   25.37
  -4  -6  -1  278.01   24.49
  -4  -6  -1  301.14   24.19
   4   6   1  349.07   25.81
  -4  -7  -1   51.73    9.09
   4  -7  -1   63.97    8.80
  -4   7   1   65.77    9.16
   4   7   1   52.51    9.50
   4   7   1   42.67    9.30
  -4  -7  -1   54.36    8.68
  -4   7   1   69.65   10.37
  -4   7   1   62.44    9.60
  -4  -7  -1   62.40    9.97
   4   8   1  162.93   15.99
   4   8   1  132.73   15.94
  -4  -8  -1  116.35   13.88
  -4  -8  -1  135.07   15.50
   4  -8  -1  171.29   14.56
  -4   8   1  171.45   17.16
   4  -9  -1   96.96   11.90
   4   9   1   81.54   13.62
  -4  -9  -1  133.96   13.38
  -4  -9  -1  131.09   14.92
   4   9   1  123.59   14.88
  -4   9   1  149.94   16.75
   4  10   1  359.35   28.16
  -4  10   1  276.21   28.19
  -4 -10  -1  279.98   25.08
   4  10   1  351.00   27.48
  -4 -10  -1  244.18   26.14
   4 -10  -1  335.47   24.31
   4  11   1  135.11   17.64
  -4 -11  -1  112.12   15.24
   4  11   1  117.90   15.80
  -4  11   1  126.16   18.82
   4  12   1  161.90   19.78
   4  12   1  111.56   16.69
  -4  12   1   89.42   17.57
  -4 -12  -1  156.26   16.44
   4  13   1   97.67   17.94
  -4  13   1   73.44   17.91
   4  13   1  106.70   16.78
   4  14   1  138.18   20.03
  -4  14   1  108.18   21.11
   4  14   1  143.44   21.95
  -4  15   1   16.86   15.23
   4  15   1   29.26   14.19
   4  15   1   14.63   15.40
   5  14  -1  150.59   22.65
  -5  14  -1   99.16   23.24
   5  14  -1  146.75   23.51
  -5  13  -1   29.70   15.63
   5  13  -1   45.77   16.05
   5  13  -1   37.36   14.54
  -5 -13   1   36.39   13.22
   5  12  -1   27.87   11.95
  -5  12  -1   20.08   14.41
  -5 -12   1   27.96   11.97
   5  12  -1   27.36   12.21
   5 -12   1   28.40   10.39
  -5  11  -1  262.16   28.83
   5  11  -1  228.79   25.13
  -5 -11   1  261.44   26.10
   5 -11   1  223.47   22.42
   5  11  -1  210.82   24.22
   5  10  -1   83.32   14.98
  -5 -10   1  111.42   16.41
   5 -10   1   98.66   14.04
   5  10  -1   93.65   16.13
  -5  10  -1  118.70   18.32
   5   9  -1  164.55   19.41
  -5  -9   1  157.35   19.42
   5  -9   1  183.52   18.62
   5   9  -1  208.38   20.79
  -5   9  -1  192.96   22.29
  -5  -8   1  301.56   28.08
   5   8  -1  357.07   27.82
   5   8  -1  313.08   28.30
  -5   8  -1  310.88   29.80
   5  -8   1  332.95   27.05
  -5  -7   1  273.50   23.34
  -5   7  -1  246.33   24.90
   5  -7   1  274.07   22.58
   5   7  -1  248.89   22.95
  -5   7  -1  234.97   19.66
  -5  -7   1  211.64   22.45
   5   7  -1  252.36   22.41
  -5   6  -1  352.52   25.00
  -5  -6   1  319.91   25.25
   5   6  -1  386.15   29.50
  -5  -6   1  351.38   28.26
  -5  -6   1  320.25   28.11
   5  -6   1  317.78   27.38
   5  -6   1  362.15   28.13
   5   6  -1  315.84   26.69
  -5   6  -1  352.58   29.71
  -5  -5   1   10.25    7.08
  -5  -5   1   10.82    6.88
   5  -5   1   14.60    6.51
   5   5  -1   13.40    7.36
  -5   5  -1   20.57    4.41
  -5   5  -1    8.00    7.06
   5  -5   1   17.85    7.34
   5   5  -1   17.50    7.31
   5  -4   1  125.37   13.93
  -5  -4   1  182.13   16.03
   5   4  -1  140.24   14.78
   5  -4   1  106.35   13.83
  -5  -4   1  136.71   14.97
   5   4  -1  103.12   12.94
  -5   4  -1  158.09   16.11
   5   3  -1  233.24   20.51
  -5  -3   1  230.72   20.98
  -5   3  -1  237.11   21.26
  -5  -3   1  204.42   20.35
   5  -3   1  221.44   20.43
   5   3  -1  251.66   19.66
   5  -3   1  225.78   20.26
   5   2  -1   17.30    6.25
  -5   2  -1   12.80    6.54
   5  -2   1   10.97    2.93
  -5  -2   1   16.99    6.79
   5  -2   1    7.91    6.03
  -5  -2   1   15.35    6.60
   5   2  -1   14.20    6.45
   5  -2   1    2.48    5.19
   5   1  -1  492.77   33.57
   5  -1   1  514.18   36.15
   5   1  -1  531.11   36.61
  -5   1  -1  434.73   36.90
   5   1  -1  472.84   35.50
  -5  -1   1  442.66   36.69
   5  -1   1  506.59   36.72
  -5  -1   1  469.16   35.93
   5   0   1  389.97   25.58
   5   0  -1  377.45   27.33
  -5   0   1  385.01   30.44
   5   0  -1  396.89   29.03
  -5   0  -1  378.69   30.42
   5   0   1  339.08   29.03
   5   0   1  334.87   29.29
   5   0  -1  379.89   27.04
   5   0  -1  387.81   29.36
  -5  -1  -1  518.70   36.30
  -5  -1  -1  496.05   35.16
   5  -1  -1  433.50   31.80
   5   1   1  466.27   32.33
   5  -1  -1  438.20   34.44
   5   1   1  472.29   35.30
   5  -1  -1  391.83   33.38
   5   1   1  460.89   34.53
  -5   1   1  510.91   36.22
   5   2   1    8.08    6.08
   5  -2  -1   11.39    5.57
   5  -2  -1   13.52    6.14
  -5  -2  -1    5.96    5.95
   5   2   1   19.96    6.51
  -5  -2  -1    3.48    5.68
   5  -2  -1   15.93    4.36
   5   2   1   13.26    6.39
  -5   2   1    6.10    6.05
  -5  -3  -1  251.66   21.05
  -5  -3  -1  264.21   21.49
   5  -3  -1  228.72   16.89
   5   3   1  219.76   20.48
   5  -3  -1  238.52   19.79
   5  -3  -1  242.85   20.16
   5   3   1  183.60   19.95
  -5   3   1  238.33   21.52
   5   3   1  243.28   19.69
  -5  -4  -1  138.66   15.61
   5  -4  -1  143.76   14.32
   5   4   1  177.12   16.27
   5  -4  -1  163.78   15.62
   5   4   1  162.18   15.90
  -5  -4  -1  124.63   15.08
  -5   4   1  120.27   15.30
   5  -4  -1  167.44   12.43
   5   4   1  158.26   15.24
  -5  -5  -1    9.97    6.60
   5  -5  -1   10.42    6.61
  -5  -5  -1   21.11    7.29
   5   5   1   23.30    7.23
  -5   5   1   13.66    4.96
  -5   5   1   26.25    8.16
   5  -5  -1   15.23    5.49
   5   5   1   21.72    7.64
   5   6   1  324.78   28.96
  -5  -6  -1  360.95   28.77
   5   6   1  362.20   27.79
  -5   6   1  339.71   29.65
  -5   6   1  353.20   26.74
   5  -6  -1  373.95   27.92
  -5  -6  -1  363.25   28.54
   5  -7  -1  260.22   20.78
   5   7   1  223.84   22.13
  -5  -7  -1  234.59   21.40
   5   7   1  245.33   21.45
  -5  -7  -1  226.36   20.34
  -5   7   1  225.21   19.79
  -5   7   1  229.65   22.53
  -5   8   1  374.15   30.28
   5   8   1  290.41   26.47
  -5  -8  -1  347.17   26.48
   5   8   1  299.08   28.55
   5  -8  -1  297.96   25.58
  -5  -8  -1  347.27   28.16
  -5  -9  -1  159.95   16.02
  -5   9   1  186.49   20.44
   5  -9  -1  165.93   16.04
   5   9   1  156.33   18.29
   5   9   1  154.23   18.08
  -5  -9  -1  137.35   17.48
  -5  10   1   77.58   16.56
   5  10   1  143.79   17.44
   5 -10  -1  138.45   13.94
  -5 -10  -1   96.35   15.03
   5  10   1  124.86   16.28
   5  11   1  177.80   21.81
  -5 -11  -1  208.15   22.90
   5  11   1  242.51   24.06
  -5  11   1  232.17   25.26
   5  12   1   28.69   11.82
   5  12   1   21.15   12.16
  -5  12   1   23.54   13.83
  -5 -12  -1   34.70   11.14
  -5  13   1   51.43   16.79
   5  13   1   25.29   14.06
   5  13   1   63.51   14.91
   5  14   1  143.18   22.32
  -5  14   1  178.04   26.18
   5  14   1  195.97   25.22
  -6 -13   1   63.97   16.20
   6  13  -1   49.53   17.79
  -6  13  -1   37.03   19.09
   6  13  -1   25.84   15.15
   6  12  -1   37.21   15.45
  -6 -12   1    0.14   12.15
  -6  12  -1    5.16   14.36
   6  12  -1   30.11   13.18
  -6  11  -1  104.51   20.54
  -6 -11   1   81.35   16.27
   6  11  -1   80.19   16.25
   6  11  -1   86.55   17.47
   6 -11   1   81.67   14.43
   6  10  -1    5.37   10.65
   6 -10   1   -1.56    8.35
  -6  10  -1   20.15   13.28
   6  10  -1   13.86   10.88
  -6 -10   1   24.63   11.15
  -6  -9   1   97.04   15.59
   6  -9   1   64.05   12.75
   6   9  -1   59.64   13.44
   6   9  -1   57.31   13.80
  -6   9  -1  104.94   17.35
   6   8  -1  175.94   21.56
  -6   8  -1  235.82   25.10
   6  -8   1  226.46   21.74
   6   8  -1  223.23   22.45
  -6  -8   1  210.78   22.61
  -6   7  -1   86.05   14.89
  -6  -7   1   79.36   13.47
   6  -7   1  104.03   14.08
   6   7  -1   82.70   13.76
   6   7  -1   76.14   13.44
  -6  -6   1  145.93   16.95
   6  -6   1  133.35   16.14
   6   6  -1  130.27   15.74
  -6  -6   1  136.95   16.14
   6   6  -1  146.18   17.49
  -6   6  -1  134.63   17.79
   6   5  -1  116.74   15.10
  -6   5  -1  130.81   16.82
  -6  -5   1  136.35   16.50
   6   5  -1  120.23   15.86
  -6  -5   1  128.72   16.01
   6  -5   1  142.19   15.70
   6  -4   1  178.34   19.18
   6  -4   1  191.25   19.12
  -6   4  -1  217.16   21.14
   6   4  -1  167.13   18.06
   6   4  -1  175.70   19.41
  -6  -4   1  225.14   20.93
  -6  -4   1  231.38   21.23
   6  -3   1  211.50   19.87
   6   3  -1  188.98   19.95
   6   3  -1  234.07   19.83
  -6  -3   1  187.89   20.44
  -6   3  -1  204.28   21.31
  -6  -3   1  201.06   20.59
   6  -3   1  227.12   20.65
   6  -2   1  369.63   23.49
   6  -2   1  376.18   29.93
   6  -2   1  364.38   29.94
   6   2  -1  391.62   30.28
  -6  -2   1  332.78   29.38
  -6   2  -1  320.36   30.43
   6   2  -1  357.30   27.86
  -6  -2   1  339.20   30.36
  -6  -1   1  146.60   16.56
   6   1  -1  150.16   15.90
   6  -1   1  133.25   16.23
   6   1  -1  134.27   15.82
  -6   1  -1  152.85   17.39
   6   1  -1  140.73   15.14
   6  -1   1  142.01   16.13
  -6  -1   1  167.25   17.39
  -6   0   1  327.19   29.37
   6   0   1  355.86   28.97
  -6   0   1  328.94   28.78
  -6   0  -1  348.05   29.80
   6   0  -1  328.33   25.23
   6   0   1  343.91   23.64
   6   0  -1  346.65   28.31
   6   0   1  367.29   28.93
   6   0  -1  339.45   28.09
  -6   1   1  128.24   16.76
  -6  -1  -1  151.70   16.91
   6   1   1  171.53   17.02
  -6  -1  -1  130.94   16.39
   6  -1  -1  150.84   13.09
   6  -1  -1  159.46   16.35
   6  -1  -1  144.35   15.62
   6   1   1  147.17   16.79
  -6   2   1  364.45   30.15
   6  -2  -1  330.98   27.95
   6   2   1  297.46   28.21
   6   2   1  331.21   26.63
   6  -2  -1  327.94   27.53
   6   2   1  336.08   28.16
   6  -2  -1  331.51   24.53
  -6  -2  -1  375.95   29.58
  -6  -2  -1  362.48   29.21
  -6  -3  -1  239.58   21.69
   6  -3  -1  209.33   20.23
   6  -3  -1  211.47   16.55
   6   3   1  219.77   19.90
   6   3   1  203.77   20.97
   6  -3  -1  195.76   19.72
  -6   3   1  224.05   21.94
   6   3   1  214.81   21.04
  -6  -3  -1  247.68   21.87
   6   4   1  212.90   20.55
   6   4   1  197.65   18.99
   6   4   1  218.83   20.77
  -6  -4  -1  165.14   19.18
  -6  -4  -1  149.74   18.80
   6  -4  -1  223.86   19.89
  -6   4   1  183.68   20.16
   6  -4  -1  221.02   15.61
  -6  -5  -1  113.14   14.70
  -6   5   1  113.37   15.35
  -6  -5  -1  106.03   14.64
   6  -5  -1  130.81   14.60
   6   5   1  108.95   15.20
   6   5   1  142.13   15.33
   6   6   1  142.62   16.22
   6  -6  -1  141.46   15.65
  -6  -6  -1  130.01   16.36
   6   6   1  156.86   17.59
  -6   6   1  133.73   17.26
   6   7   1   76.42   14.42
   6  -7  -1   86.19   12.39
  -6   7   1  108.35   15.33
  -6  -7  -1   81.91   11.59
  -6  -7  -1   86.93   13.30
   6   7   1   96.92   13.89
   6   8   1  196.45   22.38
   6   8   1  236.55   22.18
  -6  -8  -1  219.34   22.03
   6  -8  -1  209.22   20.20
  -6   8   1  194.66   22.55
  -6  -9  -1   73.71   13.84
   6  -9  -1   76.32   12.33
   6   9   1   85.45   14.59
  -6   9   1   61.57   14.23
   6   9   1   93.85   14.93
  -6 -10  -1    3.33    8.86
  -6  10   1   13.57   11.75
   6  10   1    7.80    9.14
   6  10   1   19.81   11.54
  -6  11   1  103.90   19.28
   6  11   1  105.76   17.31
  -6 -11  -1   85.26   15.77
   6  11   1   60.12   14.80
   6  12   1   23.52   13.18
  -6  12   1   32.89   15.31
   6  12   1   28.04   13.33
  -6  13   1   55.74   18.83
   6  13   1   37.67   14.16
   6  13   1   21.57   13.96
   7  12  -1   57.91   18.07
   7  12  -1   74.17   17.56
  -7 -12   1   55.38   16.76
  -7  12  -1   53.16   20.54
  -7  11  -1   50.04   17.51
  -7 -11   1   41.90   14.44
   7  11  -1   43.53   15.15
   7  11  -1   43.07   15.56
   7  10  -1   50.96   15.04
   7  10  -1   52.65   15.37
  -7 -10   1   52.70   15.12
  -7  10  -1   46.30   16.85
   7 -10   1   54.16   13.61
   7   9  -1   39.45   13.26
  -7   9  -1   31.03   14.69
   7  -9   1   55.09   12.88
  -7  -9   1   39.59   13.65
   7   9  -1   55.40   14.06
   7  -8   1  184.88   20.79
  -7   8  -1  191.41   24.84
   7   8  -1  158.30   20.95
   7   8  -1  171.56   21.86
  -7  -8   1  198.12   22.22
   7  -7   1   60.38   13.01
  -7   7  -1   55.53   14.42
   7   7  -1   52.22   13.58
   7   7  -1   72.45   13.93
  -7  -7   1   61.32   13.56
   7   6  -1   88.78   14.81
   7   6  -1  111.42   16.57
  -7  -6   1  121.83   16.33
   7  -6   1   73.57   13.97
  -7   6  -1   84.96   16.05
  -7   5  -1  178.84   22.49
   7   5  -1  220.66   22.97
   7  -5   1  225.68   22.36
  -7  -5   1  202.30   22.37
   7   5  -1  202.10   21.13
  -7  -4   1   91.03   14.39
  -7  -4   1   58.62   12.81
  -7   4  -1   82.62   14.70
   7   4  -1   80.67   13.36
   7  -4   1   70.83   13.60
   7   4  -1   65.00   13.31
  -7   3  -1   -1.33    7.90
  -7  -3   1    4.36    8.49
   7   3  -1   -3.57    6.65
   7   3  -1   15.63    9.21
  -7  -3   1   11.40    9.12
   7  -3   1   11.53    9.23
   7   2  -1  197.62   20.49
  -7   2  -1  229.81   22.79
  -7  -2   1  165.78   20.35
   7   2  -1  187.57   19.51
   7  -2   1  203.95   20.77
   7  -2   1  199.85   21.25
  -7  -2   1  188.25   21.47
   7   1  -1  105.95   14.06
  -7  -1   1   96.91   15.06
   7  -1   1  114.87   14.89
   7  -1   1   89.60   14.83
  -7  -1   1   98.95   15.36
  -7   1  -1   88.85   15.71
   7   1  -1   94.25   11.31
   7   0  -1   49.67   10.92
   7   0  -1   30.69    6.74
   7   0   1   20.21    9.91
   7   0   1   43.30   10.63
   7   0  -1   28.47    9.26
  -7   0   1   49.07   11.52
  -7   0  -1   21.43   10.06
  -7   0  -1   21.61    9.85
  -7   0   1   22.13    9.63
   7  -1  -1   86.19   13.55
   7   1   1   90.51   14.27
   7  -1  -1   77.22    9.80
  -7  -1  -1  107.45   15.02
  -7   1   1  100.24   15.43
   7   1   1   92.35   14.63
  -7  -1  -1  109.93   15.37
  -7   2   1  184.23   21.54
   7   2   1  197.85   20.83
  -7  -2  -1  197.47   21.75
  -7  -2  -1  198.91   21.30
   7   2   1  205.25   19.77
   7  -2  -1  204.04   20.29
   7  -2  -1  174.13   15.54
   7   2   1  196.16   20.71
   7  -2  -1  189.69   15.97
   7  -3  -1    0.75    4.76
  -7  -3  -1   13.91    8.29
   7  -3  -1    7.27    8.18
  -7   3   1    8.05    9.60
   7   3   1   -3.99    7.70
   7   3   1    0.17    7.37
  -7  -3  -1    9.06    8.75
   7   3   1    7.16    8.82
   7   4   1   79.95   12.90
   7  -4  -1   65.99   12.63
  -7  -4  -1   74.71   13.78
   7   4   1   86.54   14.34
  -7   4   1   84.77   14.78
  -7   5   1  206.20   22.34
   7   5   1  181.74   19.88
   7   5   1  171.38   20.77
   7  -5  -1  195.03   19.83
  -7  -5  -1  182.05   20.76
  -7   6   1   78.85   15.21
  -7  -6  -1  101.25   15.33
   7  -6  -1   92.92   13.93
   7   6   1   94.92   15.73
   7   6   1  105.07   14.80
  -7   7   1   69.32   14.17
  -7  -7  -1   42.81   12.47
   7   7   1   75.37   14.69
   7  -7  -1   69.05   12.59
   7   7   1   47.74   12.44
   7   8   1  183.59   22.22
   7  -8  -1  163.66   19.01
  -7   8   1  158.95   22.10
   7   8   1  180.70   20.40
  -7  -8  -1  191.96   21.29
   7   9   1   40.47   12.53
  -7  -9  -1   67.37   14.38
  -7   9   1   74.05   16.64
   7  -9  -1   44.66   11.50
   7   9   1   30.44   13.93
  -7  10   1   78.00   17.95
   7  10   1   66.11   15.96
  -7 -10  -1   79.45   15.73
   7  10   1   52.98   14.78
   7  11   1   18.66   13.33
  -7 -11  -1   48.06   14.85
  -7  11   1   43.70   16.42
   7  11   1   50.71   15.08
  -7  12   1   58.11   18.85
   7  12   1   70.49   18.23
   7  12   1   51.67   16.63
   8  10  -1   19.69   13.71
  -8  10  -1   42.60   17.55
  -8 -10   1   31.32   14.24
   8  10  -1   35.37   15.32
  -8  -9   1   78.57   17.01
  -8   9  -1   59.53   18.36
   8  -9   1   59.07   15.37
   8   9  -1   63.90   16.65
   8   9  -1   47.61   15.02
  -8   8  -1   76.78   17.87
   8  -8   1   41.71   13.91
   8   8  -1   45.14   15.35
   8   8  -1   58.96   15.70
  -8  -8   1   66.93   15.30
  -8   7  -1  115.42   19.86
   8  -7   1  105.64   17.40
   8   7  -1   91.32   17.12
  -8  -7   1  112.49   18.31
   8   7  -1  110.61   19.24
  -8   6  -1   50.24   15.86
   8   6  -1   42.66   12.53
  -8  -6   1   42.95   13.57
   8   6  -1   72.42   16.00
   8  -6   1   49.81   13.55
  -8   5  -1   16.35   12.26
   8   5  -1   42.17   13.20
   8   5  -1   21.05   10.80
   8  -5   1   31.17   12.18
  -8  -5   1   17.69   11.61
  -8  -4   1  104.94   17.71
   8   4  -1  109.41   16.62
   8  -4   1  136.12   18.60
  -8   4  -1  116.26   18.79
  -8  -3   1   93.78   16.19
   8  -3   1   81.02   15.63
   8   3  -1   74.90   14.11
  -8  -3   1   69.98   15.99
  -8   3  -1   84.02   16.49
   8  -2   1   45.71   13.42
  -8   2  -1   70.19   15.70
  -8  -2   1   80.44   15.47
  -8  -2   1   90.82   16.29
  -8  -1   1   63.66   14.01
  -8  -1   1   66.52   14.87
   8  -1   1   49.15   13.29
  -8   1  -1   42.95   14.16
  -8   0   1  229.88   25.60
   8   0   1  242.54   25.63
  -8   0  -1  253.17   27.42
  -8   0   1  238.34   26.62
   8  -1  -1   65.50   14.14
  -8   1   1   64.13   14.53
  -8  -1  -1   59.76   14.52
  -8  -1  -1   52.97   14.02
  -8   1   1   52.26   13.60
   8   1   1   67.22   14.41
   8   1   1   62.94   14.01
  -8  -2  -1   46.48   13.29
   8   2   1   71.03   14.91
  -8   2   1   74.47   15.62
   8   2   1   71.41   15.11
   8  -2  -1   55.99   13.65
   8  -3  -1   96.70   15.40
  -8  -3  -1   70.58   15.08
  -8   3   1   65.28   15.50
   8   3   1   81.84   16.07
   8   3   1   73.02   14.15
  -8  -4  -1  134.00   18.12
  -8   4   1  123.45   18.25
   8   4   1   76.31   14.92
   8   4   1   95.97   17.97
   8  -4  -1   85.57   15.61
  -8  -5  -1   36.59   12.55
   8  -5  -1   32.04   11.74
  -8   5   1   40.75   13.34
   8   5   1   16.93   12.73
   8   5   1   39.50   12.54
   8   6   1   55.31   15.87
   8  -6  -1   62.82   13.74
  -8  -6  -1   72.67   15.17
  -8   6   1   65.12   16.14
   8   6   1   53.51   13.73
  -8  -7  -1  114.23   17.71
   8   7   1  111.77   19.35
  -8   7   1  115.78   19.45
   8  -7  -1  105.33   16.59
   8   7   1  114.64   18.02
  -8  -8  -1   78.55   16.15
   8  -8  -1   68.09   14.58
  -8   8   1   86.36   18.23
   8   8   1   93.20   16.96
   8   8   1   76.68   18.35
   8   9   1   78.47   16.55
   8   9   1   57.14   16.41
  -8  -9  -1   87.47   17.10
  -8   9   1   71.88   18.38
   8  10   1   21.79   13.97
  -8 -10  -1   10.40   12.34
  -8  10   1   19.26   16.09
   8  10   1   15.50   13.11
   9   8  -1   80.58   17.93
   9  -8   1   62.67   17.15
  -9  -8   1   74.33   18.35
  -9   8  -1   86.12   21.88
   9  -7   1   28.30   13.91
  -9   7  -1   44.43   17.77
   9   7  -1   62.92   16.01
  -9  -7   1   52.19   16.37
   9   6  -1   50.09   14.94
  -9   6  -1   40.18   16.61
   9  -6   1   28.27   13.91
  -9  -6   1   47.40   15.66
   9  -5   1   39.96   13.84
  -9  -5   1   33.36   14.16
  -9   5  -1   33.21   15.41
   9   5  -1   30.83   13.38
  -9  -4   1   77.71   17.63
   9   4  -1   78.63   15.99
   9  -4   1   75.89   16.63
  -9   4  -1   75.40   18.10
  -9  -3   1   32.55   14.03
  -9   3  -1   26.91   14.15
   9  -3   1   18.83   12.77
  -9   2  -1   43.73   15.07
  -9  -2   1   24.29   13.15
   9  -2   1   30.29   13.55
  -9   1  -1   21.50   12.80
  -9  -1   1   44.28   13.95
   9  -1   1   26.13   13.11
  -9   0  -1   26.29   13.11
  -9   0   1   22.42   13.08
   9   0   1    8.65   11.72
  -9   0   1   13.01   12.82
  -9   1   1   24.52   13.40
  -9   1   1   50.01   15.38
  -9  -1  -1   27.67   13.45
   9   1   1   35.32   14.19
  -9   2   1   27.61   14.51
  -9  -2  -1   17.12   12.62
  -9   2   1    6.65   11.97
  -9  -3  -1   22.76   12.94
   9  -3  -1   15.58   12.85
  -9   3   1   11.45   13.20
  -9  -4  -1   82.53   16.92
  -9   4   1   85.72   18.43
   9  -4  -1   76.36   16.74
  -9   5   1   32.82   15.81
   9  -5  -1   25.67   13.39
   9   5   1   15.09   11.24
  -9  -5  -1   34.31   14.70
  -9   6   1   36.53   15.56
   9  -6  -1   47.84   14.63
   9   6   1   58.23   15.61
  -9  -6  -1   31.63   14.42
  -9  -7  -1   49.05   15.68
  -9   7   1   29.81   16.35
   9   7   1   46.31   15.43
   9  -7  -1   54.18   15.21
   9   8   1   90.71   18.77
  -9   8   1  104.11   21.77
  -9  -8  -1   79.11   17.73
  10  -3   1   47.77   16.86
 -10   3  -1   42.97   16.82
 -10  -3   1   48.86   17.18
 -10  -2   1  110.57   20.95
 -10   2  -1   51.99   17.71
  10  -2   1   77.27   19.34
 -10  -1   1   76.08   19.59
  10  -1   1  108.74   21.02
 -10   1  -1   98.65   20.87
 -10   0  -1   21.04   14.55
 -10   0   1    9.27   13.41
 -10  -1  -1   70.56   18.58
 -10   1   1   94.18   20.53
 -10  -2  -1   92.35   20.31
 -10   2   1   93.26   20.17
 -10   3   1   36.47   16.44
 -10  -3  -1   45.44   17.22
 -10   3   1   63.59   18.61
   0  16  -2   24.52   13.69
   0  15  -2  324.23   32.63
   0 -14   2   -1.32    7.33
   0  14  -2    1.50    9.29
   0  13  -2  101.98   17.12
   0 -13   2  128.46   15.36
   0  12  -2   23.68   10.44
   0 -12   2   18.25    7.62
   0 -11   2  417.11   30.91
   0  11  -2  348.55   32.48
   0 -10   2  153.09   15.22
   0  10  -2  113.41   15.54
   0   9  -2  121.41   14.34
   0  -9   2  101.05   12.24
   0  -9   2  119.89   13.17
   0  -8   2    2.48    4.83
   0   8  -2   -6.90    4.79
   0  -8   2   -3.22    4.15
   0  -7   2 1227.99   80.78
   0   7  -2 1216.15   84.70
   0   7  -2 1205.27   83.79
   0  -7   2 1193.30   82.90
   0  -6   2   20.67    5.57
   0  -6   2   26.49    5.89
   0   6  -2   17.71    6.20
   0   6  -2   16.61    5.38
   0   5  -2  300.37   21.91
   0  -5   2  246.45   20.76
   0   5  -2  292.10   22.63
   0  -5   2  254.33   21.05
   0  -4   2  376.24   29.31
   0   4  -2  433.23   30.47
   0   4  -2  429.53   29.83
   0  -4   2  386.05   28.68
   0   3  -2 2232.55  145.52
   0  -3   2 2285.47  145.42
   0  -3   2 2053.52  145.30
   0  -3   2 2049.47  140.84
   0   3  -2 2362.21  146.05
   0  -2   2   94.24    9.34
   0  -2   2  102.84    9.43
   0   2  -2   91.86    9.45
   0   2  -2   87.51    9.30
   0   2  -2  110.09    9.27
   0  -2   2   91.42    9.03
   0  -1   2 2140.86  136.96
   0   1  -2 2029.10  141.08
   0  -1   2 2291.47  141.19
   0   1  -2 2192.56  141.10
   0  -1   2 2159.49  141.36
   0   1  -2 2056.43  136.68
   0   0   2 1135.77   72.91
   0   0   2 1116.72   70.60
   0   0  -2 1071.29   70.39
   0   0   2 1087.15   72.72
   0   0  -2 1102.81   72.73
   0   0  -2 1100.13   72.70
   0   0  -2 1079.37   71.10
   0   1   2 2323.90  149.01
   0  -1  -2 2312.40  141.29
   0   1   2 2308.77  141.26
   0  -1  -2 2399.70  149.13
   0  -1  -2 2353.06  155.77
   0   1   2 2309.17  139.21
   0  -2  -2   97.77    9.00
   0   2   2  103.87    8.07
   0  -2  -2   91.02    7.98
   0   2   2  100.56    8.45
   0   3   2 2233.27  150.83
   0  -3  -2 2286.37  153.98
   0   3   2 2324.06  151.11
   0   3   2 2377.35  145.81
   0   3   2 2258.60  139.49
   0  -4  -2  418.11   30.92
   0   4   2  434.73   28.81
   0   4   2  423.33   28.68
   0   4   2  418.62   28.04
   0   5   2  272.80   19.99
   0   5   2  283.34   20.50
   0   5   2  301.51   20.41
   0  -5  -2  283.67   22.30
   0  -6  -2   20.39    2.67
   0  -6  -2   20.64    2.85
   0   6   2   23.69    4.80
   0  -6  -2   24.23    5.80
   0   6   2   21.11    3.96
   0   7   2 1191.43   82.68
   0   7   2 1274.31   83.83
   0  -7  -2 1227.69   78.66
   0  -7  -2 1232.14   78.74
   0   8   2    2.35    3.93
   0  -8  -2    2.03    2.47
   0  -8  -2   -0.68    2.24
   0   8   2    1.73    4.86
   0   9   2  134.21   15.27
   0  -9  -2  147.63   11.29
   0  -9  -2  135.16   10.81
   0   9   2  137.74   14.02
   0 -10  -2  180.33   13.42
   0  10   2  165.61   17.21
   0  10   2  192.21   19.08
   0  11   2  391.26   31.53
   0  12   2   18.68    8.50
   0  13   2  112.55   15.68
   0  14   2    4.33    8.92
   0  15   2  366.49   34.18
   0  16   2   20.82   12.62
  -1  16  -2   17.39   13.13
   1  16  -2   17.18   14.43
   1  16  -2   33.98   14.52
   1  15  -2   66.71   16.26
  -1  15  -2   90.41   17.76
  -1  14  -2  140.35   20.80
   1  14  -2  129.78   19.75
   1 -14   2  139.28   16.68
  -1 -14   2  150.92   17.27
  -1  13  -2  374.80   32.99
   1 -13   2  341.92   28.37
   1  13  -2  296.83   31.24
  -1 -13   2  332.81   28.84
   1  12  -2    7.91    9.37
  -1 -12   2   32.81    8.85
   1 -12   2    4.49    7.44
  -1  12  -2   23.74   10.96
   1  11  -2   18.88    8.70
   1 -11   2   24.42    8.40
  -1 -11   2   17.36    7.80
  -1  11  -2   22.68    9.61
  -1 -10   2  388.17   29.15
  -1  10  -2  461.99   32.49
   1 -10   2  319.70   27.95
   1  10  -2  292.07   29.14
   1  -9   2 1570.05  110.95
  -1   9  -2 1721.87  113.52
  -1  -9   2 1723.46  108.69
   1   9  -2 1517.23  111.89
  -1  -9   2 1628.02  111.43
   1  -9   2 1661.98  107.85
   1  -8   2  129.47   13.88
  -1  -8   2  149.56   14.95
   1   8  -2  146.38   14.94
  -1   8  -2  147.48   16.03
   1  -8   2  163.06   14.77
  -1  -8   2  141.26   14.43
   1   7  -2   33.23    6.80
  -1   7  -2   43.48    7.70
  -1  -7   2   35.91    7.23
   1  -7   2   41.90    7.13
   1  -7   2   34.11    6.34
  -1  -7   2   38.98    7.65
  -1   7  -2   26.89    7.42
   1  -6   2  216.72   17.09
  -1  -6   2  196.18   17.87
  -1   6  -2  219.00   18.71
   1  -6   2  216.68   17.10
  -1   6  -2  187.37   17.43
   1   6  -2  191.95   18.91
   1   6  -2  223.89   17.57
  -1  -6   2  185.76   17.62
   1   5  -2 3086.88  212.70
  -1  -5   2 2990.21  205.76
  -1   5  -2 3136.96  211.50
   1  -5   2 3559.33  205.23
  -1   5  -2 3071.93  212.53
  -1  -5   2 3068.40  212.38
   1   5  -2 3245.19  211.67
   1  -5   2 3456.23  211.70
   1   4  -2  402.59   32.37
  -1  -4   2  441.35   31.50
   1  -4   2  462.14   31.74
  -1  -4   2  421.33   32.22
   1   4  -2  438.08   31.69
   1  -4   2  455.27   30.90
  -1   4  -2  466.99   31.76
  -1   4  -2  461.96   32.75
  -1  -3   2  368.00   25.32
   1   3  -2  344.41   25.65
   1  -3   2  324.63   25.48
   1   3  -2  302.34   24.94
  -1   3  -2  377.00   25.98
  -1  -3   2  386.63   25.82
   1  -3   2  342.44   25.22
   1  -3   2  353.62   24.63
  -1   3  -2  389.82   25.60
  -1   2  -2  140.75   10.57
  -1  -2   2  133.38   10.30
   1  -2   2  106.11    9.81
  -1   2  -2  128.21    9.95
   1   2  -2  109.46    9.84
   1  -2   2  114.69    9.77
   1   2  -2  116.83   10.27
  -1  -2   2  132.36   10.13
   1   2  -2  108.00    9.13
  -1   2  -2  134.20   10.15
  -1  -2   2  127.34   10.06
   1  -2   2  120.57   10.17
   1   1  -2  677.83   48.81
  -1   1  -2  807.48   49.05
  -1   1  -2  859.28   48.93
   1   1  -2  679.03   47.27
   1  -1   2  675.07   48.79
  -1  -1   2  803.35   48.84
   1   1  -2  656.17   48.75
  -1  -1   2  836.92   48.87
   1  -1   2  672.31   47.18
   1   1  -2  629.95   43.85
   1  -1   2  661.81   48.65
   1   1  -2  686.70   48.65
  -1  -1   2  822.16   49.04
  -1   0  -2   40.12    3.97
  -1   0  -2   39.88    3.54
   1   0   2   48.77    4.66
  -1   0  -2   31.52    4.03
   1   0   2   46.25    4.38
   1   0  -2   51.01    4.33
  -1   0  -2   45.18    4.29
   1   0   2   40.42    3.69
  -1   0   2   44.38    4.30
  -1   0   2   36.93    4.00
  -1   0  -2   43.54    3.67
  -1   0   2   41.56    4.14
   1   0   2   40.21    4.18
   1   0  -2   44.12    4.31
   1   0  -2   43.57    3.90
   1   0   2   47.11    3.67
  -1   1   2  681.84   51.84
  -1  -1  -2  725.08   50.23
  -1  -1  -2  682.62   51.80
   1   1   2  843.27   48.16
   1   1   2  855.53   52.34
   1   1   2  863.04   47.20
  -1   1   2  679.80   51.71
   1   1   2  837.62   50.51
   1  -1  -2  873.96   51.41
  -1  -1  -2  663.94   51.93
  -1   1   2  653.39   51.00
  -1  -1  -2  668.37   50.31
   1  -1  -2  824.05   53.52
   1   1   2  857.82   50.77
   1  -1  -2  879.28   51.85
   1   1   2  865.97   52.14
   1  -1  -2  907.34   51.90
  -1   2   2  110.05    8.84
   1   2   2  152.66    9.65
   1   2   2  133.75    9.37
   1   2   2  130.22    9.58
   1   2   2  140.57    9.05
  -1  -2  -2  119.37    9.01
  -1  -2  -2  114.06    9.14
  -1   2   2  107.96    9.39
  -1   2   2  116.17    8.95
  -1   2   2  117.22    8.98
   1  -2  -2  140.34    9.62
  -1  -2  -2  148.96    9.20
  -1  -2  -2  116.09    8.92
  -1   2   2  103.70    9.73
   1   2   2  131.20    9.40
   1  -2  -2  131.73   10.76
   1  -2  -2  140.39   10.22
  -1   3   2  335.89   23.96
  -1   3   2  336.71   24.68
  -1   3   2  325.69   24.30
  -1   3   2  331.36   23.27
   1   3   2  380.11   23.87
   1  -3  -2  376.29   26.40
  -1   3   2  327.86   23.26
  -1  -3  -2  390.87   23.82
  -1  -3  -2  328.93   24.30
   1   3   2  371.25   23.78
   1   3   2  383.45   24.57
  -1  -3  -2  350.48   23.34
  -1  -3  -2  346.00   25.82
   1   3   2  375.38   24.42
   1  -3  -2  373.83   23.37
   1   3   2  359.79   22.64
   1   4   2  470.58   29.48
  -1  -4  -2  429.04   28.60
  -1  -4  -2  371.11   28.90
  -1   4   2  401.43   28.39
  -1   4   2  478.16   28.86
   1   4   2  438.96   29.97
  -1   4   2  376.09   30.05
  -1  -4  -2  415.64   31.45
  -1  -4  -2  446.35   29.73
   1   4   2  496.78   30.53
   1   4   2  474.68   29.29
  -1   5   2 3477.28  221.96
   1   5   2 3126.90  222.14
  -1  -5  -2 3822.00  215.17
  -1   5   2 3468.45  214.86
   1   5   2 3275.78  222.84
  -1  -5  -2 3296.45  214.60
  -1  -5  -2 3402.47  221.72
  -1   5   2 3317.90  205.76
  -1  -5  -2 3368.51  226.84
   1   5   2 3343.28  201.53
  -1   5   2 3352.43  222.80
   1   6   2  185.63   16.48
  -1  -6  -2  247.46   15.50
   1   6   2  179.29   17.42
  -1  -6  -2  232.66   18.31
  -1  -6  -2  215.99   15.56
  -1   6   2  212.17   16.18
  -1   6   2  221.36   17.50
  -1  -6  -2  217.18   15.55
  -1  -7  -2   47.62    5.10
  -1  -7  -2   34.88    7.06
   1   7   2   30.51    6.62
   1   7   2   27.36    5.43
  -1   7   2   35.65    6.68
  -1  -7  -2   26.08    4.50
  -1   7   2   40.24    5.53
   1  -8  -2  150.08   10.90
  -1  -8  -2  130.82   14.80
  -1   8   2  152.88   14.74
   1   8   2  124.44   14.56
   1   8   2  135.23   13.06
  -1  -8  -2  143.80   11.68
  -1   8   2  155.77   13.36
  -1  -9  -2 1605.94  102.22
  -1   9   2 1614.92  108.80
   1   9   2 1377.74  108.77
   1  -9  -2 1632.41  101.65
   1   9   2 1745.82  107.85
  -1   9   2 1533.15  107.36
  -1  10   2  270.56   24.63
  -1  10   2  321.66   26.12
  -1 -10  -2  294.54   21.17
  -1 -11  -2   16.62    4.37
  -1  11   2   15.83    7.83
   1  11   2    8.05    6.21
  -1  12   2   12.20    8.26
   1  12   2   10.01    7.27
   1  13   2  292.72   27.72
  -1  13   2  307.35   28.67
   1  13   2  301.13   28.00
   1  14   2  129.27   19.32
   1  14   2  137.27   18.12
  -1  14   2  161.10   19.66
   1  15   2   82.22   16.47
  -1  15   2   75.45   16.13
   1  15   2   75.64   15.28
  -1  16   2    9.80   12.12
   1  16   2   23.11   12.70
   1  16   2   19.06   12.79
  -2  16  -2  105.97   21.59
   2  16  -2  114.54   21.62
   2  16  -2  124.81   22.08
   2  15  -2    2.95   11.73
  -2  15  -2   11.74   12.70
   2  15  -2    9.17   12.99
   2 -14   2   44.77   11.37
   2  14  -2   36.05   13.82
  -2 -14   2   32.17   10.62
   2  14  -2   20.46   13.22
  -2  14  -2   70.79   15.68
  -2  13  -2   48.45   13.65
   2  13  -2   45.96   14.56
  -2 -13   2   29.54   10.45
   2 -13   2   50.87   10.79
   2  13  -2   63.76   13.55
   2 -12   2  558.70   41.12
  -2  12  -2  555.85   46.19
   2  12  -2  508.75   43.35
  -2 -12   2  591.58   42.38
   2  12  -2  518.34   44.68
  -2 -11   2   45.32   10.10
   2  11  -2   43.07   10.99
   2  11  -2   46.19   12.84
  -2  11  -2   48.07   12.42
   2 -11   2   49.91    9.94
  -2 -10   2   34.33    9.53
  -2  10  -2   33.71   11.16
   2  10  -2   62.99   11.28
   2  10  -2   53.10   11.54
   2 -10   2   78.25   10.57
  -2   9  -2  148.33   17.35
  -2  -9   2  147.01   15.22
   2  -9   2  137.91   14.44
  -2  -9   2  130.64   15.71
   2   9  -2  127.86   15.70
   2  -9   2  135.15   14.13
   2   9  -2  141.18   15.51
  -2  -8   2  895.40   63.41
   2   8  -2  892.04   63.00
  -2  -8   2  808.36   61.64
   2  -8   2  936.84   60.44
   2  -8   2  936.14   62.28
   2   8  -2  898.06   59.23
  -2   8  -2  804.83   63.99
   2  -7   2  240.38   19.15
   2  -7   2  226.07   18.85
   2   7  -2  247.58   19.99
  -2  -7   2  211.53   20.15
   2   7  -2  217.18   19.50
  -2   7  -2  180.08   20.25
  -2  -7   2  269.38   21.27
  -2  -6   2 1087.05   70.69
   2  -6   2  968.88   69.20
  -2  -6   2 1076.07   68.59
  -2   6  -2  966.24   70.86
   2   6  -2 1031.90   64.44
   2  -6   2  947.25   67.03
   2   6  -2  974.56   69.70
  -2   6  -2 1043.49   69.71
  -2   5  -2   63.17    7.97
  -2   5  -2   56.38    8.79
   2  -5   2   65.74    7.75
   2   5  -2   79.97    8.55
   2  -5   2   62.14    7.73
  -2  -5   2   55.86    7.93
   2   5  -2   71.19    8.45
  -2  -5   2   61.38    8.35
  -2  -4   2  321.54   23.19
   2  -4   2  272.67   22.28
  -2   4  -2  360.69   23.91
   2  -4   2  263.29   21.70
   2   4  -2  280.90   22.53
  -2  -4   2  335.42   22.74
   2   4  -2  270.34   21.03
  -2   4  -2  317.07   22.86
   2   3  -2   34.13    5.42
  -2   3  -2   55.99    6.66
  -2  -3   2   55.63    6.32
  -2  -3   2   55.76    6.31
   2   3  -2   26.98    5.19
  -2   3  -2   57.82    6.25
   2  -3   2   31.50    5.26
   2  -3   2   41.86    5.67
  -2  -2   2 1361.06   96.66
   2   2  -2 1598.39   90.46
  -2  -2   2 1397.62   99.90
  -2   2  -2 1499.23   99.82
   2  -2   2 1721.15  100.38
  -2   2  -2 1357.80   99.88
  -2  -2   2 1390.96   99.63
   2  -2   2 1676.37   96.82
  -2   1  -2  709.04   46.22
  -2   1  -2  698.28   46.55
  -2  -1   2  702.38   46.15
  -2  -1   2  659.74   44.84
   2   1  -2  643.79   45.96
   2  -1   2  678.17   44.80
   2  -1   2  678.03   46.44
   2   1  -2  629.17   41.68
  -2  -1   2  712.25   46.52
   2  -1   2  652.27   46.10
  -2   0  -2 3460.21  231.54
  -2   0   2 3390.22  231.35
  -2   0   2 3547.43  231.13
   2   0   2 3477.89  231.50
   2   0   2 3648.20  231.45
   2   0   2 3438.37  224.02
   2   0  -2 3582.17  208.65
   2   0  -2 3627.62  231.09
  -2   1   2  654.97   46.46
   2   1   2  723.07   47.23
   2   1   2  700.05   42.46
   2   1   2  756.33   47.05
   2   1   2  679.24   45.45
   2  -1  -2  704.06   45.64
  -2   1   2  684.98   45.20
  -2  -1  -2  666.58   46.96
  -2   1   2  632.29   46.65
  -2   2   2 1690.67   99.01
  -2   2   2 1682.55  102.15
   2   2   2 1409.39   99.11
   2  -2  -2 1430.00   98.50
   2  -2  -2 1476.41  101.65
   2   2   2 1451.17   92.65
  -2   2   2 1713.22  100.02
  -2  -2  -2 1722.73   99.42
   2  -2  -2 1451.41   99.63
   2   2   2 1493.09  102.69
   2   2   2 1404.98  102.25
   2  -2  -2 1447.42   94.38
  -2  -2  -2 1615.35   99.11
  -2   2   2 1630.72  102.38
   2   3   2   56.58    5.96
  -2   3   2   38.44    5.67
   2  -3  -2   51.68    5.71
   2  -3  -2   67.33    5.53
   2   3   2   64.25    6.26
   2  -3  -2   63.09    5.24
   2   3   2   60.47    6.03
   2   3   2   56.64    6.25
  -2   3   2   33.86    5.13
  -2  -3  -2   33.82    5.20
  -2   3   2   44.28    5.35
  -2  -4  -2  280.16   21.09
   2  -4  -2  325.55   20.86
  -2   4   2  253.72   21.45
   2   4   2  305.69   22.03
   2  -4  -2  312.66   20.45
   2   4   2  319.00   20.70
  -2  -4  -2  300.32   21.86
   2   4   2  341.70   21.76
  -2   4   2  262.00   21.69
  -2   4   2  257.42   20.34
   2   4   2  335.84   22.60
  -2   4   2  271.71   21.48
   2  -4  -2  335.74   20.71
   2   5   2   63.06    7.17
   2   5   2   59.65    7.09
  -2  -5  -2   68.15    7.13
   2  -5  -2   55.98    5.63
  -2   5   2   73.64    7.43
  -2  -5  -2   69.39    8.08
  -2   5   2   56.08    6.57
  -2   5   2   61.55    7.66
  -2  -5  -2   55.74    6.88
  -2   5   2   55.47    6.81
   2  -5  -2   64.46    6.05
   2   5   2   54.46    7.14
   2   6   2 1035.78   69.19
  -2  -6  -2  940.63   69.87
   2  -6  -2 1033.91   64.97
  -2   6   2 1057.71   69.21
  -2   6   2 1010.06   68.06
  -2   6   2  979.27   67.43
  -2  -6  -2 1019.43   66.74
   2   6   2 1065.64   68.75
   2   6   2 1018.85   63.05
  -2  -6  -2  905.84   68.35
   2   7   2  228.75   19.59
  -2  -7  -2  211.70   18.18
  -2  -7  -2  222.11   18.12
  -2   7   2  229.55   19.92
   2   7   2  227.41   18.27
  -2   7   2  237.73   18.32
  -2  -7  -2  235.41   19.80
   2   7   2  234.78   19.08
   2  -7  -2  234.89   16.52
   2   8   2  927.40   56.38
  -2   8   2  695.40   60.66
  -2  -8  -2  901.63   59.24
  -2   8   2  898.12   59.71
  -2  -8  -2  886.69   57.81
  -2  -8  -2  899.93   61.93
   2   8   2  922.41   61.52
   2   8   2  845.66   60.12
   2  -8  -2  818.59   56.09
  -2  -9  -2  106.80   11.48
   2   9   2  147.36   14.42
   2   9   2  115.81   14.15
   2  -9  -2  129.23   10.47
   2   9   2  134.17   13.48
  -2   9   2   89.76   13.85
  -2  -9  -2  159.02   15.08
  -2   9   2  140.25   13.65
  -2  10   2   59.50   11.03
   2  10   2   37.66    9.28
  -2 -10  -2   82.47    8.20
  -2 -10  -2   74.62   10.91
   2  10   2   33.29    8.33
   2 -10  -2   33.92    5.41
  -2  11   2   47.64   11.09
  -2 -11  -2   49.54    7.43
   2  11   2   57.03   11.22
   2  11   2   50.52   10.07
  -2  12   2  520.61   44.48
   2  12   2  545.92   42.72
   2  12   2  585.91   41.97
   2  13   2   39.95   10.67
   2  13   2   34.89   11.92
  -2  13   2   28.33   11.82
   2  14   2   26.83   11.22
  -2  14   2   54.36   14.44
   2  14   2   51.05   13.97
   2  15   2   11.56   11.33
   2  15   2   16.95   12.59
  -2  15   2    9.23   12.34
  -2  16   2  116.26   20.62
   2  16   2  118.69   19.77
   2  16   2  131.00   21.57
   3  16  -2    4.39   14.66
   3  16  -2   24.45   15.10
  -3  16  -2   -7.82   14.26
   3  15  -2   37.24   16.28
   3  15  -2   12.36   12.70
  -3  15  -2    2.94   13.35
   3  14  -2  304.45   34.40
  -3 -14   2  389.40   32.54
  -3  14  -2  413.14   38.91
   3  14  -2  345.35   35.36
   3  13  -2   22.17   12.12
   3  13  -2   15.76   13.20
   3 -13   2   29.99   10.21
  -3 -13   2   23.61   10.25
  -3  13  -2   29.84   14.14
   3  12  -2   40.98   14.10
  -3 -12   2   46.68   11.64
   3  12  -2   65.99   13.43
  -3  12  -2   73.69   16.56
   3 -12   2   76.66   12.25
   3  11  -2   32.65   12.12
   3 -11   2   37.33    9.53
  -3 -11   2   24.46    9.63
  -3  11  -2   21.37   11.86
   3  11  -2   19.06    9.44
  -3 -10   2  275.26   24.37
  -3  10  -2  234.61   25.29
   3  10  -2  227.19   23.09
   3  10  -2  222.96   23.32
   3 -10   2  232.19   21.55
   3  -9   2  151.46   15.10
  -3  -9   2  137.43   16.84
   3   9  -2  148.98   16.96
   3   9  -2  145.41   16.27
  -3   9  -2  106.77   16.94
  -3  -9   2  128.38   15.58
   3  -8   2  304.81   23.04
  -3   8  -2  230.19   24.62
  -3  -8   2  231.82   23.48
  -3  -8   2  234.65   23.40
   3  -8   2  290.32   22.69
   3   8  -2  279.36   24.14
   3   8  -2  320.14   24.29
  -3   7  -2   13.63    7.86
   3  -7   2   19.71    6.24
  -3  -7   2   18.93    7.02
  -3   7  -2   21.54    4.89
   3   7  -2   19.71    7.09
  -3  -7   2    8.37    5.83
   3  -7   2   22.36    6.18
   3   7  -2   24.00    7.37
  -3  -6   2  655.15   44.67
  -3   6  -2  624.32   39.45
   3   6  -2  626.05   45.21
   3   6  -2  556.39   41.58
   3  -6   2  592.74   43.29
   3  -6   2  592.56   44.53
  -3   6  -2  643.00   46.43
  -3  -6   2  703.56   46.30
   3  -5   2  219.23   16.33
   3  -5   2  193.14   15.84
  -3   5  -2  151.85   12.37
   3   5  -2  197.61   15.85
  -3  -5   2  157.56   15.63
   3   5  -2  205.89   16.51
  -3  -5   2  175.70   16.18
  -3   5  -2  163.93   16.39
   3  -4   2  414.02   33.10
  -3   4  -2  485.58   28.50
  -3  -4   2  481.74   32.97
  -3  -4   2  492.30   33.94
   3  -4   2  429.25   32.37
   3   4  -2  438.33   33.46
  -3   4  -2  473.13   34.23
   3   4  -2  428.86   30.81
   3  -3   2  150.88   13.19
   3   3  -2  149.61   13.53
  -3  -3   2  132.08   13.43
  -3  -3   2  157.50   13.59
   3   3  -2  152.08   12.52
  -3   3  -2  153.72   13.92
   3  -3   2  145.32   13.30
  -3  -2   2  147.90   12.70
  -3   2  -2  142.06   12.68
   3   2  -2  113.20   11.06
  -3  -2   2  139.12   12.37
   3   2  -2  138.33   12.22
   3  -2   2  126.96   12.05
   3  -2   2  121.53   12.03
   3   1  -2   48.04    6.86
  -3  -1   2   86.53    8.25
   3  -1   2   55.11    7.38
  -3  -1   2   71.77    7.91
  -3  -1   2   96.96    8.72
   3   1  -2   46.19    6.53
   3  -1   2   50.62    7.30
  -3   1  -2   86.20    8.59
   3   0   2  363.68   26.66
  -3   0   2  384.07   27.27
  -3   0  -2  375.68   27.76
  -3   0   2  349.48   27.35
   3   0  -2  391.69   27.01
   3   0   2  369.68   27.69
   3   0   2  372.78   27.40
   3   0  -2  363.56   24.75
  -3  -1  -2   59.48    8.17
   3   1   2   90.98    8.94
   3  -1  -2   79.24    7.86
   3  -1  -2   83.20    7.73
   3   1   2   63.09    8.03
  -3   1   2   54.67    7.44
   3  -1  -2   88.56    7.98
   3   1   2   75.92    8.38
   3   1   2   89.99    7.99
  -3  -2  -2  103.27   11.48
   3   2   2  127.43   11.79
  -3   2   2  127.95   11.57
   3   2   2  155.26   12.92
   3  -2  -2  142.20   11.30
   3   2   2  132.22   11.20
  -3  -2  -2  127.90   11.83
   3  -2  -2  133.20   11.21
  -3   2   2  127.69   11.82
   3   2   2  153.72   12.27
   3  -3  -2  144.17   11.87
  -3   3   2  154.66   12.76
  -3  -3  -2  149.13   13.16
   3   3   2  157.82   12.77
   3  -3  -2  151.48   12.25
   3  -3  -2  162.16   12.77
   3   3   2  151.40   13.40
  -3   3   2  131.33   12.67
  -3  -3  -2  151.86   13.36
   3  -3  -2  178.99   12.70
  -3   3   2  157.40   13.26
   3   3   2  142.59   14.06
   3   3   2  134.48   13.03
   3  -4  -2  495.92   32.55
   3   4   2  499.01   35.29
  -3   4   2  441.50   33.88
   3   4   2  530.85   32.17
  -3   4   2  439.09   33.16
   3   4   2  493.23   33.55
  -3   4   2  436.06   34.04
  -3  -4  -2  440.14   34.02
   3  -4  -2  530.64   31.53
   3  -4  -2  504.41   33.33
   3   4   2  469.30   34.34
  -3  -4  -2  458.57   33.19
   3   5   2  175.04   14.90
  -3   5   2  222.25   15.74
   3   5   2  187.18   16.45
   3  -5  -2  160.26   14.02
  -3   5   2  189.30   15.45
  -3   5   2  210.40   15.71
   3   5   2  175.86   15.67
  -3  -5  -2  204.02   15.31
   3  -5  -2  159.16   13.96
   3   5   2  147.31   15.02
  -3   6   2  621.79   45.74
  -3   6   2  616.40   44.62
   3   6   2  652.45   45.79
   3   6   2  635.23   42.21
  -3  -6  -2  640.48   46.31
  -3  -6  -2  636.71   44.24
   3  -6  -2  660.68   42.91
   3  -6  -2  648.35   43.89
   3   6   2  680.99   46.74
  -3  -6  -2  656.82   45.62
  -3   6   2  603.09   44.99
   3   7   2   24.23    6.59
  -3   7   2   20.39    5.95
   3   7   2   18.77    6.64
   3  -7  -2   23.36    4.90
   3   7   2   25.75    6.96
  -3  -7  -2   14.57    6.06
  -3   7   2   24.04    6.82
  -3  -7  -2   26.62    6.33
  -3  -7  -2   17.73    5.47
  -3   8   2  301.21   22.50
   3   8   2  244.61   22.42
  -3  -8  -2  267.90   22.38
   3  -8  -2  221.74   19.33
  -3  -8  -2  302.20   23.17
   3   8   2  233.95   23.17
  -3   8   2  346.50   24.62
   3   8   2  277.51   21.85
  -3   9   2  144.19   16.14
  -3  -9  -2  140.27   14.66
  -3  -9  -2  147.52   14.10
   3   9   2  128.32   14.24
   3  -9  -2  114.03   11.10
   3   9   2  108.43   13.59
  -3 -10  -2  242.38   22.61
   3 -10  -2  252.72   18.67
  -3  10   2  250.48   24.84
   3  10   2  255.86   22.88
  -3 -10  -2  248.95   20.89
   3  10   2  260.41   22.95
  -3 -11  -2   29.60    7.02
  -3  11   2   34.07   10.87
   3  11   2   12.17    8.74
  -3 -11  -2   22.89    8.70
   3  11   2   32.73    9.33
   3  12   2   92.74   14.54
  -3  12   2   26.93   12.49
   3  12   2   69.16   12.11
   3  13   2   15.91    9.98
  -3  13   2   12.21   11.41
   3  13   2   18.29   11.35
  -3  14   2  245.26   31.11
   3  14   2  349.38   31.37
   3  14   2  387.39   32.73
   3  15   2   47.64   15.03
  -3  15   2   18.88   14.61
   3  15   2   39.91   13.60
  -3  16   2    0.18   14.23
   3  16   2   10.80   12.27
   3  16   2    9.11   13.55
   4  15  -2  134.62   21.09
  -4  15  -2   58.65   20.67
   4  15  -2   83.54   20.74
   4  14  -2   58.88   16.07
   4  14  -2   47.72   16.38
  -4  14  -2   41.16   17.33
  -4 -14   2   63.43   14.14
  -4  13  -2   44.45   16.36
   4  13  -2   68.68   17.48
   4 -13   2   67.37   13.41
  -4 -13   2   57.04   13.47
   4  13  -2   92.66   16.64
   4 -12   2   84.39   14.03
  -4 -12   2   83.13   15.05
  -4  12  -2   68.15   17.67
   4  12  -2  103.30   17.05
   4  12  -2  102.33   18.12
  -4 -11   2   96.20   16.12
  -4  11  -2   89.37   17.57
   4  11  -2  102.90   15.82
   4  11  -2   84.31   16.29
   4 -11   2  102.58   14.42
   4  10  -2   47.07   12.29
   4  10  -2   75.72   13.64
  -4 -10   2   91.46   14.74
   4 -10   2   71.44   12.01
  -4  10  -2   79.85   15.70
  -4  -9   2    3.19    7.86
  -4   9  -2    7.70    9.46
   4   9  -2   12.16    8.98
   4   9  -2    6.00    7.62
   4  -9   2   10.83    7.32
   4   8  -2  206.39   20.96
  -4  -8   2  222.93   21.49
  -4   8  -2  220.94   22.64
   4   8  -2  234.56   21.32
  -4  -8   2  204.03   20.80
   4  -8   2  206.04   20.01
  -4   7  -2  746.92   53.27
   4  -7   2  679.60   50.58
  -4  -7   2  712.14   51.93
  -4  -7   2  710.02   50.64
   4   7  -2  663.52   51.23
  -4   7  -2  737.40   44.58
   4  -7   2  659.58   49.33
   4   7  -2  672.21   47.77
  -4   6  -2  237.59   18.75
   4   6  -2  295.71   22.57
   4  -6   2  262.01   21.63
   4   6  -2  273.37   20.95
   4  -6   2  273.02   21.76
  -4  -6   2  217.40   21.31
  -4   6  -2  208.82   22.18
  -4  -6   2  230.74   21.66
  -4   5  -2  208.10   15.45
   4   5  -2  220.40   17.84
   4   5  -2  208.03   18.66
  -4  -5   2  204.72   18.63
   4  -5   2  215.67   18.41
  -4   5  -2  187.77   18.89
   4  -5   2  220.73   18.76
  -4  -5   2  175.08   18.12
   4   4  -2  147.13   13.21
   4  -4   2  155.85   14.42
  -4   4  -2  124.65   10.26
  -4  -4   2  109.45   13.34
   4  -4   2  151.96   13.83
  -4   4  -2  131.78   14.29
   4   4  -2  168.85   14.70
  -4  -4   2  117.83   13.60
   4  -3   2  696.30   49.04
   4   3  -2  672.06   50.28
  -4   3  -2  688.52   50.99
  -4  -3   2  725.19   49.41
   4  -3   2  726.23   50.61
  -4  -3   2  731.55   51.07
   4   3  -2  721.21   46.38
   4   2  -2 1073.30   71.56
  -4   2  -2 1034.20   72.23
   4  -2   2 1029.06   71.59
   4   2  -2 1067.74   65.28
  -4  -2   2 1005.16   69.62
   4  -2   2 1097.19   69.78
  -4  -2   2  949.69   71.70
  -4   1  -2 1963.46  135.22
   4  -1   2 2058.93  134.79
   4   1  -2 2101.09  122.00
  -4  -1   2 1910.00  134.86
  -4  -1   2 1941.39  130.63
   4   1  -2 2008.68  134.23
   4  -1   2 2072.15  130.73
   4   0   2   89.70   10.14
  -4   0   2   81.36    9.95
  -4   0  -2   77.96    9.92
   4   0  -2   78.42    8.90
   4   0  -2   80.35    9.03
   4   0   2   81.49    9.94
  -4   1   2 2025.34  133.88
   4   1   2 1920.68  129.30
   4   1   2 2006.32  133.51
  -4  -1  -2 2036.73  134.15
   4  -1  -2 1934.11  128.65
   4  -1  -2 1998.68  128.85
   4   1   2 1992.78  120.80
  -4   1   2 2114.19  133.57
   4  -1  -2 1902.23  132.62
  -4  -2  -2 1077.23   70.65
   4   2   2 1024.03   65.85
   4   2   2 1064.36   70.61
   4  -2  -2  995.80   69.49
   4  -2  -2 1038.02   69.39
   4   2   2 1054.83   72.61
  -4  -2  -2 1077.96   73.02
   4  -2  -2 1057.33   71.71
  -4   2   2 1088.47   73.06
  -4   2   2 1059.43   72.36
  -4  -3  -2  718.89   50.25
  -4  -3  -2  677.42   48.46
   4  -3  -2  733.87   47.70
  -4   3   2  662.63   49.97
   4  -3  -2  750.72   45.18
   4   3   2  673.69   48.53
   4   3   2  693.99   49.95
  -4   3   2  704.34   49.65
   4  -3  -2  693.34   47.55
   4   3   2  710.95   45.75
   4  -4  -2  139.15   12.04
  -4  -4  -2  157.00   14.04
   4   4   2  117.78   13.35
  -4   4   2  160.03   14.18
   4  -4  -2  114.97   12.37
   4   4   2  132.68   13.13
   4  -4  -2  123.28   12.75
  -4  -4  -2  169.71   14.42
  -4   4   2  159.42   13.03
   4   4   2  126.85   13.73
  -4   4   2  170.42   14.71
   4  -5  -2  200.45   16.67
  -4  -5  -2  221.54   18.05
   4   5   2  217.24   18.49
  -4   5   2  206.83   18.15
   4  -5  -2  215.48   15.94
   4   5   2  185.04   18.12
   4   5   2  226.60   19.88
  -4  -5  -2  215.04   18.04
   4   5   2  197.25   17.30
  -4   5   2  189.22   18.01
  -4   5   2  206.15   17.19
   4  -5  -2  202.00   16.80
   4   6   2  234.60   22.21
   4   6   2  213.73   20.77
  -4  -6  -2  294.39   21.00
  -4   6   2  250.76   21.41
   4  -6  -2  237.35   19.29
  -4   6   2  275.27   20.65
   4  -6  -2  231.69   19.13
   4   6   2  209.95   19.59
  -4  -6  -2  283.75   21.08
  -4   7   2  681.74   48.19
   4   7   2  703.33   48.71
  -4  -7  -2  651.45   48.38
  -4  -7  -2  684.04   47.05
   4  -7  -2  694.05   45.34
  -4   7   2  644.24   48.65
   4   7   2  648.70   44.86
  -4  -7  -2  597.06   47.65
  -4  -8  -2  210.17   19.64
  -4  -8  -2  215.99   19.58
   4   8   2  211.58   20.51
   4   8   2  222.75   19.56
  -4   8   2  190.11   19.93
   4  -8  -2  223.10   17.53
   4  -9  -2   11.00    5.08
   4   9   2    4.88    6.92
  -4   9   2    1.75    6.53
   4   9   2    4.23    7.47
  -4  -9  -2   -1.49    6.10
  -4  -9  -2    2.66    6.12
  -4 -10  -2   61.15   11.46
   4  10   2   93.06   12.90
   4  10   2   77.07   12.67
  -4  10   2   65.10   13.28
  -4 -10  -2   90.66   12.14
  -4  11   2   98.37   16.04
  -4 -11  -2  101.06   13.83
  -4 -11  -2   90.37   13.00
   4  11   2  114.87   15.29
   4  11   2  101.96   15.33
   4  12   2   54.49   13.54
   4  12   2   72.57   13.78
  -4  12   2   76.96   15.82
  -4  13   2   76.45   16.46
   4  13   2   69.65   14.38
   4  13   2   71.09   15.55
  -4  14   2   45.45   15.98
   4  14   2   57.14   14.01
   4  14   2   64.89   16.18
   4  15   2   97.97   19.71
  -4  15   2   77.77   19.71
   4  15   2   98.74   18.29
   5  14  -2    5.92   13.11
   5  14  -2   -1.80   13.92
  -5 -14   2   -3.11   10.91
  -5  14  -2  -14.69   13.18
   5  13  -2  171.66   22.32
  -5  13  -2   93.33   21.79
  -5 -13   2  160.50   21.14
   5  13  -2  138.40   22.94
   5  12  -2    5.25   11.47
   5  12  -2    0.88   10.67
  -5 -12   2    0.72   10.20
   5 -12   2   14.38    9.89
  -5  12  -2    7.34   13.18
   5  11  -2   65.87   14.44
  -5  11  -2   77.44   17.82
  -5 -11   2   77.40   16.22
   5 -11   2   93.46   14.21
   5  11  -2   86.50   16.76
   5 -10   2   40.44   10.88
   5  10  -2   37.39   12.54
  -5 -10   2   53.85   12.62
  -5  10  -2   34.87   13.73
   5  10  -2   41.39   12.41
   5   9  -2  443.62   36.24
  -5   9  -2  427.96   38.53
   5   9  -2  456.63   35.32
   5  -9   2  438.57   34.32
  -5  -9   2  369.86   34.88
   5   8  -2   33.70   10.27
  -5  -8   2   29.43   10.12
   5   8  -2   24.81    9.58
   5  -8   2   35.30    9.60
  -5   8  -2   44.90   12.05
   5   7  -2   26.81    9.27
  -5   7  -2   46.74   11.54
  -5  -7   2   34.64    9.68
  -5  -7   2   24.74    8.38
   5   7  -2   37.80   10.07
   5  -7   2   25.52    8.69
   5   6  -2   62.30   10.32
  -5  -6   2   46.02    9.68
   5  -6   2   70.55   10.81
  -5  -6   2   64.02   10.88
  -5   6  -2   69.92   12.25
   5   6  -2   38.94   10.02
  -5   6  -2   56.26    7.09
   5  -6   2   67.46   10.62
  -5   5  -2  876.89   53.49
   5  -5   2  746.69   57.92
  -5   5  -2  843.27   60.00
  -5  -5   2  763.78   57.04
   5   5  -2  789.67   58.60
   5  -5   2  774.80   56.69
   5   5  -2  793.66   53.96
  -5  -5   2  862.19   59.37
   5  -4   2   69.44   10.88
   5   4  -2   96.91   12.26
  -5   4  -2   72.29   11.68
  -5  -4   2   89.94   12.10
  -5  -4   2  104.03   12.59
   5   4  -2   95.46   11.65
   5  -4   2   80.41   11.73
   5   3  -2  204.41   18.15
   5  -3   2  178.63   19.08
  -5  -3   2  234.43   20.31
  -5  -3   2  224.68   20.45
  -5   3  -2  246.20   21.09
   5  -3   2  201.10   19.66
   5   3  -2  233.67   20.04
  -5  -2   2   44.76    8.85
  -5  -2   2   41.48    8.48
  -5   2  -2   47.63    9.18
   5  -2   2   47.19    8.65
   5   2  -2   31.86    8.06
   5   2  -2   42.20    7.70
   5  -2   2   35.76    8.56
  -5  -1   2  191.34   20.15
   5   1  -2  255.93   19.38
  -5   1  -2  208.46   20.64
  -5  -1   2  181.89   19.77
   5  -1   2  277.61   21.43
   5   1  -2  254.78   20.23
   5  -1   2  247.60   20.65
   5   0  -2  339.57   25.19
  -5   0   2  350.93   27.40
   5   0   2  349.04   27.27
  -5   0   2  328.11   27.77
   5   0  -2  360.88   27.14
   5   0  -2  341.04   25.48
  -5   0  -2  337.45   28.14
   5   0   2  323.64   27.38
   5   1   2  177.81   18.89
  -5  -1  -2  266.24   20.78
   5   1   2  234.19   19.91
   5  -1  -2  215.45   18.98
  -5   1   2  269.97   20.86
   5  -1  -2  195.03   17.06
   5   1   2  196.59   17.66
   5  -1  -2  200.43   18.25
   5   2   2   51.79    8.92
  -5   2   2   38.77    8.75
   5  -2  -2   34.54    6.93
   5   2   2   30.00    8.02
   5   2   2   49.50    8.25
  -5  -2  -2   36.07    8.02
   5  -2  -2   49.70    8.13
  -5  -2  -2   37.57    8.34
   5  -2  -2   46.74    6.86
   5   3   2  231.48   19.13
   5   3   2  229.59   20.34
   5  -3  -2  239.02   18.14
  -5  -3  -2  227.48   20.13
  -5   3   2  207.61   20.63
   5  -3  -2  218.63   19.00
  -5  -3  -2  193.41   20.14
   5  -3  -2  234.27   17.29
   5  -3  -2  246.10   19.33
   5   3   2  207.13   20.10
   5   4   2   73.74   11.82
   5   4   2   85.43   11.52
  -5  -4  -2   89.16   11.53
  -5   4   2   63.91   10.93
  -5  -4  -2   82.43   11.49
   5  -4  -2   99.55    9.46
   5   4   2   91.04   11.29
   5  -4  -2   88.65   10.46
  -5   4   2   98.24   12.12
  -5  -5  -2  777.34   57.36
  -5  -5  -2  808.83   55.87
  -5   5   2  777.05   57.86
   5   5   2  837.78   56.32
   5   5   2  807.87   53.11
   5   5   2  791.71   57.57
   5  -5  -2  809.57   51.11
  -5   5   2  785.80   54.73
   5  -5  -2  780.17   54.47
   5   6   2   46.73   10.02
   5   6   2   40.96    8.88
  -5   6   2   62.29    8.90
   5  -6  -2   51.99    8.72
  -5   6   2   62.76   10.81
  -5  -6  -2   52.36    9.28
   5   7   2   23.30    8.34
  -5  -7  -2   35.70    8.74
  -5  -7  -2   34.11    8.33
   5  -7  -2   29.64    7.31
   5   7   2   20.21    8.54
  -5   7   2   35.52    9.36
  -5   8   2   36.53   10.40
  -5  -8  -2   21.49    8.70
  -5  -8  -2   28.33    8.90
   5   8   2   34.72   10.28
   5  -8  -2   52.33    8.18
   5   8   2   33.06    9.60
  -5  -9  -2  472.12   35.05
   5   9   2  411.92   36.38
   5   9   2  405.94   33.80
   5  -9  -2  400.26   32.00
  -5   9   2  489.52   37.83
  -5  -9  -2  482.86   35.33
  -5  10   2   21.26   10.67
   5  10   2   32.32   10.52
  -5 -10  -2   24.82    9.52
   5  10   2   38.66   11.33
  -5  11   2   76.81   15.81
  -5 -11  -2   79.45   13.31
   5  11   2   86.49   15.17
   5  11   2   71.22   13.76
   5  12   2   -2.28    9.77
   5  12   2    9.47   10.53
  -5  12   2   14.20   12.17
   5  13   2  138.78   19.97
   5  13   2  151.41   21.34
  -5  13   2  153.56   23.01
   5  14   2    6.28   12.67
   5  14   2    2.36   11.71
  -5  14   2   -5.83   12.67
  -6  13  -2   38.25   19.96
   6  13  -2   43.93   18.26
   6  13  -2   58.24   16.73
  -6 -13   2   45.42   15.67
  -6 -12   2   66.52   17.22
   6  12  -2   70.01   18.22
  -6  12  -2   34.74   17.65
   6 -12   2   75.00   15.12
   6  12  -2   49.46   15.42
  -6 -11   2   62.68   15.60
   6  11  -2   34.29   14.02
  -6  11  -2   98.43   20.59
   6  11  -2   57.21   16.32
   6 -11   2   45.18   13.05
   6  10  -2    6.57   10.36
   6 -10   2    6.23    9.59
   6  10  -2   18.94   11.61
  -6 -10   2   28.26   11.68
  -6  10  -2   17.38   14.01
   6   9  -2   36.77   12.53
  -6  -9   2   50.14   13.03
   6  -9   2   51.36   12.45
   6   9  -2   56.76   13.61
  -6   9  -2   62.90   15.68
   6  -8   2   59.94   12.32
   6   8  -2   69.18   13.12
  -6   8  -2   58.62   14.36
  -6  -8   2   50.70   12.54
   6   8  -2   49.96   12.60
   6   7  -2  193.11   21.32
  -6  -7   2  194.88   21.12
   6   7  -2  191.25   20.67
  -6   7  -2  234.14   23.85
   6  -7   2  191.35   20.72
  -6  -6   2   87.65   13.59
  -6  -6   2  102.60   14.33
   6   6  -2   97.36   14.30
  -6   6  -2   99.19   15.42
   6  -6   2  100.36   14.23
   6   6  -2   88.17   13.73
   6  -5   2    4.16    6.61
   6   5  -2   11.61    8.50
  -6  -5   2    9.71    7.37
   6   5  -2    8.93    7.60
   6  -5   2    8.40    8.05
  -6  -5   2   16.09    8.27
  -6   5  -2   10.59    9.20
   6  -4   2   49.17   10.58
   6  -4   2   56.13   10.09
  -6   4  -2   37.63   10.24
  -6  -4   2   32.62    9.36
   6   4  -2   50.11   10.10
  -6  -4   2   28.55    9.35
   6   4  -2   19.78    8.48
  -6  -3   2  447.93   32.50
  -6  -3   2  463.24   33.51
   6   3  -2  350.51   29.22
   6  -3   2  367.63   31.30
   6   3  -2  351.69   31.19
   6  -3   2  336.75   30.81
  -6   3  -2  404.20   33.24
   6   2  -2  162.16   16.48
  -6  -2   2  132.59   16.86
   6  -2   2  151.78   17.21
  -6  -2   2  174.51   18.52
  -6   2  -2  190.83   19.18
   6  -2   2  162.73   17.56
   6   2  -2  180.95   17.50
  -6  -1   2  166.23   17.35
  -6   1  -2  150.63   17.08
   6   1  -2  132.30   14.87
   6   1  -2  140.22   15.98
   6  -1   2  150.64   16.57
  -6  -1   2  154.21   17.26
   6  -1   2  122.72   16.07
   6   0  -2   -0.95    4.75
   6   0   2    0.37    6.59
  -6   0   2   -0.80    6.74
  -6   0  -2   -1.14    6.30
   6   0   2    5.83    7.57
   6   0  -2    2.55    5.97
  -6   0   2   -5.23    5.70
   6  -1  -2  138.44   13.47
   6   1   2  154.05   16.68
  -6   1   2  138.20   16.85
  -6  -1  -2  138.88   16.57
   6   1   2  134.68   16.01
   6  -1  -2  151.85   15.84
   6  -1  -2  143.19   15.06
  -6  -1  -2  140.19   16.46
  -6   2   2  173.80   18.83
   6  -2  -2  189.39   18.01
   6   2   2  150.91   17.69
   6  -2  -2  150.03   16.36
  -6  -2  -2  177.67   18.76
   6   2   2  163.78   16.76
  -6  -2  -2  183.61   18.54
   6   2   2  187.76   18.89
   6  -2  -2  170.22   15.23
   6  -3  -2  459.21   33.16
   6   3   2  437.02   34.97
   6   3   2  438.31   34.05
  -6  -3  -2  371.93   33.31
  -6   3   2  368.33   34.49
   6  -3  -2  463.99   31.19
   6  -3  -2  435.91   29.59
   6   3   2  444.42   32.21
  -6  -3  -2  403.15   34.65
   6   4   2   32.32    9.21
   6  -4  -2   35.07    6.77
  -6  -4  -2   37.65    9.12
  -6  -4  -2   42.26    9.86
  -6   4   2   29.35    9.53
   6   4   2   27.41    9.64
   6  -4  -2   20.68    7.97
   6   4   2   30.70    8.79
  -6  -5  -2    8.74    7.47
   6  -5  -2    8.73    5.36
   6   5   2   12.64    8.03
  -6   5   2    2.65    7.25
   6   5   2    7.06    8.44
   6   5   2   12.44    7.42
   6  -5  -2    8.80    6.90
  -6  -6  -2   93.42   13.69
   6  -6  -2  107.97   12.85
  -6   6   2   95.07   14.35
   6   6   2   96.45   14.36
   6   6   2  103.90   13.46
  -6  -7  -2  157.32   18.78
  -6   7   2  177.89   20.83
   6   7   2  201.98   20.73
   6   7   2  214.09   20.15
   6  -7  -2  193.83   18.28
   6   8   2   47.72   11.47
  -6   8   2   52.60   12.60
   6  -8  -2   63.61   10.39
   6   8   2   57.32   12.76
  -6  -8  -2   52.57   11.73
  -6  -8  -2   63.73   11.57
   6   9   2   58.20   12.50
  -6  -9  -2   55.25   12.08
   6   9   2   45.29   12.83
  -6   9   2   39.42   11.95
  -6  10   2    7.18   11.00
   6  10   2   36.55   11.78
   6  10   2   11.78   10.37
  -6 -10  -2   13.48    9.62
   6  11   2   33.05   12.63
  -6 -11  -2   51.11   13.36
   6  11   2   66.06   14.81
  -6  11   2   65.42   15.75
   6  12   2   74.00   15.31
   6  12   2   50.27   15.08
  -6  12   2   71.89   17.96
  -6  13   2   30.56   16.85
   6  13   2   60.37   15.72
   6  13   2   59.29   16.53
  -7  12  -2   22.86   17.69
   7  12  -2   20.65   15.12
   7  12  -2   38.19   16.67
  -7 -12   2   23.74   14.20
   7  11  -2   16.94   12.70
  -7  11  -2   11.60   14.48
   7 -11   2    2.67   10.95
  -7 -11   2   12.01   12.23
   7  11  -2   12.77   13.14
  -7  10  -2   76.70   19.38
   7 -10   2   87.29   15.50
  -7 -10   2   50.48   15.08
   7  10  -2   67.72   16.00
   7  10  -2   55.72   15.49
   7   9  -2    8.35   12.35
  -7   9  -2  -11.32   10.97
  -7  -9   2    4.40   11.04
   7  -9   2    8.91   10.23
   7   9  -2    3.91   10.44
   7   8  -2  404.58   35.66
   7   8  -2  420.40   37.56
  -7   8  -2  426.71   40.42
  -7  -8   2  419.00   37.07
   7  -8   2  439.95   36.04
   7   7  -2   26.14   11.49
   7  -7   2   19.02   10.62
  -7  -7   2   29.52   11.58
   7   7  -2   27.49   11.66
  -7   7  -2   22.42   12.65
  -7   6  -2  112.49   18.43
  -7  -6   2  104.96   16.69
   7   6  -2  119.28   17.31
   7   6  -2  135.85   17.26
   7  -6   2  161.36   18.24
   7  -5   2   48.29   11.73
  -7  -5   2   37.34   11.40
  -7  -5   2   34.89   11.78
  -7   5  -2   34.82   11.95
   7   5  -2   51.88   12.00
   7   5  -2   53.59   12.86
  -7   4  -2  490.98   40.08
  -7  -4   2  447.96   37.42
   7   4  -2  447.23   37.82
   7  -4   2  430.83   36.62
  -7  -4   2  465.17   38.64
   7   4  -2  431.54   35.01
   7   3  -2   17.48    9.38
   7  -3   2   11.67    8.57
   7  -3   2   19.79    9.78
   7   3  -2    9.89    7.92
  -7  -3   2   10.28    8.95
  -7   3  -2    9.07    9.33
  -7  -3   2   10.91    9.55
  -7  -2   2   19.18    9.99
   7  -2   2   13.33    8.62
   7   2  -2    9.99    8.86
   7   2  -2   20.44    8.76
  -7   2  -2   23.40   10.28
  -7  -2   2   24.06    9.73
   7  -2   2   20.44    9.96
   7   1  -2   40.28    8.48
  -7  -1   2   36.38   11.31
   7  -1   2   31.80   10.20
  -7  -1   2   32.90   10.65
  -7   1  -2   54.95   12.50
   7   1  -2   41.95    9.97
   7  -1   2   43.26   11.38
  -7   0   2  586.48   44.60
   7   0   2  534.88   42.33
  -7   0  -2  530.10   43.64
   7   0   2  538.92   43.13
  -7   0   2  543.33   42.57
   7   0  -2  515.85   38.59
   7   1   2   45.48   11.62
  -7   1   2   17.66   10.10
  -7   1   2   30.08   10.45
  -7  -1  -2   36.33   10.80
   7  -1  -2   46.49    8.05
   7   1   2   31.15   10.37
  -7  -1  -2   20.56    9.79
   7  -2  -2   18.41    6.22
   7   2   2   18.92    9.58
  -7   2   2    9.10   10.02
  -7  -2  -2   16.41    8.64
  -7  -2  -2   30.28   10.17
   7   2   2   19.35   10.07
   7  -2  -2    6.92    6.01
   7  -2  -2   18.33    8.92
   7   3   2   15.16    8.73
  -7  -3  -2    9.05    8.56
   7  -3  -2    8.70    6.24
   7  -3  -2   15.91    8.86
   7   3   2   11.92    9.03
   7   3   2    6.09    9.09
  -7   3   2    1.55    8.90
   7   4   2  465.61   38.62
  -7   4   2  457.44   39.01
   7  -4  -2  456.20   31.84
   7  -4  -2  491.50   36.48
   7   4   2  443.67   37.53
  -7  -4  -2  424.77   37.17
   7   4   2  475.60   35.74
   7  -5  -2   41.49   10.34
   7   5   2   38.51   11.14
  -7   5   2   50.89   12.39
  -7  -5  -2   65.19   12.69
   7   5   2   31.27   11.89
  -7   6   2  112.27   17.66
  -7  -6  -2  121.90   16.77
   7  -6  -2  132.86   15.58
   7   6   2  112.94   16.33
   7   6   2  127.61   17.93
   7  -7  -2   13.99    8.98
  -7   7   2   31.38   11.43
  -7  -7  -2   14.28   10.05
   7   7   2   27.24   10.56
   7   7   2   40.69   12.44
   7  -8  -2  442.40   33.55
  -7   8   2  439.11   38.49
   7   8   2  395.89   36.92
  -7  -8  -2  418.33   35.53
   7   8   2  386.67   34.21
  -7  -9  -2    5.86    9.44
  -7   9   2    3.81   10.64
   7   9   2    1.93    9.52
   7   9   2    1.08   12.14
   7  10   2   81.60   16.35
  -7 -10  -2   72.06   15.60
  -7  10   2   79.74   17.98
   7  10   2   83.18   16.71
   7  11   2    8.60   11.74
  -7  11   2    0.69   11.72
   7  11   2    1.55   10.94
   7  12   2   17.06   13.59
   7  12   2  -12.40   11.97
  -7  12   2   20.32   15.74
   8 -10   2    0.20   12.10
  -8  10  -2    8.37   16.05
   8  10  -2    1.54   11.34
  -8 -10   2    7.63   12.91
  -8  -9   2   24.16   13.48
   8   9  -2   40.12   14.51
   8  -9   2   12.86   12.09
  -8   9  -2   28.75   16.19
  -8  -8   2   74.87   16.81
   8  -8   2   75.18   16.43
  -8   8  -2   63.14   18.42
   8   8  -2  102.50   17.83
   8  -7   2   43.89   13.99
   8   7  -2    8.70   11.36
  -8  -7   2   18.77   12.39
  -8   7  -2   24.02   14.57
   8   6  -2  109.14   17.23
  -8  -6   2  113.03   18.15
   8  -6   2   67.71   16.11
  -8   6  -2  142.20   21.06
  -8  -5   2    8.49   10.13
   8   5  -2    0.62    9.04
  -8   5  -2   21.42   12.51
   8  -5   2    4.39   11.02
   8  -4   2   16.02   11.01
   8   4  -2    3.66    9.14
  -8  -4   2   13.15   10.88
  -8   4  -2   14.69   11.82
  -8  -3   2   61.74   14.66
  -8   3  -2   52.53   15.04
   8  -3   2   97.40   16.18
   8   3  -2   68.76   13.70
  -8  -3   2   63.30   15.03
   8  -2   2  381.90   34.13
  -8  -2   2  407.36   35.65
  -8   2  -2  370.82   35.72
  -8  -2   2  347.50   33.95
   8  -1   2   48.82   13.91
  -8  -1   2   60.76   14.30
  -8   1  -2   27.18   12.79
  -8  -1   2   47.06   13.00
   8   0   2   24.97   11.87
  -8   0  -2   16.46   11.03
  -8   0   2   25.11   11.15
   8   0   2  -12.59    8.65
  -8   0  -2    9.34   10.75
  -8   0   2   20.32   11.15
   8   1   2   45.15   13.84
  -8   1   2   45.29   13.26
  -8   1   2   73.80   15.10
  -8  -1  -2   54.11   14.13
   8   1   2   49.44   13.53
   8   2   2  391.62   35.77
   8   2   2  356.96   34.63
  -8   2   2  430.11   37.12
  -8  -2  -2  401.74   35.46
   8   3   2   72.46   15.62
  -8   3   2   82.93   16.10
  -8  -3  -2   75.89   15.19
   8   3   2   66.30   14.87
  -8  -4  -2   10.56   10.20
  -8   4   2    9.19   11.16
   8   4   2    8.25    9.58
   8   4   2   19.39   11.82
   8   4   2   -1.30   11.72
   8   5   2   14.96   12.99
   8  -5  -2   22.90   10.75
   8   5   2   23.76   10.51
  -8   5   2   -0.09    9.95
  -8  -5  -2    2.75    9.67
   8   6   2  116.31   18.73
  -8  -6  -2   91.18   16.91
  -8   6   2   89.99   17.84
   8  -6  -2  112.31   16.27
   8   6   2   85.96   15.52
   8  -7  -2    2.92    9.49
   8   7   2   36.16   11.95
  -8  -7  -2   34.92   12.30
   8   7   2    7.13   12.96
  -8   7   2   30.44   13.32
   8   8   2   76.87   18.45
   8   8   2   66.81   15.62
  -8   8   2   67.49   16.43
  -8  -8  -2   71.08   15.10
   8   9   2   14.40   14.17
  -8   9   2    6.01   13.19
  -8  -9  -2   19.11   12.22
   8   9   2   20.78   12.27
   8  10   2   -0.17   12.81
  -8  10   2    6.32   13.02
   8  10   2  -10.63   10.61
  -8 -10  -2   -0.31   11.51
  -9   7  -2   13.34   15.08
   9   7  -2  -11.80   11.28
  -9  -7   2  -13.91   11.50
   9  -7   2    1.37   12.19
   9   6  -2   33.21   13.73
   9  -6   2   37.20   14.39
  -9  -6   2   16.71   13.63
  -9   6  -2   21.23   15.98
   9  -5   2  127.35   19.98
  -9   5  -2  124.35   22.21
   9   5  -2   96.85   18.11
  -9  -5   2  105.64   19.53
  -9  -4   2   41.79   14.90
   9   4  -2   33.13   13.07
   9  -4   2   29.04   14.21
   9  -3   2   41.24   14.81
  -9  -3   2   21.57   12.57
  -9  -2   2   10.16   11.68
   9  -2   2    8.35   12.11
  -9  -1   2   40.68   14.45
  -9  -1   2   56.15   16.07
   9  -1   2   55.05   15.34
  -9   1  -2   28.43   13.70
   9   0   2   42.13   14.74
  -9   0   2   12.84   12.80
  -9   0  -2   29.74   13.33
  -9   0   2   25.44   13.43
  -9  -1  -2   42.25   15.17
  -9   1   2   48.05   15.01
  -9   1   2   65.74   16.70
   9   1   2   72.42   16.43
  -9   2   2   -0.43   12.37
  -9  -2  -2    9.08   12.30
   9   2   2   11.99   12.80
  -9   2   2   -8.30   10.47
  -9  -3  -2   37.42   13.99
  -9   3   2   24.31   14.67
  -9   3   2   23.51   13.00
   9   3   2   23.72   13.81
  -9   4   2   49.87   15.81
  -9  -4  -2   15.99   12.31
   9   5   2  100.04   20.42
   9   5   2   91.63   17.62
  -9  -5  -2  123.48   19.71
  -9   5   2  112.87   21.01
  -9   6   2   16.08   13.32
   9   6   2   34.00   13.66
  -9  -6  -2   11.39   12.59
   9   6   2   38.35   16.56
  -9   7   2   11.26   13.46
   9   7   2    1.61   11.06
  -9  -7  -2    7.54   12.14
   9   7   2   -5.47   13.57
 -10  -3   2   62.05   18.82
  10  -3   2   80.45   19.20
 -10   2  -2    3.20   13.65
  10  -2   2    7.28   14.47
 -10  -2   2    0.32   13.14
 -10  -1   2   63.90   18.11
  10  -1   2   83.16   19.49
 -10   1  -2   71.23   18.58
 -10   0   2    4.01   13.12
 -10   0  -2   -1.67   13.27
  10   0   2    8.02   15.22
 -10  -1  -2   77.56   18.84
  10   1   2  102.19   20.88
 -10   1   2   78.30   18.70
 -10  -2  -2    5.06   13.75
 -10   2   2    7.09   13.93
 -10   2   2   13.18   14.40
 -10   3   2   90.93   20.67
 -10   3   2   70.00   18.58
 -10  -3  -2   48.39   17.57
   0  16  -3  160.44   24.23
   0 -15   3   74.42   14.58
   0  15  -3   72.21   16.66
   0  14  -3   -8.71    8.79
   0 -14   3    0.03    8.79
   0  13  -3  131.85   19.46
   0 -13   3  159.32   17.75
   0 -12   3  499.87   39.42
   0  12  -3  518.92   42.51
   0  11  -3  323.56   29.74
   0 -11   3  328.63   27.79
   0 -10   3    6.77    6.79
   0  10  -3    0.75    6.87
   0 -10   3    0.48    5.48
   0   9  -3  659.17   50.29
   0  -9   3  691.33   49.00
   0  -9   3  644.97   47.78
   0   8  -3  279.67   24.21
   0  -8   3  270.80   23.30
   0  -8   3  265.12   22.88
   0  -7   3   11.30    5.39
   0   7  -3    5.74    5.44
   0  -7   3   12.82    5.82
   0  -6   3  193.27   17.65
   0   6  -3  216.73   18.49
   0  -6   3  200.82   17.90
   0   5  -3  604.02   43.64
   0  -5   3  621.92   43.47
   0  -5   3  586.55   42.15
   0   4  -3   55.39    7.47
   0  -4   3   57.44    7.56
   0  -4   3   58.20    7.73
   0  -3   3   77.92    8.47
   0   3  -3   75.43    8.31
   0  -3   3   78.95    8.58
   0   3  -3   79.61    8.97
   0  -3   3   76.89    8.65
   0  -2   3 1589.41  104.38
   0  -2   3 1610.25  104.25
   0   2  -3 1567.84  103.95
   0   2  -3 1548.41  101.04
   0   2  -3 1529.17  104.18
   0  -2   3 1518.42  101.12
   0  -1   3  657.96   44.62
   0   1  -3  659.81   44.26
   0  -1   3  723.14   45.65
   0  -1   3  657.21   45.81
   0   1  -3  654.41   45.53
   0   0  -3   -0.55    1.45
   0   0  -3   -0.04    1.53
   0   0  -3    0.60    1.28
   0   0  -3    2.64    2.15
   0   0   3   -1.36    1.96
   0   0   3    1.43    1.56
   0   0   3    1.64    1.90
   0   1   3  664.52   43.15
   0   1   3  666.23   44.42
   0   1   3  663.04   42.00
   0  -1  -3  697.76   46.61
   0  -1  -3  679.97   44.41
   0  -2  -3 1661.71  102.49
   0  -2  -3 1687.15  108.24
   0   2   3 1674.42  102.55
   0   2   3 1693.76  108.24
   0  -2  -3 1676.43  113.32
   0   3   3   70.53    7.22
   0  -3  -3   64.37    7.64
   0   3   3   74.47    6.93
   0  -4  -3   53.73    7.36
   0   4   3   58.88    4.52
   0   4   3   56.42    6.53
   0   5   3  628.20   41.07
   0   5   3  641.30   42.10
   0   5   3  619.42   42.14
   0  -5  -3  622.81   45.34
   0   6   3  204.05   15.25
   0  -6  -3  199.03   17.46
   0   6   3  187.56   14.46
   0  -7  -3    6.51    5.36
   0   7   3   15.09    4.90
   0   7   3    5.10    3.36
   0   8   3  272.80   22.57
   0   8   3  284.35   21.22
   0  -8  -3  261.89   23.92
   0   9   3  699.75   50.57
   0   9   3  747.71   52.47
   0  10   3    4.87    5.25
   0  10   3    5.69    7.21
   0  11   3  403.18   32.11
   0  12   3  527.14   41.01
   0  13   3  165.43   19.15
   0  14   3    1.06    8.85
   0  15   3   63.50   13.79
   0  16   3  163.14   21.18
   0  16   3  139.69   21.43
   1  16  -3   62.30   16.96
   1  16  -3   66.70   17.98
  -1  16  -3   49.72   16.95
   1  15  -3   91.21   17.95
   1 -15   3   70.96   14.58
  -1 -15   3   97.69   15.33
  -1  15  -3  109.76   19.47
  -1  14  -3   97.32   18.10
   1  14  -3   87.89   17.17
   1 -14   3   82.08   14.68
  -1 -14   3  123.40   16.04
   1  13  -3   80.45   15.52
   1 -13   3   75.08   13.16
  -1  13  -3   82.48   15.78
  -1 -13   3   76.41   13.07
   1 -12   3   84.65   13.82
  -1  12  -3   97.73   16.03
  -1 -12   3  110.17   14.66
   1  12  -3   88.99   15.64
   1  11  -3  292.91   26.83
  -1 -11   3  246.73   24.30
  -1  11  -3  270.63   27.36
   1 -11   3  280.13   24.78
  -1 -10   3  239.48   24.67
  -1 -10   3  264.56   24.96
   1  10  -3  347.23   27.53
  -1  10  -3  254.65   26.56
   1 -10   3  366.68   26.16
  -1   9  -3  521.26   42.28
  -1  -9   3  527.29   40.11
   1  -9   3  515.91   39.56
   1   9  -3  521.52   41.37
  -1  -9   3  549.21   40.87
   1  -9   3  579.04   40.75
   1  -8   3  437.60   32.81
  -1  -8   3  429.12   33.25
  -1  -8   3  383.05   32.30
  -1   8  -3  418.47   34.29
   1  -8   3  410.17   32.13
   1   8  -3  453.46   33.63
  -1  -7   3  317.93   23.94
  -1   7  -3  269.20   24.12
   1   7  -3  247.25   23.10
   1  -7   3  275.91   22.75
   1  -7   3  248.22   22.61
  -1  -7   3  320.42   24.00
  -1  -6   3   17.35    6.19
  -1  -6   3   21.60    6.11
   1  -6   3    6.82    4.85
  -1   6  -3   27.56    6.97
   1   6  -3    1.94    4.03
   1  -6   3   13.71    5.26
   1  -5   3  617.84   40.66
  -1   5  -3  569.56   42.40
   1  -5   3  564.87   41.40
   1   5  -3  591.96   41.67
  -1  -5   3  588.48   41.50
  -1  -5   3  544.60   42.10
  -1  -4   3  890.52   57.50
  -1  -4   3  785.50   58.80
   1   4  -3  804.14   58.41
   1  -4   3  841.52   58.55
   1  -4   3  849.49   56.92
  -1   4  -3  939.33   59.60
   1  -3   3  748.38   52.59
   1  -3   3  746.35   51.06
  -1  -3   3  770.96   51.27
   1  -3   3  743.69   52.71
  -1  -3   3  786.60   52.82
  -1  -3   3  852.38   52.95
   1   3  -3  686.41   52.25
  -1   3  -3  800.03   53.12
  -1  -2   3  291.04   23.23
   1   2  -3  331.60   23.45
  -1  -2   3  299.75   22.73
   1   2  -3  332.23   21.21
   1  -2   3  355.62   23.69
  -1  -2   3  320.80   23.58
  -1   2  -3  318.47   23.50
   1  -2   3  336.25   23.59
  -1  -1   3  252.70   17.40
  -1   1  -3  259.26   17.17
   1   1  -3  209.88   16.78
  -1  -1   3  254.10   16.94
   1   1  -3  228.37   17.37
   1  -1   3  223.99   17.41
   1   1  -3  225.28   17.04
  -1   1  -3  255.34   17.57
   1  -1   3  231.18   17.44
  -1   1  -3  255.38   17.53
   1   1  -3  214.09   15.39
  -1  -1   3  278.28   17.85
   1  -1   3  213.16   16.99
  -1   0  -3 1763.63  117.44
  -1   0   3 1825.98  120.91
  -1   0   3 1859.15  117.10
  -1   0  -3 1850.64  120.81
   1   0  -3 1813.32  108.78
  -1   0  -3 1877.46  117.07
   1   0  -3 1771.81  122.90
   1   0   3 1854.40  120.96
   1   0  -3 1863.96  120.78
   1   0   3 1771.57  117.04
  -1   0  -3 1796.08  111.33
   1   0  -3 1836.29  116.93
   1   0  -3 1880.50  120.87
   1   0   3 1880.75  121.11
  -1   0   3 1909.58  120.99
  -1  -1  -3  227.37   16.42
   1   1   3  237.32   16.17
  -1  -1  -3  222.13   15.99
   1   1   3  244.01   16.55
  -1  -1  -3  213.26   16.41
   1  -1  -3  248.01   17.92
   1  -1  -3  253.97   17.44
  -1   1   3  215.92   16.35
   1   1   3  256.60   16.72
   1   1   3  252.85   16.87
   1   1   3  266.01   15.95
  -1  -1  -3  216.66   15.60
  -1   1   3  229.55   16.40
  -1  -1  -3  226.08   16.49
  -1   1   3  216.27   17.15
   1   1   3  263.31   15.17
   1   2   3  269.91   21.43
  -1  -2  -3  362.91   21.29
   1   2   3  313.77   21.36
  -1   2   3  340.39   21.82
  -1   2   3  344.88   23.14
   1  -2  -3  279.24   23.82
   1  -2  -3  299.20   22.86
  -1   2   3  345.21   21.80
   1  -2  -3  298.14   21.57
  -1  -2  -3  377.74   21.26
   1   2   3  296.77   22.37
   1   2   3  310.04   20.43
   1   2   3  323.93   22.42
  -1   3   3  791.06   53.67
  -1   3   3  795.81   50.75
   1   3   3  830.59   53.69
   1  -3  -3  777.22   56.24
   1   3   3  794.28   50.53
   1  -3  -3  821.08   50.77
   1   3   3  849.93   52.06
  -1  -3  -3  718.78   55.88
   1   3   3  825.28   49.08
   1   3   3  805.78   52.04
   1   3   3  830.61   53.73
   1   4   3  878.13   56.20
  -1   4   3  839.81   54.79
  -1   4   3  843.51   57.39
   1  -4  -3  903.50   54.87
   1   4   3  852.43   57.84
   1  -4  -3  852.68   60.93
  -1  -4  -3  860.14   60.70
  -1   4   3  826.43   57.96
   1   4   3  933.28   53.24
  -1   4   3  849.39   57.73
  -1   4   3  842.72   55.65
   1   4   3  907.26   56.19
   1   4   3  897.52   58.06
  -1   5   3  573.36   40.97
   1   5   3  596.26   39.12
   1  -5  -3  574.25   43.21
   1   5   3  626.05   40.77
  -1   5   3  592.68   39.76
  -1  -5  -3  602.83   42.82
  -1   5   3  563.50   38.53
  -1   5   3  589.31   40.29
   1   5   3  613.72   37.48
   1   5   3  586.99   40.21
   1   6   3   27.11    5.01
   1   6   3   32.95    5.14
   1   6   3   31.97    4.77
  -1   6   3   10.63    3.32
  -1   6   3    8.36    3.81
  -1  -6  -3    9.43    5.48
  -1  -7  -3  256.14   22.77
   1   7   3  282.16   20.42
  -1   7   3  274.88   21.27
  -1   7   3  263.00   20.07
   1   7   3  284.12   20.76
   1   7   3  271.81   21.87
   1   8   3  390.01   29.71
  -1   8   3  413.25   30.94
   1   8   3  380.77   31.31
  -1  -8  -3  449.29   32.97
  -1   8   3  434.08   29.95
   1   8   3  393.65   28.88
   1   9   3  535.28   41.20
   1   9   3  515.60   39.24
   1   9   3  544.54   38.01
  -1   9   3  576.87   39.59
  -1   9   3  559.01   40.73
  -1  -9  -3  551.71   42.39
  -1  10   3  406.83   29.11
  -1  10   3  380.59   29.64
   1  10   3  262.76   26.43
  -1 -10  -3  391.58   31.38
   1  11   3  283.44   23.75
  -1  11   3  269.70   24.35
   1  11   3  253.36   22.69
   1  12   3   78.31   11.68
   1  12   3   88.47   13.85
  -1  12   3   73.29   12.69
   1  13   3   82.74   14.83
  -1  13   3   85.88   14.09
   1  13   3   69.70   12.67
  -1  14   3  108.72   16.75
   1  14   3  107.12   16.81
   1  14   3  113.81   16.39
   1  15   3   62.15   15.46
  -1  15   3  105.99   16.97
   1  15   3   68.20   14.42
   1  16   3   31.29   13.62
   1  16   3   37.16   14.85
  -1  16   3   45.11   15.29
   2  16  -3   51.09   18.06
   2  16  -3   79.24   19.25
  -2  16  -3   95.68   20.61
   2  15  -3  126.72   22.13
  -2  15  -3  131.60   21.72
   2  15  -3  109.12   21.23
  -2 -15   3  148.78   18.61
   2  14  -3  102.21   19.35
  -2  14  -3  111.02   19.31
   2 -14   3  110.81   15.90
   2  14  -3   84.78   18.38
  -2 -14   3  114.34   16.11
  -2 -13   3  151.91   17.66
  -2  13  -3  141.78   19.96
   2  13  -3   92.19   18.47
   2 -13   3  100.90   15.41
   2  13  -3   87.92   17.49
   2 -12   3   50.75   11.50
   2  12  -3   39.20   13.83
  -2  12  -3   78.26   15.22
   2  12  -3   56.37   13.39
  -2 -12   3   76.14   12.99
   2  11  -3  139.97   18.09
   2 -11   3  165.34   17.31
   2  11  -3  110.33   18.00
  -2  11  -3  163.27   19.96
  -2 -11   3  156.33   17.44
  -2 -10   3  118.32   14.60
   2  10  -3   72.80   13.61
   2 -10   3   86.69   12.53
  -2  10  -3   89.78   14.89
   2  10  -3   77.62   13.13
   2   9  -3   26.38    8.28
   2   9  -3    7.78    8.33
  -2  -9   3   21.41    7.17
   2  -9   3   12.90    7.20
   2  -9   3   19.78    6.69
  -2   9  -3   15.37    8.79
  -2  -9   3   14.21    7.93
  -2   8  -3  251.41   23.96
   2   8  -3  236.64   22.20
  -2  -8   3  215.13   22.51
   2   8  -3  226.99   21.76
   2  -8   3  259.42   21.92
   2  -8   3  279.61   22.17
  -2  -8   3  263.84   22.84
   2   7  -3  491.78   35.04
  -2  -7   3  444.54   36.99
   2  -7   3  554.13   36.11
   2  -7   3  539.75   36.71
  -2  -7   3  433.95   36.46
  -2   7  -3  446.38   37.76
   2   7  -3  473.60   36.60
  -2  -6   3  131.24   13.50
   2  -6   3  128.84   12.81
   2   6  -3  119.27   12.93
   2   6  -3  135.39   13.32
   2  -6   3  130.37   12.88
  -2  -6   3  121.40   13.41
  -2   6  -3  115.82   13.82
   2   5  -3   88.79    9.99
   2  -5   3   79.62    9.71
   2  -5   3   86.97    9.78
  -2   5  -3  117.61   11.73
  -2  -5   3   83.50   10.20
  -2  -5   3   99.87   10.45
   2   5  -3   75.53    9.48
   2  -4   3  613.10   41.45
   2  -4   3  610.64   40.27
  -2   4  -3  494.13   41.46
   2   4  -3  608.70   38.14
   2   4  -3  629.25   41.62
  -2  -4   3  541.28   41.41
   2  -3   3 1548.04   93.06
   2   3  -3 1415.77   95.75
   2   3  -3 1420.47   86.84
  -2  -3   3 1372.59   92.81
   2  -3   3 1494.20   95.91
  -2   3  -3 1366.99   96.15
  -2  -3   3 1373.01   95.81
  -2  -2   3  427.29   28.82
   2  -2   3  418.57   29.38
   2   2  -3  435.87   27.62
  -2  -2   3  416.38   30.44
  -2  -2   3  421.27   30.39
   2   2  -3  408.42   30.04
   2  -2   3  444.98   30.71
  -2   2  -3  448.84   30.82
  -2  -2   3  439.08   29.61
   2  -2   3  384.07   30.08
  -2   1  -3 1974.04  129.45
  -2  -1   3 2013.19  134.43
   2  -1   3 2057.37  130.03
  -2  -1   3 2003.98  130.16
  -2   1  -3 1952.41  134.51
  -2  -1   3 2080.50  134.25
   2   1  -3 2090.81  121.19
   2   1  -3 2089.35  134.02
   2  -1   3 2018.29  134.48
   2  -1   3 2003.31  134.21
   2   0  -3 1629.09   95.04
  -2   0  -3 1595.26  105.71
   2   0   3 1622.74   96.28
  -2   0   3 1610.63  105.22
   2   0   3 1497.10  105.22
  -2   0   3 1568.18  105.49
   2   0   3 1621.92  101.52
  -2   0   3 1549.35  102.09
   2   0   3 1606.51  105.80
   2   0   3 1568.93  102.05
   2   1   3 2157.26  130.56
   2   1   3 2012.86  134.90
  -2   1   3 2140.74  134.36
   2   1   3 2027.95  130.18
   2  -1  -3 1978.60  131.42
   2   1   3 2023.72  134.67
  -2   1   3 1996.58  134.52
   2   1   3 1997.12  123.55
   2  -1  -3 1985.14  133.89
   2   1   3 2063.83  121.58
   2   2   3  444.18   27.59
  -2   2   3  422.32   29.69
  -2   2   3  417.56   29.98
   2  -2  -3  422.99   29.90
  -2   2   3  424.21   28.96
  -2  -2  -3  421.31   28.86
   2  -2  -3  416.50   28.99
   2   2   3  445.73   29.48
   2   2   3  423.86   30.44
   2   2   3  425.92   30.21
  -2  -2  -3  446.69   30.15
  -2   2   3  420.89   29.91
   2  -2  -3  445.69   28.43
  -2  -2  -3  454.50   29.26
  -2  -3  -3 1467.09   93.56
   2   3   3 1396.98   97.05
   2   3   3 1477.96   97.48
  -2   3   3 1481.69   96.76
   2  -3  -3 1430.54   95.22
   2  -3  -3 1433.02   90.12
  -2   3   3 1492.47   95.41
  -2   3   3 1458.06   93.56
  -2  -3  -3 1484.14   93.81
  -2   3   3 1521.38   96.62
   2   3   3 1368.01   94.02
  -2  -3  -3 1543.95   96.88
   2   3   3 1412.73   88.08
  -2  -4  -3  646.71   38.55
   2  -4  -3  495.26   36.09
   2   4   3  486.10   38.38
   2   4   3  516.37   35.49
   2   4   3  497.50   37.35
  -2   4   3  580.12   38.72
  -2   4   3  612.20   38.23
  -2  -4  -3  603.52   36.98
  -2   4   3  570.27   38.28
  -2   4   3  574.02   36.45
   2   4   3  509.12   38.79
  -2  -4  -3  586.10   37.19
  -2  -5  -3   86.04    7.88
  -2   5   3   94.57    9.97
   2   5   3   94.01    9.15
   2   5   3  103.55    9.66
  -2   5   3   83.64    8.74
  -2   5   3   83.21    8.24
  -2  -5  -3   89.08   10.37
  -2  -5  -3   91.93    8.67
   2   5   3  104.77    9.22
   2   5   3   90.93    8.95
  -2  -5  -3   82.95    8.31
  -2  -6  -3  126.55   10.41
   2   6   3  139.57   11.85
  -2   6   3  133.00   11.13
   2   6   3  137.32   11.78
  -2  -6  -3   91.35   10.57
  -2   6   3  135.27   12.10
  -2   6   3  123.30   12.78
  -2  -6  -3  131.85   13.29
   2   6   3  141.53   12.25
  -2  -7  -3  532.70   33.69
   2   7   3  447.23   33.52
   2   7   3  446.65   36.36
   2   7   3  457.93   35.85
  -2  -7  -3  505.21   34.06
  -2  -7  -3  504.43   38.01
  -2   7   3  576.13   37.19
  -2   7   3  532.22   35.65
  -2   8   3  273.40   20.10
   2   8   3  252.69   19.95
  -2  -8  -3  235.00   18.24
   2   8   3  257.69   20.77
  -2   8   3  219.15   21.20
   2   8   3  275.80   21.87
  -2  -8  -3  253.91   22.24
  -2  -9  -3   23.47    4.32
   2   9   3   25.72    7.25
  -2   9   3   13.32    5.53
  -2   9   3   18.39    6.97
   2   9   3   22.11    6.81
   2   9   3   20.76    7.44
  -2  -9  -3   14.05    7.32
   2  10   3  102.77   12.63
  -2 -10  -3   88.01   12.99
  -2  10   3   55.04   11.76
  -2 -10  -3   88.04    8.27
   2  10   3   97.56   11.66
  -2  11   3  115.53   16.51
   2  11   3  155.26   16.84
  -2 -11  -3  156.64   17.92
   2  11   3  142.03   15.18
   2  12   3   48.87   12.00
   2  12   3   67.58   11.23
  -2  12   3   56.58   12.28
   2  13   3  111.30   16.98
   2  13   3  127.60   15.98
  -2  13   3  124.38   18.03
   2  14   3  113.92   16.19
  -2  14   3  105.74   17.46
   2  14   3  136.64   18.43
   2  15   3  117.87   17.52
   2  15   3   87.79   17.99
  -2  15   3  127.91   19.23
   2  16   3   45.46   15.92
  -2  16   3   48.11   16.35
   2  16   3   52.74   14.87
   3  15  -3   94.68   21.43
  -3  15  -3  111.00   21.54
  -3 -15   3  101.24   17.09
   3  15  -3   96.53   19.61
  -3 -14   3   76.62   14.78
   3  14  -3   58.54   16.98
   3  14  -3   44.34   16.71
   3 -14   3   65.97   14.11
  -3  14  -3   64.41   17.36
  -3  13  -3  153.72   22.68
   3  13  -3  142.64   20.71
   3 -13   3  166.36   19.20
  -3 -13   3  164.62   19.68
   3  13  -3  114.08   20.75
   3  12  -3  250.29   27.11
  -3  12  -3  235.94   28.11
  -3 -12   3  299.87   26.21
   3  12  -3  229.61   27.05
   3 -12   3  249.97   24.42
   3  11  -3   16.10   10.19
  -3  11  -3   41.51   13.43
   3 -11   3   44.78   10.70
   3  11  -3   51.06   13.33
  -3 -11   3   53.07   12.23
   3  10  -3  331.88   30.29
   3  10  -3  332.37   30.51
  -3  10  -3  327.70   32.58
  -3 -10   3  396.16   31.85
   3 -10   3  351.64   28.86
  -3   9  -3  316.35   32.71
   3  -9   3  396.28   30.23
  -3  -9   3  378.08   32.21
  -3  -9   3  339.65   31.50
   3   9  -3  427.65   32.45
   3   9  -3  391.98   31.04
  -3  -8   3  275.50   25.82
  -3  -8   3  262.02   25.51
   3  -8   3  318.27   25.01
   3   8  -3  338.69   25.72
  -3   8  -3  278.90   27.53
   3   8  -3  308.90   26.09
   3   7  -3   13.45    6.80
   3  -7   3   14.65    6.57
  -3   7  -3    6.92    7.29
  -3  -7   3   20.53    7.42
   3   7  -3   17.13    7.56
  -3  -7   3    5.06    5.31
  -3  -6   3  350.17   31.32
   3  -6   3  478.83   31.70
  -3   6  -3  354.17   32.67
   3   6  -3  464.78   32.71
   3   6  -3  468.62   31.10
  -3  -6   3  400.46   32.57
  -3  -5   3 1012.59   70.54
   3   5  -3 1050.05   70.31
   3   5  -3  982.63   64.17
  -3  -5   3 1065.18   68.61
   3  -5   3  994.77   67.77
  -3   5  -3  961.75   70.92
  -3   4  -3   59.98    9.52
   3  -4   3  117.42   10.50
   3   4  -3  108.73   10.16
  -3  -4   3   83.65    9.80
   3   4  -3  104.44   10.19
  -3  -4   3   50.61    8.83
   3  -4   3   90.67    9.68
  -3  -3   3  179.29   15.11
  -3   3  -3  180.10   15.15
   3   3  -3  153.05   13.52
   3   3  -3  151.63   14.21
   3  -3   3  137.94   13.91
   3  -3   3  155.51   14.33
  -3  -3   3  198.26   15.15
   3   2  -3  104.24    9.25
   3   2  -3  105.68    9.68
  -3  -2   3   70.85    9.12
   3  -2   3   99.72    9.76
   3  -2   3  105.92    9.94
  -3   2  -3   73.34    9.42
  -3  -2   3   70.93    9.32
   3  -1   3  505.36   36.82
   3   1  -3  515.15   37.47
  -3  -1   3  536.54   37.88
  -3  -1   3  575.91   37.20
  -3  -1   3  547.93   38.40
   3  -1   3  495.64   37.87
  -3   1  -3  569.65   38.68
   3   1  -3  518.89   34.38
  -3   0   3   35.15    6.00
  -3   0  -3   52.41    7.14
   3   0  -3   54.02    6.42
  -3   0   3   51.51    6.57
   3   0  -3   54.21    6.23
   3   0   3   46.33    6.87
  -3   0   3   49.02    6.65
   3   0   3   52.30    4.55
   3   0   3   51.02    6.93
   3   0   3   46.64    6.94
   3   1   3  551.14   38.43
   3  -1  -3  540.23   37.25
   3   1   3  556.28   38.78
  -3  -1  -3  525.28   38.48
  -3   1   3  554.53   38.04
   3   1   3  536.33   37.29
   3   1   3  550.93   34.69
  -3   1   3  492.40   37.96
  -3   2   3  115.58    9.37
   3  -2  -3   81.06    8.18
  -3  -2  -3  105.58    9.58
   3   2   3   81.30    8.43
  -3  -2  -3  114.75    9.66
   3   2   3   85.88    9.23
   3   2   3   76.81    9.41
  -3   2   3  100.27    9.44
   3   2   3   60.41    8.74
   3  -2  -3   76.95    8.88
   3  -3  -3  212.21   14.36
   3  -3  -3  187.15   14.78
  -3   3   3  151.16   14.28
  -3  -3  -3  147.02   14.07
   3   3   3  199.30   15.82
  -3   3   3  160.87   14.44
   3   3   3  181.96   14.73
   3   3   3  178.14   14.89
  -3   3   3  149.08   14.01
   3  -3  -3  179.56   13.51
   3   3   3  185.53   14.02
  -3  -4  -3  114.72    9.57
  -3   4   3  105.27    9.44
  -3   4   3  111.90   10.12
   3  -4  -3   62.81    7.32
   3   4   3   73.20    9.03
   3   4   3   63.90    8.76
  -3   4   3  108.34    9.37
   3  -4  -3   62.72    8.33
  -3  -4  -3  116.90    9.46
   3   4   3   68.82    8.54
   3   4   3   79.52    9.49
  -3   5   3 1047.96   68.61
  -3   5   3 1009.13   67.69
  -3  -5  -3 1137.81   66.75
   3   5   3  952.80   63.07
  -3   5   3  957.81   68.63
   3  -5  -3  982.57   63.68
   3   5   3 1007.69   69.68
   3   5   3  970.43   66.81
  -3  -5  -3 1024.06   68.57
   3   5   3  975.44   68.90
   3   6   3  356.27   29.90
  -3   6   3  422.33   30.08
  -3   6   3  455.51   29.96
   3   6   3  338.23   29.05
   3   6   3  339.26   27.76
  -3  -6  -3  445.94   31.81
   3  -6  -3  370.60   27.02
  -3  -6  -3  448.36   29.94
  -3  -6  -3  497.91   29.80
   3   6   3  374.46   30.74
  -3   6   3  425.33   30.32
  -3   7   3   13.05    5.48
  -3  -7  -3   11.35    6.21
   3   7   3   11.25    5.77
  -3  -7  -3    7.24    4.89
   3   7   3    6.98    5.44
   3   7   3    8.76    5.70
  -3  -7  -3   13.96    4.61
  -3   7   3   13.09    5.54
  -3  -8  -3  237.23   21.79
   3   8   3  278.28   23.37
  -3   8   3  316.44   22.91
  -3  -8  -3  295.48   24.43
   3   8   3  261.41   23.95
   3   8   3  265.42   22.10
  -3   8   3  304.55   23.87
   3   9   3  381.70   31.52
  -3  -9  -3  476.12   31.78
   3   9   3  411.22   33.72
  -3  -9  -3  437.45   34.93
  -3   9   3  464.32   35.02
   3  10   3  388.74   29.45
   3  10   3  369.45   28.25
  -3  10   3  378.37   30.84
  -3 -10  -3  343.18   25.90
  -3 -10  -3  301.00   29.38
  -3  11   3   42.66   11.41
   3  11   3   39.15   10.42
   3  11   3   73.77   11.33
  -3 -11  -3   38.46   10.55
   3  12   3  284.03   25.48
  -3  12   3  246.52   26.52
  -3 -12  -3  299.56   26.54
   3  12   3  248.93   24.74
  -3  13   3  127.41   19.70
   3  13   3  167.32   19.62
   3  13   3  152.60   18.43
   3  14   3   45.04   12.32
   3  14   3   36.61   13.35
  -3  14   3   37.67   13.82
  -3  15   3   74.88   18.17
   3  15   3  104.19   18.33
   3  15   3  110.95   17.71
  -4 -15   3   26.43   12.61
   4  15  -3   16.35   16.50
  -4  15  -3   26.14   16.74
   4  15  -3   12.74   14.86
   4 -14   3   12.96   11.83
   4  14  -3   35.22   14.88
   4  14  -3   -0.44   13.10
  -4  14  -3   30.19   16.76
  -4 -14   3   34.08   12.41
   4 -13   3   78.32   15.41
  -4  13  -3  102.56   21.27
   4  13  -3  116.25   19.15
   4  13  -3   84.36   19.18
  -4 -13   3   85.22   16.24
   4  12  -3  152.54   21.12
   4 -12   3  145.50   17.83
  -4  12  -3   72.51   18.70
   4  12  -3  132.87   18.60
  -4 -12   3  123.43   18.57
  -4 -11   3   11.90   10.21
  -4  11  -3   12.65   13.15
   4  11  -3    2.09    9.33
   4  11  -3    8.72   10.58
   4 -11   3    4.17    8.94
   4  10  -3  106.75   15.84
  -4 -10   3  112.41   17.27
   4 -10   3  110.17   15.27
  -4  10  -3   94.39   17.70
   4  10  -3  130.23   17.67
   4   9  -3  144.38   18.05
  -4  -9   3  146.97   18.22
  -4   9  -3  143.74   19.77
   4   9  -3  156.95   18.62
   4  -9   3  178.06   18.02
   4   8  -3  261.52   24.48
  -4  -8   3  243.66   23.86
   4  -8   3  238.40   23.01
   4   8  -3  292.05   24.59
  -4   8  -3  242.19   25.64
   4  -8   3  284.41   23.65
  -4  -8   3  272.80   24.60
   4  -7   3  122.55   14.82
   4   7  -3  140.98   15.98
  -4  -7   3  118.08   15.61
   4  -7   3  137.75   15.57
   4   7  -3  143.74   15.89
  -4   7  -3  154.95   11.44
  -4   7  -3  146.10   17.29
  -4  -7   3  140.39   15.95
   4  -6   3  353.12   28.33
  -4   6  -3  360.34   30.01
  -4  -6   3  356.67   28.57
  -4  -6   3  355.98   29.07
   4   6  -3  355.60   28.76
   4  -6   3  348.85   28.07
   4   6  -3  320.88   26.48
   4  -5   3  226.22   19.08
  -4  -5   3  212.02   19.11
   4  -5   3  203.45   18.86
  -4   5  -3  219.35   20.09
   4   5  -3  217.52   18.07
   4   5  -3  184.61   18.49
  -4  -5   3  194.07   18.84
   4  -4   3   90.77   11.62
  -4  -4   3  100.61   11.93
   4  -4   3  111.62   12.18
  -4  -4   3  127.58   12.71
   4   4  -3   89.29   11.35
  -4   4  -3  121.76   12.98
   4   4  -3   83.39   10.99
   4  -3   3   59.00    9.52
  -4  -3   3   98.41   10.90
  -4   3  -3   92.47   10.87
  -4  -3   3   88.11   10.33
   4   3  -3   54.88    8.82
   4  -3   3   70.60    9.64
   4   3  -3   69.02    9.17
   4  -2   3  477.37   32.12
   4   2  -3  424.92   28.89
  -4  -2   3  345.98   31.25
  -4   2  -3  354.40   31.55
   4  -2   3  491.49   31.64
   4   2  -3  469.99   31.75
  -4  -2   3  370.31   30.60
   4   1  -3 1194.94   75.88
   4  -1   3 1178.13   83.84
  -4  -1   3 1273.74   81.69
   4   1  -3 1224.41   83.50
  -4   1  -3 1212.32   84.48
   4  -1   3 1292.91   81.75
  -4  -1   3 1195.45   84.15
   4   0  -3  116.06   11.42
   4   0   3  109.28   12.57
  -4   0  -3  143.31   13.58
  -4   0   3  135.49   12.85
   4   0  -3  117.44   12.27
  -4   0   3  136.45   13.21
  -4   0   3  132.02   13.15
   4   0   3  136.64   13.25
   4   1   3 1181.37   77.02
   4  -1  -3 1230.12   84.33
   4   1   3 1239.88   82.85
   4  -1  -3 1239.56   82.40
  -4   1   3 1267.83   85.02
   4   1   3 1327.10   85.69
  -4   1   3 1217.05   85.42
  -4  -1  -3 1269.14   85.82
  -4  -2  -3  391.85   30.20
   4   2   3  342.69   28.93
  -4   2   3  442.43   30.75
   4   2   3  376.06   30.01
   4   2   3  353.63   27.06
  -4  -2  -3  466.37   30.01
   4  -2  -3  353.22   28.36
  -4   2   3  476.59   30.58
   4  -3  -3  108.74    9.72
  -4   3   3   61.82    9.20
   4  -3  -3  103.27   10.18
   4   3   3  107.86   10.32
  -4   3   3   52.64    9.22
   4  -3  -3  105.20    9.40
   4   3   3   82.89   11.07
   4   3   3  106.55   11.12
  -4  -3  -3   51.86    9.04
   4   3   3  104.71   10.80
  -4   4   3   99.29   11.77
   4  -4  -3  114.51   10.64
  -4   4   3   96.84   11.29
   4  -4  -3  117.40   10.39
   4   4   3  103.06   11.94
  -4   4   3  101.83   11.19
   4   4   3  123.63   11.79
  -4  -4  -3   89.51   11.05
   4   4   3  129.25   13.16
   4  -4  -3  117.85   11.04
  -4  -4  -3   88.54   10.93
   4   4   3  118.14   12.22
  -4   5   3  208.09   18.64
   4   5   3  240.48   20.84
   4  -5  -3  229.23   17.13
   4   5   3  211.89   18.83
   4   5   3  202.98   17.93
  -4  -5  -3  220.90   18.30
   4  -5  -3  227.88   17.37
   4   5   3  201.59   19.03
   4  -5  -3  233.62   17.11
  -4   5   3  197.88   18.15
  -4   5   3  211.05   18.77
   4   6   3  350.10   27.26
   4   6   3  322.06   27.66
   4  -6  -3  352.45   25.18
   4   6   3  352.54   28.92
  -4   6   3  349.99   27.28
  -4   6   3  352.36   27.85
   4  -6  -3  366.73   24.98
   4   6   3  350.73   26.16
  -4  -6  -3  346.45   27.18
  -4  -6  -3  340.56   26.36
  -4  -7  -3  135.93   15.22
  -4  -7  -3  132.67   13.75
  -4   7   3  139.47   13.96
   4   7   3  147.61   14.87
   4   7   3  120.02   13.76
   4  -7  -3  127.99   11.71
  -4   7   3  135.92   14.56
   4  -8  -3  219.13   17.38
  -4   8   3  266.08   21.85
  -4  -8  -3  236.15   21.63
   4   8   3  214.21   20.41
   4   8   3  247.46   21.78
  -4  -8  -3  236.37   20.23
  -4  -9  -3  185.20   17.61
  -4  -9  -3  149.41   15.84
   4   9   3  157.92   16.47
   4   9   3  111.06   16.01
  -4   9   3  180.08   17.47
  -4 -10  -3  107.90   13.02
   4  10   3   90.12   13.72
   4  10   3  104.03   14.24
  -4  10   3  127.82   15.73
  -4 -10  -3  114.45   14.81
   4  11   3   33.26   10.52
  -4 -11  -3   12.30    8.86
  -4  11   3    5.76    9.41
   4  11   3   18.71    8.77
  -4  12   3  139.75   19.49
   4  12   3  103.43   16.56
  -4 -12  -3  141.12   17.49
   4  12   3  134.19   17.45
   4  13   3  130.41   18.31
  -4  13   3  105.17   18.80
   4  13   3  112.58   16.84
   4  14   3   33.35   13.65
   4  14   3   38.11   12.93
  -4  14   3   46.29   15.59
   4  15   3   29.86   13.56
  -4  15   3   31.25   15.33
   4  15   3   27.40   14.05
   5  14  -3   89.11   21.63
  -5 -14   3   98.88   18.37
  -5  14  -3   73.82   21.25
   5  14  -3  103.15   20.08
   5  13  -3   16.14   14.44
   5  13  -3   31.08   14.64
  -5 -13   3   59.24   15.25
  -5  13  -3   27.71   17.28
   5 -13   3   59.90   14.28
   5  12  -3   14.48   12.19
   5 -12   3   25.34   11.33
   5  12  -3   22.33   13.42
  -5 -12   3   22.08   12.89
  -5  12  -3   21.46   15.44
  -5 -11   3  136.37   19.97
   5 -11   3  163.16   18.65
  -5  11  -3  100.40   20.79
   5  11  -3   86.69   17.65
   5  11  -3  122.66   19.28
   5  10  -3  164.45   20.69
  -5 -10   3  172.75   21.37
  -5  10  -3  176.56   23.89
   5 -10   3  175.97   19.99
   5  10  -3  152.84   19.99
  -5  -9   3   -0.97    7.78
   5   9  -3    3.76    8.69
  -5   9  -3    5.24   10.23
   5  -9   3   -5.89    8.08
   5   9  -3    1.26    9.04
   5   8  -3  214.69   22.33
  -5   8  -3  220.24   24.48
  -5  -8   3  200.32   22.04
   5   8  -3  190.54   21.30
  -5  -8   3  263.45   23.85
   5  -8   3  223.25   22.02
  -5  -7   3  317.72   27.00
  -5  -7   3  308.91   26.92
   5   7  -3  281.60   26.45
   5  -7   3  284.25   25.89
   5   7  -3  258.85   25.03
  -5   7  -3  319.72   29.08
   5  -6   3  272.01   23.20
   5   6  -3  283.71   24.09
  -5  -6   3  214.57   22.75
   5  -6   3  313.89   24.31
  -5   6  -3  273.93   25.38
  -5   6  -3  244.66   18.65
   5   6  -3  269.49   22.86
  -5  -6   3  209.43   22.67
  -5  -5   3   35.77    8.84
  -5  -5   3   28.52    8.55
  -5   5  -3   26.17    9.37
   5   5  -3   47.85    9.14
   5   5  -3   37.57    8.79
   5  -5   3   37.07    8.53
   5  -5   3   27.98    8.68
  -5  -4   3  223.06   21.87
   5  -4   3  288.92   22.78
  -5   4  -3  228.08   22.69
   5   4  -3  232.00   20.74
   5  -4   3  260.29   22.43
   5   4  -3  275.64   22.29
  -5  -4   3  217.87   22.01
   5  -3   3  418.97   32.15
  -5  -3   3  400.22   31.47
  -5   3  -3  393.65   32.59
   5  -3   3  425.54   31.67
   5   3  -3  412.84   29.71
  -5  -3   3  433.56   32.81
   5   3  -3  341.61   31.01
  -5   2  -3   40.72    8.52
  -5  -2   3   45.26    8.69
   5  -2   3   31.95    8.22
  -5  -2   3   33.15    8.20
   5  -2   3   46.06    9.05
   5   2  -3   39.64    8.09
   5   2  -3   39.87    8.11
  -5  -1   3  101.89   12.94
  -5   1  -3  127.47   14.16
   5  -1   3  115.04   13.48
   5   1  -3  107.68   12.21
   5  -1   3  130.26   13.95
   5   1  -3  115.38   12.52
  -5  -1   3  111.18   13.34
   5   0  -3  114.30   11.75
   5   0  -3  109.29   11.63
   5   0   3   88.24   12.07
   5   0  -3  107.78   11.50
  -5   0  -3  104.79   12.90
  -5   0   3  100.30   12.72
   5   0   3   99.15   12.67
  -5   0   3  102.01   12.41
   5  -1  -3  134.14   12.71
  -5  -1  -3  125.58   14.06
   5   1   3  109.46   13.50
  -5   1   3  131.45   14.35
   5  -1  -3  118.82   12.43
   5   1   3  124.25   13.69
  -5   2   3   28.69    8.34
  -5   2   3   39.25    8.47
  -5  -2  -3   35.48    8.37
   5   2   3   40.04    8.49
   5  -2  -3   36.01    6.90
   5   2   3   30.19    8.11
   5   2   3   40.39    7.56
   5  -2  -3   38.01    6.96
  -5  -2  -3   33.96    7.89
   5  -3  -3  399.48   30.38
   5   3   3  433.07   30.00
  -5   3   3  413.40   32.46
  -5  -3  -3  379.84   31.91
  -5  -3  -3  433.14   31.68
   5  -3  -3  407.73   28.63
   5   3   3  411.57   32.36
   5   3   3  395.50   31.56
   5  -3  -3  416.60   30.15
  -5   3   3  404.22   32.42
   5   4   3  210.67   21.18
  -5  -4  -3  276.93   21.54
  -5   4   3  275.65   22.25
   5   4   3  238.44   21.33
   5  -4  -3  216.39   18.48
   5  -4  -3  201.86   18.94
  -5  -4  -3  262.70   21.59
   5   4   3  246.08   20.15
   5  -4  -3  221.42   19.51
  -5   4   3  257.27   21.90
  -5  -5  -3   35.68    8.42
   5  -5  -3   35.02    7.03
   5  -5  -3   43.72    7.33
  -5  -5  -3   41.16    8.25
   5   5   3   36.12    8.29
   5   5   3   18.36    8.23
   5   5   3   26.71    8.24
  -5   5   3   37.18    8.82
   5   6   3  244.01   22.67
   5  -6  -3  243.01   19.67
  -5  -6  -3  294.98   22.22
   5   6   3  246.62   21.52
   5   6   3  218.35   21.93
   5  -6  -3  239.36   20.06
  -5   6   3  282.63   23.47
  -5   7   3  268.11   25.04
   5  -7  -3  295.08   22.02
   5   7   3  306.14   24.23
  -5  -7  -3  265.27   23.78
   5   7   3  291.99   25.25
  -5  -7  -3  276.04   24.89
  -5   8   3  188.29   19.89
   5  -8  -3  186.45   16.42
  -5  -8  -3  205.73   19.47
  -5  -8  -3  205.14   19.81
   5   8   3  177.79   18.77
   5   8   3  197.70   19.89
  -5   9   3    7.01    8.39
  -5  -9  -3    3.99    7.28
  -5  -9  -3    7.19    7.60
   5   9   3   -4.33    6.91
   5   9   3    2.11    8.55
   5  10   3  156.31   18.52
  -5  10   3  182.86   20.44
  -5 -10  -3  157.09   18.21
   5  10   3  178.62   19.65
  -5 -10  -3  167.77   18.66
  -5  11   3  124.54   18.18
   5  11   3  135.42   17.69
   5  11   3  117.55   16.65
  -5  12   3   20.05   11.99
   5  12   3   19.67   10.37
   5  12   3   16.41   11.29
   5  13   3   47.60   14.03
   5  13   3   45.18   14.35
  -5  13   3   73.91   16.82
  -5  14   3  122.31   21.74
   5  14   3  128.25   20.04
   5  14   3  150.72   21.90
  -6  13  -3   56.16   21.68
   6  13  -3   51.70   19.34
  -6 -13   3   49.24   16.79
   6  13  -3   76.35   18.71
   6 -12   3   72.18   15.84
   6  12  -3   65.49   18.32
  -6  12  -3   72.35   20.94
  -6 -12   3   38.74   16.30
   6  12  -3   66.98   16.81
   6 -11   3   67.80   14.55
   6  11  -3   41.81   15.49
  -6 -11   3   48.01   15.11
  -6  11  -3   38.62   17.93
   6  11  -3   55.01   15.55
  -6  10  -3   59.82   17.85
   6  10  -3   73.08   16.35
   6  10  -3   50.45   14.33
  -6 -10   3   58.08   14.66
   6 -10   3   56.15   13.58
   6  -9   3  171.10   20.90
  -6   9  -3  179.33   25.14
   6   9  -3  184.18   22.04
  -6  -9   3  187.30   22.21
   6   9  -3  190.46   22.06
  -6  -8   3   87.28   14.65
   6  -8   3   48.69   12.23
   6   8  -3   62.87   13.26
   6   8  -3   57.90   13.10
  -6   8  -3   57.31   14.86
  -6  -7   3  127.48   17.22
   6   7  -3  154.46   18.03
  -6  -7   3  140.98   17.38
   6  -7   3  132.35   17.50
   6   7  -3  131.29   17.70
  -6   7  -3  144.35   19.70
   6   6  -3   82.87   13.14
   6   6  -3   90.61   13.49
   6  -6   3   75.38   13.12
  -6  -6   3   73.12   12.47
  -6  -6   3   57.80   12.47
  -6   6  -3   60.96   13.66
   6   5  -3  175.11   17.29
   6  -5   3  133.52   16.54
  -6  -5   3   86.63   15.28
   6   5  -3  173.08   17.20
  -6  -5   3  116.24   16.26
   6  -5   3  196.89   17.97
  -6   5  -3  104.57   16.80
   6  -4   3  114.34   15.21
   6   4  -3  124.50   14.62
   6   4  -3  116.80   14.88
  -6   4  -3  113.22   16.14
  -6  -4   3  159.87   17.12
   6  -4   3  120.23   15.61
  -6  -4   3  136.44   16.38
   6   3  -3  115.60   14.63
  -6   3  -3  110.71   15.59
  -6  -3   3  118.85   15.32
   6  -3   3  134.75   15.82
  -6  -3   3  135.28   16.85
   6   3  -3  132.68   15.02
   6  -3   3  126.62   15.34
  -6  -2   3  483.84   39.38
   6  -2   3  529.93   39.44
  -6  -2   3  456.90   37.90
  -6   2  -3  435.31   39.14
   6  -2   3  560.18   39.09
   6   2  -3  492.85   38.34
   6   2  -3  501.14   35.95
   6   1  -3  574.77   43.61
  -6  -1   3  608.98   45.47
  -6  -1   3  587.42   43.71
   6  -1   3  555.48   44.43
  -6   1  -3  594.01   45.42
   6   1  -3  555.63   40.48
   6  -1   3  594.89   43.74
  -6   0   3  497.74   37.34
   6   0   3  413.66   35.07
  -6   0  -3  481.57   37.19
   6   0   3  467.57   36.32
   6   0  -3  449.92   35.25
   6   0  -3  426.90   33.42
  -6   0   3  444.34   35.58
  -6   1   3  579.67   45.58
  -6   1   3  582.19   44.30
  -6  -1  -3  567.00   45.49
   6  -1  -3  601.62   42.13
   6   1   3  599.03   44.52
   6  -1  -3  581.39   43.73
  -6  -1  -3  636.09   45.00
   6   1   3  583.95   45.30
   6   2   3  507.49   39.08
   6  -2  -3  458.07   35.35
  -6  -2  -3  511.93   39.23
   6   2   3  441.46   37.60
  -6  -2  -3  553.60   38.91
   6   2   3  455.73   35.18
  -6   2   3  527.83   39.72
   6   3   3  117.14   13.83
  -6  -3  -3  121.54   15.26
  -6   3   3   98.82   15.04
   6  -3  -3  126.67   13.16
   6   3   3  127.06   15.53
   6   3   3  128.28   15.94
  -6  -3  -3   94.86   14.07
   6  -3  -3  148.12   13.01
   6  -4  -3  148.51   13.67
   6   4   3  131.82   16.46
  -6  -4  -3  116.37   15.56
   6   4   3  139.09   15.47
   6   4   3  123.68   15.64
  -6   4   3  150.52   17.16
   6   5   3  120.37   15.98
   6  -5  -3  116.88   12.69
  -6  -5  -3  174.12   17.01
   6   5   3  114.33   14.79
  -6   5   3  163.36   17.27
   6   5   3  112.03   15.44
   6   6   3   75.63   12.96
  -6  -6  -3  102.39   13.30
   6   6   3   94.75   14.13
   6  -6  -3   69.67   10.95
   6   6   3   79.67   12.70
  -6   6   3  109.07   14.64
   6  -6  -3   76.24   10.48
   6  -7  -3  156.84   15.12
  -6  -7  -3  140.81   16.63
  -6   7   3  124.33   17.18
   6   7   3  147.54   17.15
   6   7   3  161.50   18.51
  -6   8   3   51.77   12.38
  -6  -8  -3   77.54   12.49
  -6  -8  -3   46.99   11.33
   6   8   3   72.05   12.94
   6   8   3   41.82   11.28
  -6  -9  -3  173.45   19.83
  -6  -9  -3  201.94   20.56
   6   9   3  193.00   21.01
  -6   9   3  163.59   20.56
   6   9   3  186.79   21.53
   6  10   3   45.50   13.48
  -6 -10  -3   52.99   12.14
  -6  10   3   55.83   13.91
   6  10   3   59.41   13.21
   6  11   3   65.53   14.16
  -6  11   3   40.47   13.73
   6  11   3   75.53   14.80
   6  12   3   82.82   16.16
  -6  12   3   78.36   16.91
   6  12   3   57.91   14.79
   6  13   3   53.49   15.85
   6  13   3   41.98   15.18
  -6  13   3   62.77   17.81
   7 -12   3   99.58   18.65
  -7 -12   3   66.70   18.76
   7  12  -3  113.32   22.03
  -7 -11   3   13.33   13.83
   7 -11   3   19.27   12.65
   7  11  -3   17.32   14.06
  -7  11  -3   25.24   17.64
   7  10  -3   15.19   12.53
   7 -10   3    8.22   11.36
  -7  10  -3   12.00   15.84
  -7 -10   3    5.44   11.46
   7  10  -3   12.54   12.75
   7   9  -3  112.17   19.17
  -7  -9   3  126.15   19.92
   7   9  -3  123.86   19.68
  -7   9  -3  110.86   21.63
   7  -9   3  128.37   19.14
   7   8  -3   86.58   16.32
  -7   8  -3   64.42   17.11
   7   8  -3   73.57   15.84
   7  -8   3   83.30   15.45
  -7  -8   3   67.37   15.11
   7  -7   3   41.95   12.78
  -7  -7   3   53.46   13.10
   7   7  -3   44.63   12.65
  -7   7  -3   45.57   14.53
   7   7  -3   33.87   12.07
   7  -6   3   90.52   15.50
  -7   6  -3   83.90   16.74
   7   6  -3   66.37   13.89
  -7  -6   3  103.68   15.67
   7   6  -3   67.19   13.71
   7   5  -3  223.05   22.75
  -7  -5   3  204.00   22.55
   7   5  -3  195.25   21.33
  -7  -5   3  235.61   23.90
   7  -5   3  199.36   22.62
  -7   5  -3  192.40   23.56
  -7   4  -3   47.22   12.91
   7   4  -3   26.28    9.56
   7   4  -3   25.82   10.15
  -7  -4   3   58.01   12.44
  -7  -4   3   41.04   11.96
   7  -4   3   27.52   10.71
   7   3  -3   34.68   10.21
  -7   3  -3   39.36   12.05
  -7  -3   3   36.23   11.01
   7  -3   3   22.37   10.43
  -7  -3   3   49.87   12.27
   7  -3   3   31.89    9.97
   7   2  -3  183.25   18.85
  -7  -2   3  198.17   21.13
   7  -2   3  181.96   20.09
  -7  -2   3  174.75   20.37
   7  -2   3  168.89   19.75
  -7   2  -3  182.56   21.47
  -7  -1   3   63.17   13.61
  -7  -1   3   79.45   13.69
   7  -1   3   71.15   13.68
   7   1  -3   76.69   11.46
   7   1  -3   84.76   12.71
   7  -1   3  106.96   15.16
  -7   1  -3   80.86   14.35
  -7   0   3   -4.02    7.77
  -7   0   3    6.64    8.44
   7   0  -3    1.08    5.87
   7   0   3   22.94   10.51
  -7   0  -3   11.51    8.73
   7   0   3    8.10    8.92
  -7  -1  -3   67.01   13.37
   7   1   3   75.69   13.91
  -7  -1  -3   82.76   13.83
   7   1   3   81.35   14.23
  -7   1   3  101.09   15.63
   7  -1  -3   71.94   10.54
  -7   1   3   91.77   14.44
   7  -2  -3  161.52   15.66
   7   2   3  191.22   20.68
   7  -2  -3  167.65   16.42
   7   2   3  163.57   19.73
  -7  -2  -3  157.37   19.83
  -7   2   3  175.37   20.41
   7  -3  -3   27.15    7.90
  -7  -3  -3   37.32   10.89
  -7   3   3   34.65   11.34
   7   3   3   43.21   10.52
   7   3   3   20.12   11.06
   7  -3  -3   28.72    7.91
   7   3   3   27.81   10.41
   7   4   3   61.11   13.27
   7   4   3   37.36   10.77
  -7   4   3   32.82   11.44
  -7  -4  -3   31.29   10.40
   7  -4  -3   51.61    9.05
   7   4   3   23.63   10.22
   7   5   3  191.11   21.84
  -7   5   3  164.99   22.06
   7   5   3  222.89   23.14
  -7  -5  -3  222.23   22.23
   7  -5  -3  211.92   18.08
   7   5   3  213.01   21.35
   7   6   3   76.58   15.24
   7   6   3   70.85   13.83
  -7  -6  -3   69.66   13.77
  -7   6   3   94.55   15.22
  -7  -7  -3   43.18   11.77
  -7   7   3   60.50   13.34
   7   7   3   29.49   10.88
   7   7   3   45.59   13.95
   7   8   3   56.44   14.57
  -7  -8  -3   90.44   14.45
   7   8   3   35.23   12.03
  -7   8   3   86.38   15.69
  -7  -9  -3  129.12   17.82
   7   9   3  108.74   16.66
   7   9   3   72.68   17.46
  -7   9   3  116.03   18.44
  -7  10   3    3.06   11.89
   7  10   3    5.08   12.70
   7  10   3    4.94   10.46
   7  11   3   20.31   12.35
   7  11   3   41.85   14.59
  -7  11   3   24.45   14.49
   7  12   3  110.67   19.48
  -7  12   3  113.52   21.46
   7  12   3  105.07   19.27
   8 -10   3   44.85   15.80
  -8 -10   3   56.32   17.14
  -8  10  -3   58.89   20.61
   8  10  -3   36.21   16.25
   8  -9   3   83.94   17.30
  -8   9  -3  108.60   23.39
  -8  -9   3   81.01   18.93
   8   9  -3   98.69   19.02
  -8  -8   3   -6.17   11.11
   8   8  -3   14.15   12.05
   8  -8   3    3.86   11.39
  -8   8  -3   -5.96   13.09
   8  -7   3   79.82   17.18
  -8  -7   3  106.35   18.07
   8   7  -3  113.44   18.20
  -8   7  -3  101.32   20.55
  -8  -6   3   19.06   11.63
   8   6  -3   11.59    9.27
  -8   6  -3   17.83   13.60
   8  -6   3   11.61   11.69
  -8  -5   3   32.03   12.95
   8  -5   3   34.47   13.17
   8   5  -3   17.06   11.26
  -8   5  -3   37.02   13.95
   8   4  -3   63.48   13.48
  -8  -4   3   51.92   13.91
  -8  -4   3   63.47   15.12
  -8   4  -3   44.55   14.80
   8  -4   3   47.06   13.98
  -8  -3   3   72.37   15.91
   8  -3   3   89.92   16.33
  -8   3  -3   80.34   16.65
   8   3  -3   83.93   14.54
  -8  -3   3   58.75   14.46
  -8  -2   3    8.14   10.79
   8  -2   3    9.87   11.33
  -8   2  -3   -0.57   10.06
  -8  -2   3    8.28   10.23
   8   2  -3   27.77   10.17
  -8  -1   3   33.61   12.90
   8  -1   3   41.47   13.41
  -8  -1   3   52.60   13.54
   8  -1   3   39.27   12.92
   8   0   3   87.85   16.93
  -8   0   3  140.75   19.03
  -8   0   3  116.58   18.31
   8   0   3  122.02   18.42
  -8   0  -3  119.32   18.36
   8   1   3   14.09   11.80
  -8  -1  -3   41.12   13.34
  -8   1   3   38.83   12.99
  -8   1   3   48.04   13.27
   8   1   3   66.39   14.24
   8   2   3   11.62   12.15
  -8   2   3    3.91    9.73
  -8   2   3   11.38   11.28
   8   2   3    7.78   10.94
  -8  -2  -3   -3.83    8.90
  -8   3   3   43.68   14.01
   8   3   3   66.46   15.46
  -8  -3  -3   57.34   14.04
   8   3   3   73.52   14.75
  -8  -4  -3   48.06   13.72
   8   4   3   58.96   15.07
   8   4   3   57.15   14.04
   8   4   3   51.14   12.86
  -8   4   3   70.34   15.57
   8   5   3   16.87   11.73
   8   5   3   25.70   11.19
   8   5   3   24.30   12.81
  -8  -5  -3   14.98   10.63
  -8   5   3   19.41   12.14
   8   6   3   11.34   13.31
  -8   6   3    6.11   10.66
   8   6   3    9.43   10.05
  -8  -6  -3    7.03   10.92
  -8   7   3  131.57   19.38
   8   7   3  109.00   19.11
  -8  -7  -3  101.98   17.07
   8   7   3   76.46   16.25
   8   8   3   14.60   11.37
  -8   8   3    6.82   11.97
   8   8   3    8.25   13.41
  -8  -8  -3   -0.67   10.00
  -8   9   3   76.24   17.97
   8   9   3   91.31   18.65
  -8  -9  -3   73.62   16.34
   8   9   3   97.73   17.60
   8  10   3   69.84   18.18
  -8  10   3   53.67   16.43
   8  10   3   41.31   14.72
  -9  -7   3  173.96   24.20
   9   7  -3  150.80   22.41
   9  -7   3  148.25   23.87
   9   6  -3  111.35   19.38
   9  -6   3  102.32   20.15
  -9  -6   3  115.42   19.83
   9   5  -3   30.05   13.06
   9  -5   3   53.88   16.12
  -9  -5   3   37.11   14.92
   9   4  -3   29.35   13.10
  -9  -4   3   19.62   13.63
   9  -4   3   11.03   13.01
   9  -3   3   13.24   13.23
  -9  -3   3   18.97   13.08
   9  -2   3   35.31   14.47
  -9  -2   3   46.66   14.88
  -9  -2   3   34.85   14.75
  -9   1  -3   82.45   17.59
  -9  -1   3   58.38   16.31
  -9  -1   3   95.15   18.29
   9  -1   3   72.57   16.81
  -9   0   3  132.89   20.43
   9   0   3  117.34   19.36
  -9   0  -3  102.17   19.21
  -9   0   3  100.93   19.73
   9   1   3   94.18   18.38
  -9  -1  -3   66.95   17.28
  -9   1   3   76.66   17.69
  -9   1   3   90.43   18.62
  -9   2   3   17.74   12.91
  -9   2   3   22.41   13.99
  -9  -2  -3   30.22   13.49
   9   2   3   30.85   13.40
   9   3   3   36.44   15.64
  -9   3   3   36.39   14.46
   9   3   3   13.81   13.14
  -9  -3  -3    0.25   11.57
  -9   3   3   17.77   13.14
   9   4   3   37.01   14.87
  -9  -4  -3    8.21   11.43
   9   4   3   15.19   15.51
  -9   4   3   10.76   13.20
   9   5   3   37.36   15.92
  -9   5   3   51.36   16.05
  -9  -5  -3   32.92   13.62
   9   6   3   88.24   16.99
  -9  -6  -3   94.07   17.73
  -9   6   3   79.20   19.49
   9   6   3   61.85   18.34
   9   7   3  168.14   22.43
  -9   7   3  138.54   23.91
   9   7   3  173.88   24.62
  -9  -7  -3  110.07   20.45
  10  -2   3   60.50   18.47
 -10  -2   3   81.58   19.17
 -10   2  -3   53.73   18.28
 -10  -1   3  136.28   23.91
  10  -1   3  176.22   25.23
 -10   0  -3   17.50   14.91
  10   0   3   15.50   15.01
 -10   0   3    5.97   12.97
  10   1   3  145.86   24.29
 -10  -1  -3  122.74   22.63
 -10   1   3  186.73   25.51
 -10   1   3  178.86   26.33
 -10  -2  -3   61.29   18.04
 -10   2   3   65.39   18.99
 -10   2   3   73.09   20.01
  10   2   3   67.84   19.58
   0  16  -4  -11.28   12.23
   0  15  -4   -9.91   10.94
   0 -15   4   12.21   10.79
   0  14  -4  297.25   29.67
   0 -14   4  242.92   25.71
   0 -13   4  112.23   16.31
   0  13  -4   97.85   17.27
   0  12  -4   10.42    9.93
   0 -12   4   15.54    9.39
   0  11  -4    3.22    7.91
   0 -11   4    4.16    7.59
   0  10  -4  267.99   25.85
   0 -10   4  282.54   24.46
   0 -10   4  257.73   24.32
   0  -9   4   41.14    8.32
   0  -9   4   21.66    8.63
   0   9  -4   21.59    8.43
   0   8  -4  269.10   24.71
   0  -8   4  306.95   25.06
   0  -8   4  261.69   24.07
   0  -7   4   33.39    7.46
   0  -7   4   16.59    6.91
   0   7  -4   27.45    7.41
   0   6  -4   44.80    8.33
   0  -6   4   45.59    7.90
   0  -6   4   52.27    8.58
   0  -5   4   96.61   10.57
   0  -5   4   67.06    9.66
   0   5  -4   82.36   10.10
   0  -4   4 3978.36  251.98
   0   4  -4 3917.63  259.83
   0  -4   4 3905.67  259.97
   0   3  -4   61.25    7.66
   0  -3   4   70.13    8.15
   0  -3   4   68.06    8.39
   0  -3   4   56.11    7.80
   0  -2   4  526.29   37.76
   0   2  -4  511.15   37.09
   0  -2   4  525.33   36.79
   0  -2   4  550.36   37.61
   0  -1   4  228.86   18.55
   0  -1   4  256.13   18.51
   0  -1   4  254.43   18.94
   0   0   4 3983.80  259.87
   0   0  -4 3888.18  259.64
   0   0  -4 4039.10  251.44
   0   0   4 3988.97  252.09
   0   0  -4 3908.21  253.51
   0   0   4 4009.61  260.25
   0  -1  -4  259.70   18.62
   0   1   4  256.02   18.68
   0   1   4  268.90   17.29
   0   1   4  243.77   17.47
   0   1   4  255.81   17.58
   0   2   4  512.56   35.07
   0  -2  -4  504.46   35.07
   0  -2  -4  526.20   37.05
   0  -2  -4  500.55   33.14
   0   2   4  521.50   33.24
   0  -3  -4   72.39    7.27
   0   3   4   68.58    7.61
   0   3   4   65.51    7.12
   0  -3  -4   67.78    8.34
   0  -4  -4 3974.97  270.27
   0   4   4 4095.33  258.53
   0  -5  -4   72.66    9.70
   0   5   4   76.40    8.92
   0   6   4   58.01    6.08
   0   6   4   49.85    5.55
   0   6   4   53.31    5.32
   0  -6  -4   47.61    8.45
   0  -7  -4   31.22    7.66
   0   7   4   23.47    5.32
   0   7   4   27.27    4.24
   0  -8  -4  280.06   25.07
   0   8   4  283.07   21.25
   0   8   4  289.81   22.92
   0   9   4   27.41    7.35
   0   9   4   20.88    5.40
   0  -9  -4   28.20    8.76
   0  10   4  302.84   25.65
   0  10   4  283.27   23.34
   0  11   4    7.31    6.24
   0  12   4   21.81    7.91
   0  13   4  101.34   14.59
   0  14   4  304.12   28.94
   0  15   4   -3.63    9.51
   0  15   4   11.66   10.30
   0  16   4    3.76   11.66
   0  16   4    0.42   10.69
   1  16  -4   88.63   19.55
  -1  16  -4   69.90   18.29
   1  16  -4   75.91   18.51
   1 -15   4   59.67   14.13
   1  15  -4   42.20   15.33
  -1  15  -4   75.70   17.90
  -1 -15   4   66.04   14.07
   1  14  -4    5.61   11.80
  -1  14  -4   21.66   12.33
   1 -14   4   15.14   10.60
  -1 -14   4    7.35    9.52
  -1  13  -4  112.60   17.73
   1 -13   4   75.86   14.91
   1  13  -4   91.01   16.83
  -1 -13   4  103.60   15.53
  -1  12  -4  260.51   25.91
   1  12  -4  181.31   23.75
  -1 -12   4  243.77   23.22
   1 -12   4  204.59   22.58
  -1  11  -4   39.44   11.62
   1 -11   4   49.03   11.14
  -1 -11   4   39.19   10.71
   1  11  -4   50.28   12.18
   1 -10   4  465.71   39.01
  -1  10  -4  607.77   43.43
   1  10  -4  459.21   41.00
  -1 -10   4  549.56   40.06
   1 -10   4  479.61   39.59
  -1 -10   4  548.86   40.43
   1   9  -4   95.71   13.54
  -1  -9   4   73.71   12.18
   1  -9   4  104.07   13.62
  -1   9  -4   93.85   14.08
   1  -9   4   94.12   12.35
  -1  -9   4   85.13   11.87
  -1   8  -4  268.98   25.17
  -1  -8   4  304.27   24.90
   1   8  -4  247.15   24.16
   1  -8   4  280.87   24.14
  -1  -8   4  274.92   24.38
   1  -8   4  293.58   24.54
  -1  -7   4  479.62   38.69
  -1  -7   4  495.22   38.38
  -1   7  -4  512.62   39.84
   1   7  -4  549.74   39.34
   1  -7   4  487.52   37.82
   1  -7   4  548.71   39.03
  -1   6  -4  459.49   36.03
   1  -6   4  462.09   35.08
  -1  -6   4  473.82   35.09
  -1  -6   4  458.29   35.58
   1  -6   4  451.24   34.28
   1   6  -4  475.09   35.27
   1   5  -4  218.90   19.25
  -1  -5   4  244.16   20.22
  -1   5  -4  241.22   20.28
   1  -5   4  220.17   19.42
  -1  -5   4  229.74   20.07
   1   4  -4  220.45   16.34
  -1  -4   4  154.81   15.73
   1  -4   4  226.30   16.66
  -1  -4   4  139.35   15.44
   1  -4   4  207.26   16.35
  -1   4  -4  156.06   15.73
  -1  -3   4  294.44   23.93
  -1  -3   4  276.38   23.42
   1   3  -4  335.38   23.87
   1  -3   4  314.14   23.84
   1  -3   4  355.05   24.25
   1  -3   4  330.79   23.63
  -1  -3   4  289.69   23.03
  -1   3  -4  315.15   23.96
   1  -2   4 1568.03   97.33
  -1  -2   4 1403.72  100.19
   1   2  -4 1510.64  100.15
  -1  -2   4 1415.90   99.88
  -1  -2   4 1351.14   96.70
  -1   2  -4 1399.57   99.90
   1   2  -4 1579.68   90.18
   1  -2   4 1614.68  100.47
   1  -2   4 1641.48  100.27
   1   1  -4 1236.73   83.78
   1  -1   4 1193.98   80.46
   1  -1   4 1211.82   82.87
  -1   1  -4 1281.64   82.89
  -1  -1   4 1169.85   80.00
   1   1  -4 1225.32   74.34
   1   1  -4 1237.38   80.11
   1  -1   4 1242.58   83.08
  -1  -1   4 1295.30   82.79
  -1  -1   4 1313.90   83.34
   1   0  -4  214.44   16.32
   1   0  -4  222.24   13.64
  -1   0   4  222.69   16.02
  -1   0  -4  191.49   14.33
   1   0   4  219.42   15.87
  -1   0   4  220.37   15.12
  -1   0  -4  202.47   15.27
   1   0  -4  212.31   14.83
   1   0   4  220.29   15.74
   1   0  -4  205.49   15.27
   1   0   4  199.83   15.41
  -1   0  -4  216.22   15.59
  -1   0  -4  203.74   15.36
  -1   0   4  206.72   15.49
   1   1   4 1318.17   76.25
   1   1   4 1285.38   82.12
   1   1   4 1274.46   82.18
  -1  -1  -4 1220.02   80.26
  -1  -1  -4 1164.05   75.98
  -1  -1  -4 1227.76   81.72
   1   1   4 1310.77   80.40
   1   1   4 1291.21   79.49
  -1  -1  -4 1216.59   79.36
  -1   1   4 1176.27   81.76
  -1   1   4 1192.03   79.20
   1  -1  -4 1259.22   84.44
   1  -1  -4 1239.80   81.10
  -1   1   4 1180.16   81.98
   1  -2  -4 1384.80   85.79
   1   2   4 1388.27   82.61
  -1   2   4 1492.67   90.83
   1   2   4 1367.13   89.92
   1  -2  -4 1326.22   90.46
   1   2   4 1377.58   88.49
   1  -2  -4 1314.59   94.49
  -1   2   4 1499.41   91.49
   1   2   4 1365.33   91.39
   1   2   4 1352.70   85.31
   1   2   4 1382.40   91.56
   1  -3  -4  301.90   21.24
  -1  -3  -4  325.39   23.89
   1   3   4  316.00   21.16
   1   3   4  286.98   20.90
   1   3   4  286.98   20.32
   1   3   4  306.39   22.07
   1  -3  -4  283.58   23.56
  -1   3   4  338.97   22.76
   1   3   4  308.20   19.63
  -1   3   4  324.14   21.37
   1   3   4  290.35   20.54
   1   4   4  172.57   13.38
   1  -4  -4  143.27   12.65
   1   4   4  147.22   11.47
   1   4   4  160.25   11.58
   1   4   4  139.50   11.20
  -1   4   4  216.17   14.62
   1   4   4  155.47   11.31
   1   4   4  148.22   11.27
   1  -4  -4  142.94   14.10
  -1   5   4  237.93   18.96
   1   5   4  250.40   16.62
  -1   5   4  200.38   15.66
   1   5   4  255.63   16.58
   1   5   4  242.97   16.85
   1   5   4  254.00   16.45
  -1  -5  -4  226.87   19.72
  -1   5   4  212.91   16.02
  -1   5   4  220.26   16.22
   1   5   4  253.00   17.08
   1   6   4  478.38   33.28
  -1   6   4  500.49   32.21
   1  -6  -4  427.07   36.08
   1   6   4  444.49   30.69
  -1   6   4  480.39   32.72
  -1   6   4  473.37   31.28
  -1  -6  -4  489.85   36.32
   1   6   4  450.32   32.65
  -1   6   4  498.96   34.81
  -1   7   4  577.10   37.15
  -1   7   4  572.59   36.26
  -1  -7  -4  555.29   40.44
   1   7   4  476.77   34.28
   1  -7  -4  445.19   39.99
   1   7   4  495.75   36.61
   1   7   4  527.23   37.47
  -1   8   4  287.01   21.60
   1   8   4  293.17   21.76
   1   8   4  281.80   21.91
  -1  -8  -4  275.34   25.14
   1   8   4  288.94   23.25
  -1   8   4  307.78   22.89
  -1   9   4   76.96   10.39
  -1   9   4   85.80    9.66
  -1  -9  -4  107.10   13.72
   1   9   4   85.40    9.79
   1   9   4   89.21   11.13
   1   9   4   90.78   10.80
  -1  10   4  502.99   39.54
  -1 -10  -4  473.59   41.64
   1  10   4  570.56   37.66
  -1  10   4  527.05   38.68
   1  10   4  546.05   38.45
   1  11   4   32.88    8.03
   1  11   4   30.60    9.43
  -1  11   4   76.50   10.85
   1  12   4  230.36   21.54
   1  12   4  232.17   22.03
  -1  12   4  238.70   23.14
   1  13   4  114.43   15.67
   1  13   4   99.76   13.74
  -1  13   4   83.57   14.32
  -1  14   4   14.97   10.16
   1  14   4    6.33    9.27
   1  14   4   17.20   10.88
  -1  15   4   78.94   15.58
   1  15   4   43.33   13.21
   1  15   4   59.63   13.53
   1  16   4   55.75   15.75
  -1  16   4   86.40   17.37
   1  16   4   78.43   15.87
   2  16  -4   10.01   14.46
   2  16  -4   12.26   14.69
  -2  16  -4    8.82   14.84
  -2  15  -4  131.18   22.94
   2 -15   4  136.77   19.17
  -2 -15   4  151.72   19.56
   2  15  -4  132.57   21.98
   2  15  -4  126.05   22.14
  -2 -14   4   54.81   13.35
   2  14  -4   43.79   15.68
  -2  14  -4   43.60   14.84
   2  14  -4   25.69   14.32
   2 -14   4   40.18   12.25
   2  13  -4  179.07   23.97
   2  13  -4  195.40   24.63
  -2  13  -4  223.70   26.51
  -2 -13   4  213.54   22.82
   2 -13   4  225.41   22.85
   2  12  -4   41.60   13.71
   2  12  -4   44.02   13.21
  -2 -12   4   37.65   10.93
   2 -12   4   54.39   12.07
  -2  12  -4   12.69   11.34
  -2 -11   4  291.25   24.89
  -2  11  -4  270.35   26.92
   2  11  -4  205.61   24.11
   2  11  -4  224.40   24.88
   2 -11   4  246.24   24.18
  -2 -10   4   26.13    9.76
   2 -10   4    8.29    8.36
  -2 -10   4   34.55    9.14
   2  10  -4   27.44    9.85
  -2  10  -4   32.11   11.03
   2  10  -4   14.20    9.64
  -2  -9   4  582.41   42.98
  -2   9  -4  581.31   44.91
   2  -9   4  555.73   41.71
   2  -9   4  545.25   42.34
   2   9  -4  525.32   42.89
  -2  -9   4  609.89   42.99
   2   9  -4  443.06   40.05
   2   8  -4   75.45   11.72
   2  -8   4   81.35   11.45
  -2  -8   4   82.70   12.17
   2   8  -4   77.95   12.55
  -2  -8   4   69.44   12.61
  -2   8  -4  109.64   14.49
   2  -8   4   83.23   12.13
   2   7  -4   56.92    9.27
  -2  -7   4   50.42   10.12
  -2   7  -4   36.22    9.46
   2  -7   4   50.63    9.16
  -2  -7   4   61.87   10.07
   2   7  -4   71.43   11.02
   2  -7   4   61.47   10.15
   2   6  -4   44.92    8.16
  -2   6  -4   60.74   10.03
  -2  -6   4   50.65    9.22
   2  -6   4   51.27    8.87
   2   6  -4   58.70    9.14
  -2  -6   4   51.86    8.74
   2  -6   4   48.91    8.43
   2  -5   4 1027.83   74.23
   2   5  -4 1039.84   74.05
   2   5  -4 1048.51   67.77
  -2  -5   4 1125.54   72.56
   2  -5   4 1009.42   71.98
  -2   5  -4 1127.32   75.43
  -2  -5   4 1150.21   74.80
  -2   4  -4  186.25   16.22
  -2  -4   4  203.96   16.00
   2  -4   4  164.17   15.45
   2   4  -4  161.33   15.13
  -2  -4   4  212.11   16.31
   2   4  -4  154.48   14.09
   2  -4   4  147.88   15.13
   2  -3   4  166.97   15.00
  -2  -3   4  186.13   15.53
   2  -3   4  173.50   15.22
  -2  -3   4  194.79   15.43
  -2   3  -4  175.69   15.53
   2   3  -4  194.81   15.26
  -2  -3   4  180.97   15.06
   2   3  -4  150.84   13.70
  -2  -2   4  273.62   20.29
   2   2  -4  256.13   18.74
  -2  -2   4  272.56   20.46
   2   2  -4  253.84   20.04
  -2   2  -4  271.08   20.62
  -2  -2   4  261.93   19.71
   2   2  -4  259.00   18.28
   2  -2   4  263.52   19.80
   2  -2   4  272.44   20.41
   2  -2   4  241.62   20.38
   2  -1   4 1700.79  121.76
   2   1  -4 1809.61  109.86
  -2   1  -4 1854.78  111.19
  -2   1  -4 1883.43  117.45
  -2   1  -4 1864.95  122.30
   2   1  -4 1808.56  123.04
   2  -1   4 1801.70  122.18
   2  -1   4 1752.62  117.98
  -2  -1   4 1857.49  121.82
   2   1  -4 1890.13  121.70
  -2  -1   4 1901.82  118.25
  -2  -1   4 1881.09  122.13
   2   0   4  336.65   23.67
  -2   0  -4  316.87   21.53
  -2   0  -4  326.10   23.43
  -2   0   4  327.30   22.55
  -2   0   4  297.11   23.13
   2   0  -4  315.30   22.61
   2   0   4  307.21   23.10
   2   0  -4  320.77   23.54
  -2   0   4  334.17   23.09
   2   0   4  308.26   20.47
   2   0  -4  311.32   20.65
   2   0   4  311.38   22.50
  -2   1   4 1825.27  122.33
   2  -1  -4 1890.41  125.36
  -2   1   4 1713.30  122.47
  -2  -1  -4 1819.97  122.76
   2  -1  -4 1783.08  120.26
   2  -1  -4 1952.91  110.53
   2   1   4 1877.65  123.10
   2  -1  -4 1853.70  121.91
   2   1   4 1918.51  112.88
   2   1   4 1819.62  118.77
   2   1   4 1918.85  118.89
   2   2   4  272.12   18.83
  -2   2   4  246.85   18.90
  -2  -2  -4  267.01   19.11
   2   2   4  283.61   19.52
  -2   2   4  261.23   18.74
  -2   2   4  247.55   19.97
  -2  -2  -4  256.29   18.63
   2  -2  -4  276.13   20.13
   2  -2  -4  258.66   20.88
   2   2   4  252.95   17.61
   2   2   4  261.84   19.70
   2   2   4  271.94   18.17
   2   2   4  260.48   18.96
  -2  -2  -4  247.80   18.19
   2  -2  -4  256.56   18.85
  -2   3   4  178.43   13.32
  -2  -3  -4  173.08   12.82
   2   3   4  196.81   14.19
   2  -3  -4  190.71   15.09
   2   3   4  172.67   13.45
  -2   3   4  174.61   13.17
  -2   3   4  164.48   14.76
   2  -3  -4  183.10   14.21
  -2   3   4  168.01   13.33
  -2  -3  -4  159.59   13.06
  -2  -3  -4  165.36   12.94
   2   3   4  195.62   14.50
   2   3   4  187.38   13.13
   2   3   4  183.97   13.96
  -2   4   4  155.00   13.06
  -2   4   4  150.28   13.09
   2   4   4  206.54   14.65
   2   4   4  196.61   13.62
   2  -4  -4  206.05   14.74
   2   4   4  199.22   14.19
  -2  -4  -4  180.86   13.01
  -2   4   4  162.59   13.16
  -2   4   4  152.31   14.80
  -2  -4  -4  168.17   12.53
   2   4   4  201.40   14.39
  -2  -5  -4  976.31   72.16
  -2  -5  -4  898.48   66.23
   2  -5  -4 1111.64   65.47
  -2   5   4  999.58   68.85
   2   5   4 1191.26   63.91
   2   5   4 1135.90   67.52
  -2  -5  -4  914.00   65.70
   2   5   4 1109.47   69.52
  -2   5   4  996.79   69.09
  -2   5   4  964.88   68.53
   2   5   4 1105.22   69.88
   2   6   4   54.51    6.91
  -2   6   4   52.69    6.62
  -2  -6  -4   52.89    9.04
   2   6   4   43.08    6.89
   2   6   4   46.65    6.78
  -2   6   4   49.56    5.98
   2   6   4   48.36    6.78
  -2   7   4   70.53    8.35
   2   7   4   54.91    7.89
  -2  -7  -4   72.91   10.39
   2   7   4   60.45    7.90
   2   7   4   52.16    7.59
  -2   7   4   58.68    6.99
   2   8   4   95.47   10.55
  -2   8   4   81.19   10.72
  -2  -8  -4   86.26   12.71
   2   8   4  100.31   10.78
  -2   8   4   87.48    9.47
   2   8   4  103.77   11.00
   2   9   4  605.29   40.47
  -2   9   4  526.32   38.20
  -2  -9  -4  564.22   42.19
   2   9   4  524.16   36.92
  -2   9   4  462.32   39.65
   2   9   4  531.29   39.10
   2  10   4   31.47    7.59
  -2 -10  -4   13.99    8.87
  -2  10   4   16.94    7.91
   2  10   4   28.77    7.96
   2  11   4  272.25   22.14
  -2 -11  -4  257.16   24.35
  -2  11   4  208.27   22.49
   2  11   4  230.81   21.31
   2  12   4   22.05    9.07
   2  12   4   36.27   10.60
  -2 -12  -4   51.91   12.53
  -2  12   4   36.93   10.66
   2  13   4  228.66   22.37
   2  13   4  208.92   21.43
  -2  13   4  197.15   22.69
   2  14   4   19.76   10.12
   2  14   4   40.74   12.24
  -2  14   4   36.63   12.90
   2  15   4  137.49   18.46
  -2  15   4  124.15   19.32
   2  15   4  125.43   19.38
  -2  16   4   -0.80   12.00
   2  16   4    1.13   11.28
   2  16   4    5.96   13.09
   3  15  -4   29.69   16.37
   3 -15   4   52.35   15.14
   3  15  -4   26.29   16.20
  -3  15  -4   41.65   16.93
  -3 -15   4   42.71   13.45
   3  14  -4   25.84   14.64
   3 -14   4    4.35   10.36
   3  14  -4   12.85   13.71
  -3 -14   4   -7.46    9.83
  -3  14  -4    7.24   13.44
   3  13  -4  102.04   19.29
   3 -13   4   96.50   16.40
  -3  13  -4  100.15   19.87
  -3 -13   4  113.02   17.19
   3  13  -4   96.83   18.11
  -3 -12   4  182.35   20.92
  -3  12  -4  181.19   23.78
   3  12  -4  112.00   20.15
   3 -12   4  167.33   19.81
   3  12  -4  168.48   21.72
   3 -11   4  443.60   35.33
   3  11  -4  412.00   36.20
   3  11  -4  467.65   38.05
  -3 -11   4  377.54   35.43
  -3  11  -4  408.60   38.91
   3  10  -4   90.21   14.29
  -3 -10   4   75.38   14.30
   3  10  -4   52.24   13.21
   3 -10   4  104.79   14.10
  -3  10  -4   72.11   15.34
   3   9  -4   54.73   12.20
  -3   9  -4   33.53   11.39
   3   9  -4   47.24   10.77
   3  -9   4   70.63   10.57
  -3  -9   4   44.98   11.73
   3  -9   4   61.45   11.29
  -3  -9   4   49.92   10.57
   3  -8   4  146.06   15.75
  -3  -8   4  130.89   16.16
   3   8  -4  133.29   15.99
  -3  -8   4  122.52   16.33
  -3   8  -4  127.60   17.31
   3   8  -4  149.60   16.86
   3  -8   4  150.64   16.21
  -3  -7   4  579.55   44.32
  -3  -7   4  569.88   43.21
   3  -7   4  566.19   43.44
  -3   7  -4  574.01   45.36
   3   7  -4  595.44   44.16
   3   7  -4  572.39   41.30
   3  -7   4  612.03   42.89
   3  -6   4  189.66   18.24
   3  -6   4  169.07   17.53
  -3  -6   4  181.13   18.39
  -3  -6   4  208.47   18.83
   3   6  -4  217.15   18.63
  -3   6  -4  179.71   19.08
   3   6  -4  208.29   18.13
   3  -5   4  429.32   32.84
   3   5  -4  455.29   31.48
  -3  -5   4  449.72   34.12
  -3  -5   4  464.73   33.53
   3  -5   4  433.00   33.56
  -3   5  -4  428.47   34.39
   3   5  -4  440.18   33.77
  -3  -4   4  201.14   16.39
   3   4  -4  156.54   14.80
  -3   4  -4  189.68   16.90
   3   4  -4  168.23   15.89
   3  -4   4  137.61   15.20
  -3  -4   4  201.87   16.58
   3  -4   4  181.91   15.96
   3   3  -4 1415.15   90.97
   3   3  -4 1354.44   82.53
  -3   3  -4 1333.94   91.66
  -3  -3   4 1314.05   88.29
  -3  -3   4 1302.88   91.09
   3  -3   4 1309.85   88.06
  -3   2  -4   22.41    5.71
  -3  -2   4   20.82    5.65
   3  -2   4   44.58    6.66
   3   2  -4   48.61    6.31
  -3  -2   4   25.88    5.96
  -3  -2   4   26.22    5.92
   3   2  -4   53.97    6.45
   3  -2   4   37.94    5.98
   3  -1   4  407.48   31.31
   3  -1   4  400.45   30.92
  -3  -1   4  468.54   30.70
  -3   1  -4  460.42   31.83
   3   1  -4  406.11   28.00
   3  -1   4  390.95   30.06
   3   1  -4  389.34   30.31
  -3  -1   4  450.40   31.50
  -3  -1   4  452.39   31.09
   3   0  -4   38.43    5.80
  -3   0  -4   57.74    7.38
   3   0   4   46.32    4.42
   3   0   4   43.28    6.60
   3   0   4   48.08    7.14
  -3   0   4   37.71    6.23
  -3   0   4   39.35    6.14
  -3   0   4   43.13    6.54
   3   0   4   43.32    6.59
  -3   1   4  406.81   31.50
   3   1   4  471.11   32.80
   3   1   4  461.70   32.28
   3   1   4  458.20   29.45
   3  -1  -4  448.84   31.03
  -3  -1  -4  420.36   32.17
  -3   1   4  389.01   31.72
   3   1   4  469.53   28.45
   3  -1  -4  445.55   31.81
   3   1   4  446.92   31.49
   3   2   4   26.98    4.97
   3   2   4   22.27    5.60
  -3   2   4   50.51    6.18
   3   2   4   23.23    5.62
   3  -2  -4   27.09    4.18
   3   2   4   33.58    4.63
   3   2   4   25.49    4.50
   3   2   4   33.21    5.91
  -3  -2  -4   53.64    6.34
   3  -2  -4   26.30    5.69
  -3   2   4   52.59    6.09
   3   3   4 1444.56   88.19
  -3   3   4 1358.77   88.99
  -3   3   4 1360.03   90.03
   3  -3  -4 1294.89   83.91
   3   3   4 1312.42   82.09
  -3  -3  -4 1384.83   90.33
   3  -3  -4 1304.23   88.71
  -3   3   4 1305.49   90.28
  -3  -3  -4 1343.00   87.52
   3   3   4 1357.77   90.77
   3   3   4 1303.51   91.04
   3   4   4  203.47   16.67
   3   4   4  191.33   15.66
  -3  -4  -4  179.22   14.86
  -3   4   4  168.52   15.83
  -3  -4  -4  177.79   14.62
   3  -4  -4  189.88   15.30
  -3   4   4  157.56   14.73
  -3   4   4  176.91   15.15
   3   4   4  181.83   15.71
   3   4   4  206.12   15.04
   3  -4  -4  212.86   16.59
   3   5   4  463.78   30.14
   3   5   4  462.38   33.07
  -3  -5  -4  467.43   31.58
   3   5   4  458.18   32.41
   3  -5  -4  427.54   30.41
   3   5   4  426.51   31.42
  -3   5   4  423.41   31.71
  -3  -5  -4  429.49   30.46
  -3   5   4  422.83   32.35
  -3   5   4  419.16   31.43
  -3  -6  -4  213.61   15.29
  -3   6   4  169.41   15.25
   3   6   4  179.88   15.45
  -3   6   4  181.95   15.41
   3  -6  -4  174.50   15.72
   3   6   4  193.54   16.03
  -3  -6  -4  172.84   17.60
   3   6   4  181.53   16.16
   3   6   4  157.96   16.21
  -3  -7  -4  604.04   45.37
   3   7   4  567.98   39.97
  -3   7   4  576.75   42.64
   3   7   4  608.09   43.09
  -3  -7  -4  658.86   41.35
   3   7   4  561.15   43.59
   3   8   4  126.97   13.54
  -3  -8  -4  159.68   16.15
   3   8   4  118.39   13.61
  -3   8   4  148.82   13.56
  -3   8   4  149.89   14.26
  -3  -8  -4  117.25   11.90
   3   8   4  134.24   14.56
  -3   9   4   54.93    9.73
   3   9   4   49.35    9.21
   3   9   4   34.58    8.62
  -3  -9  -4   60.95    6.58
  -3  -9  -4   55.33   10.87
  -3  10   4   99.71   13.19
  -3 -10  -4  104.40   14.49
   3  10   4   80.14   11.91
   3  10   4   67.43   11.65
   3  11   4  393.37   33.92
   3  11   4  410.24   35.42
  -3  11   4  524.04   38.20
  -3 -11  -4  511.86   38.61
   3  12   4  187.74   18.88
  -3 -12  -4  159.93   20.41
   3  12   4  186.90   19.62
  -3  12   4  157.32   20.07
   3  13   4   92.04   14.43
   3  13   4  103.83   16.44
  -3  13   4   89.13   16.42
  -3  14   4    1.84   11.56
   3  14   4    5.18    9.59
   3  14   4    6.03   11.34
   3  15   4   62.72   14.16
  -3  15   4   57.37   15.46
   3  15   4   35.58   14.21
   4  15  -4   72.82   20.84
   4  15  -4   82.17   20.10
  -4 -15   4   94.58   17.73
  -4  15  -4   84.23   22.82
  -4  14  -4  187.56   27.74
   4  14  -4  104.17   23.09
  -4 -14   4  177.35   22.47
   4  14  -4  199.39   26.95
   4 -14   4  220.79   24.03
  -4  13  -4   10.21   14.25
   4 -13   4   29.36   12.48
  -4 -13   4   30.12   12.91
   4  13  -4   32.05   15.00
   4  13  -4   43.54   16.05
  -4 -12   4   29.78   12.42
   4  12  -4   24.23   14.01
   4  12  -4   29.93   13.08
  -4  12  -4   34.78   15.32
   4 -12   4   38.47   12.82
   4  11  -4   22.64   11.43
  -4  11  -4   27.93   14.17
  -4 -11   4   14.53   11.65
   4  11  -4   27.13   12.42
   4 -11   4   39.79   11.68
  -4 -10   4  143.07   20.01
   4  10  -4  161.52   19.59
   4 -10   4  164.49   18.94
  -4  10  -4  130.11   20.97
   4  10  -4  164.59   20.33
  -4  -9   4  107.49   14.65
   4   9  -4   85.38   14.45
   4   9  -4  101.47   15.59
   4  -9   4   76.24   13.63
  -4   9  -4  102.35   17.04
  -4  -9   4  115.52   16.14
   4   8  -4  181.10   18.41
   4   8  -4  156.65   18.22
   4  -8   4  149.34   16.90
  -4  -8   4  142.07   17.76
   4  -8   4  161.87   17.60
  -4  -8   4  142.25   17.23
  -4   8  -4  130.68   18.57
   4   7  -4    0.54    6.95
   4  -7   4   16.63    7.69
   4   7  -4    3.64    7.18
  -4   7  -4   16.43    8.85
   4  -7   4   15.16    7.94
  -4  -7   4    8.69    7.24
  -4  -7   4    4.53    7.43
   4  -6   4  442.95   33.79
  -4  -6   4  398.52   33.70
   4   6  -4  421.70   32.16
  -4   6  -4  415.54   35.53
   4  -6   4  447.20   34.28
  -4  -6   4  436.91   34.80
   4   6  -4  464.76   34.70
  -4   5  -4  147.53   17.58
  -4  -5   4  173.38   17.22
   4  -5   4  189.02   17.88
  -4  -5   4  142.36   16.59
   4  -5   4  197.58   17.63
   4   5  -4  217.39   18.07
   4   5  -4  171.97   16.57
   4  -4   4  232.48   19.69
  -4   4  -4  191.98   19.72
  -4  -4   4  194.91   19.27
   4   4  -4  222.69   19.33
   4   4  -4  247.98   18.69
  -4  -4   4  190.82   19.02
   4  -4   4  238.95   19.84
  -4   3  -4  346.17   28.76
   4   3  -4  383.54   28.13
  -4  -3   4  379.27   28.15
   4   3  -4  360.34   26.06
   4  -3   4  343.96   28.20
   4  -3   4  357.52   27.73
  -4  -3   4  336.42   28.37
  -4  -2   4  127.09   12.92
  -4   2  -4  103.34   12.85
   4   2  -4  133.22   12.55
   4  -2   4  122.43   13.07
  -4  -2   4  101.61   12.55
   4  -2   4  121.87   13.00
   4   2  -4  136.77   12.23
   4   1  -4 1038.07   64.76
   4  -1   4  994.03   69.54
  -4  -1   4 1028.14   71.51
   4   1  -4 1007.42   70.76
  -4  -1   4 1046.36   71.89
  -4   1  -4 1112.99   72.50
  -4  -1   4 1017.45   69.46
   4  -1   4 1021.87   71.65
  -4   0   4 1947.11  136.88
   4   0   4 1951.45  136.81
   4   0  -4 2068.71  135.95
   4   0   4 2087.22  123.55
   4   0  -4 2036.69  133.36
  -4   0   4 2079.30  136.76
  -4   0   4 2025.44  132.66
  -4   0  -4 2130.63  137.63
   4   0   4 2013.25  132.76
   4   0  -4 2036.54  123.45
   4   1   4 1115.45   74.68
  -4   1   4 1073.71   74.01
   4   1   4 1082.70   66.34
  -4   1   4 1018.55   74.24
   4   1   4 1107.22   72.48
   4   1   4 1080.34   69.28
  -4  -1  -4 1095.48   74.80
   4  -1  -4 1040.83   72.19
   4  -2  -4   94.90   11.10
  -4  -2  -4  154.08   12.85
  -4  -2  -4  131.27   12.39
  -4   2   4  127.82   12.18
   4   2   4   88.69   11.55
   4   2   4   98.33   11.77
   4   2   4   89.17   10.39
  -4   2   4  117.57   12.09
   4  -2  -4  107.80   10.48
   4   2   4  101.95   12.35
   4   3   4  353.54   26.25
   4   3   4  357.17   28.78
   4  -3  -4  364.53   26.92
   4  -3  -4  368.09   28.03
  -4   3   4  409.84   29.21
   4   3   4  373.36   29.59
  -4  -3  -4  417.22   28.22
  -4  -3  -4  326.90   28.01
   4   3   4  393.62   28.45
  -4   3   4  402.15   28.55
   4  -3  -4  351.23   26.45
   4   4   4  193.18   19.60
  -4   4   4  235.36   19.37
   4   4   4  211.31   17.99
  -4   4   4  248.83   19.06
  -4  -4  -4  263.08   19.09
  -4   4   4  246.32   19.41
   4  -4  -4  201.22   17.64
   4   4   4  211.15   19.15
   4  -4  -4  202.12   18.65
  -4  -4  -4  242.51   18.70
   4   4   4  191.72   18.96
  -4   5   4  198.71   16.45
  -4  -5  -4  201.05   16.05
   4   5   4  161.93   16.56
   4  -5  -4  170.65   15.70
  -4   5   4  197.18   16.87
   4   5   4  167.07   15.73
  -4  -5  -4  184.08   15.84
   4   5   4  165.26   17.44
   4   5   4  158.06   16.48
   4   6   4  397.74   31.11
  -4   6   4  416.62   31.35
   4   6   4  450.26   32.54
   4   6   4  409.66   33.00
  -4  -6  -4  434.34   30.32
   4   6   4  398.78   29.70
  -4   6   4  398.43   31.51
   4  -6  -4  398.68   29.34
   4   7   4   12.06    6.85
   4   7   4   25.30    7.18
  -4  -7  -4   10.55    7.18
  -4   7   4    9.72    5.80
  -4  -7  -4    3.09    5.15
  -4   7   4   11.89    6.05
   4   7   4    5.95    6.32
   4   8   4  143.19   15.30
   4   8   4  141.88   15.50
  -4  -8  -4  151.30   17.19
  -4   8   4  147.51   15.45
  -4  -8  -4  148.68   14.48
  -4  -9  -4  116.28   14.72
  -4   9   4   75.38   12.09
  -4  -9  -4   92.35   11.48
   4   9   4  102.01   13.36
   4   9   4  115.14   13.69
  -4 -10  -4  169.63   19.36
   4  10   4  164.79   18.39
   4  10   4  166.48   17.83
  -4  10   4  169.19   18.08
  -4 -11  -4   32.28   10.65
  -4  11   4   16.19    9.41
   4  11   4   15.57    9.01
   4  11   4   24.04   10.04
   4  12   4   71.43   13.33
  -4 -12  -4   45.90   12.38
   4  12   4   43.79   11.21
  -4  12   4   36.79   11.65
  -4 -13  -4   33.84   12.12
   4  13   4   21.48   10.63
   4  13   4   17.97   11.14
  -4  13   4   50.21   13.59
   4  14   4  188.56   22.38
  -4  14   4  192.54   24.12
   4  14   4  139.13   20.34
  -4  15   4   89.26   19.26
   4  15   4  102.33   18.86
   4  15   4   80.80   16.78
  -5 -14   4   -6.59   11.15
   5 -14   4   -8.66   10.98
   5  14  -4   19.77   15.88
   5  14  -4    0.62   14.45
  -5  14  -4   -5.99   15.17
   5 -13   4   -2.09   11.48
  -5 -13   4    9.18   12.60
  -5  13  -4   -0.58   13.82
   5  13  -4   13.51   13.77
   5  13  -4    2.71   13.21
  -5  12  -4  263.49   35.62
   5  12  -4  304.88   33.63
   5 -12   4  393.81   33.45
  -5 -12   4  342.12   34.76
   5  12  -4  391.08   35.43
   5  11  -4    2.16   10.46
  -5  11  -4    0.15   12.72
   5 -11   4   -1.61   10.35
  -5 -11   4  -10.10   10.55
   5  11  -4   15.52   12.27
   5 -10   4  208.80   21.81
  -5  10  -4  150.88   23.09
   5  10  -4  162.25   20.88
   5  10  -4  154.04   20.73
  -5 -10   4  135.07   20.35
   5  -9   4   30.96   10.77
  -5  -9   4   20.33   10.72
   5   9  -4    9.03   10.23
   5   9  -4   10.02    9.79
  -5   9  -4   17.53   12.45
  -5   8  -4  198.44   22.72
  -5  -8   4  187.61   19.76
   5   8  -4  149.60   18.84
  -5  -8   4  214.98   21.23
   5   8  -4  126.66   18.53
   5  -8   4  141.46   18.71
  -5   7  -4    5.54    9.42
   5   7  -4   17.05    8.82
  -5  -7   4   10.81    7.91
   5  -7   4    6.55    7.19
   5   7  -4    9.40    8.30
  -5  -7   4   11.02    8.75
   5  -7   4   26.02    9.44
   5  -6   4  404.55   30.82
  -5  -6   4  314.37   29.98
   5  -6   4  361.89   30.18
  -5   6  -4  353.42   32.14
  -5  -6   4  337.67   29.93
   5   6  -4  355.39   28.57
   5   6  -4  387.04   30.52
   5  -5   4   13.65    7.96
  -5  -5   4    6.02    6.92
   5  -5   4   -0.80    6.22
  -5  -5   4   21.18    7.95
   5   5  -4   12.65    7.56
  -5   5  -4   17.54    8.36
   5   5  -4    3.95    6.94
   5   4  -4  219.06   18.97
   5  -4   4  184.22   19.34
   5  -4   4  204.27   20.24
  -5   4  -4  214.38   20.88
   5   4  -4  203.07   19.24
  -5  -4   4  204.18   20.24
  -5  -4   4  208.52   20.05
   5  -3   4   47.20    9.34
   5   3  -4   48.41    8.75
   5   3  -4   45.43    8.94
  -5  -3   4   47.40    9.75
  -5   3  -4   59.55   10.51
   5  -3   4   47.93    9.89
  -5  -3   4   45.69    9.38
   5  -2   4  326.24   30.02
  -5   2  -4  397.57   31.34
  -5  -2   4  466.19   31.14
  -5  -2   4  425.35   31.55
   5   2  -4  368.86   27.88
   5   2  -4  356.47   29.60
   5  -2   4  345.22   29.77
   5   1  -4  131.53   13.83
   5  -1   4  145.54   15.61
  -5   1  -4  162.17   16.34
   5   1  -4  146.64   14.71
   5  -1   4  146.47   15.61
  -5  -1   4  150.91   16.08
  -5  -1   4  143.98   15.22
  -5   0   4   15.89    6.71
  -5   0  -4   20.30    7.10
   5   0   4   27.52    7.85
   5   0   4   30.84    7.98
   5   0  -4   27.96    6.64
  -5   0   4   22.94    7.38
   5   0   4   17.65    3.30
   5   0  -4   16.61    6.15
   5   0  -4   25.78    6.68
  -5  -1  -4  158.94   15.73
   5  -1  -4  156.59   14.04
  -5   1   4  115.94   14.26
   5  -1  -4  159.14   14.56
  -5   1   4  114.74   14.31
   5   1   4  151.27   15.65
   5   1   4  135.39   15.07
  -5   1   4  137.23   15.18
  -5  -2  -4  357.87   31.83
   5   2   4  435.55   29.89
   5  -2  -4  440.97   31.07
  -5   2   4  375.63   32.22
   5   2   4  467.09   33.15
   5   2   4  443.34   32.21
  -5   2   4  384.87   32.21
   5  -2  -4  440.07   31.09
  -5  -2  -4  367.97   31.32
  -5   3   4   46.40    9.39
   5  -3  -4   66.13    9.22
   5   3   4   67.54   10.58
  -5  -3  -4   60.23    9.81
  -5  -3  -4   54.58    9.40
   5  -3  -4   60.47    8.26
   5  -3  -4   70.15    9.66
   5   3   4   62.90    9.39
  -5   3   4   43.80    9.38
   5   3   4   53.92    9.89
   5  -4  -4  215.47   18.95
  -5  -4  -4  227.20   19.73
   5   4   4  202.33   18.51
   5   4   4  213.59   20.09
  -5   4   4  201.32   20.13
   5   4   4  242.18   21.13
   5  -4  -4  211.61   18.06
  -5  -4  -4  209.46   19.45
  -5  -5  -4    9.30    6.25
   5   5   4    7.75    6.93
   5   5   4   10.22    8.11
   5  -5  -4   10.63    6.01
   5   5   4   11.10    7.13
  -5   5   4   10.12    6.91
   5  -6  -4  327.40   25.07
  -5   6   4  380.78   28.76
   5   6   4  292.36   25.85
   5   6   4  316.14   28.23
  -5  -6  -4  351.99   26.58
   5   6   4  324.97   27.36
  -5  -7  -4   18.65    7.09
   5   7   4   15.29    7.97
   5   7   4    9.55    7.49
   5   7   4   14.43    8.12
  -5  -7  -4   18.31    8.32
  -5   7   4   24.11    8.65
  -5  -8  -4  127.99   15.62
  -5   8   4  133.06   16.62
   5   8   4  214.81   18.54
  -5  -8  -4  144.59   17.73
   5   8   4  198.51   18.82
  -5  -9  -4   10.52    8.74
  -5  -9  -4   18.57    7.82
  -5   9   4   18.31    9.29
   5   9   4   22.39    8.90
   5   9   4   22.63    9.84
   5  10   4  140.34   18.90
  -5  10   4  172.56   20.00
   5  10   4  158.29   18.66
  -5 -10  -4  186.75   20.11
   5  11   4    4.54    9.51
  -5  11   4    2.76    9.89
  -5 -11  -4    0.58    8.78
   5  11   4   13.06    9.67
  -5  12   4  361.04   33.85
   5  12   4  368.23   32.07
   5  12   4  342.39   32.29
   5  13   4    4.56   10.57
   5  13   4    5.11   10.76
  -5  13   4    4.04   12.25
   5  14   4    4.24   11.43
   5  14   4    9.99   12.05
  -5  14   4   -0.33   12.73
  -6 -13   4   97.78   20.90
  -6  13  -4   96.89   25.62
   6  13  -4  114.41   22.86
   6 -13   4   89.73   18.31
   6 -12   4    3.44   11.19
   6  12  -4   12.99   14.37
  -6 -12   4    7.56   13.22
   6  12  -4    0.69   12.91
  -6  12  -4   -5.28   14.59
  -6 -11   4   32.39   13.71
   6  11  -4   11.50   13.51
   6 -11   4   18.45   12.40
   6  11  -4   27.31   13.67
  -6  11  -4   45.07   18.43
   6  10  -4  182.51   25.34
   6  10  -4  243.12   26.96
  -6  10  -4  208.19   29.27
   6 -10   4  286.77   26.59
  -6 -10   4  223.68   26.34
   6   9  -4  298.23   28.95
   6   9  -4  258.02   28.26
  -6  -9   4  252.04   28.35
   6  -9   4  322.68   28.96
  -6   9  -4  301.89   33.22
   6  -8   4   18.63   10.86
   6   8  -4   17.78   10.59
   6   8  -4   16.16    9.14
  -6  -8   4   11.00   10.32
  -6   8  -4   19.48   12.12
   6   7  -4   33.93   11.30
  -6  -7   4   31.66   11.07
  -6  -7   4   25.68   10.69
  -6   7  -4   39.50   12.95
   6   7  -4   27.99   10.85
   6  -7   4   35.58   11.19
   6   6  -4   58.01   11.71
   6   6  -4   54.64   11.30
  -6   6  -4   61.11   13.83
  -6  -6   4   47.91   11.32
  -6  -6   4   46.15   11.50
   6  -6   4   39.30   11.52
   6   5  -4  203.58   19.52
  -6  -5   4  172.83   19.55
   6  -5   4  205.33   20.41
  -6  -5   4  154.95   19.21
   6  -5   4  198.30   20.45
  -6   5  -4  177.02   21.41
   6   5  -4  173.40   19.13
  -6  -4   4  211.08   21.96
   6   4  -4  216.88   21.37
   6  -4   4  221.89   22.05
  -6   4  -4  217.75   23.22
   6  -4   4  224.78   22.29
   6   4  -4  225.17   20.97
  -6  -4   4  251.58   23.49
  -6  -3   4   13.51    8.05
  -6  -3   4    4.26    7.52
   6   3  -4    8.27    7.44
   6  -3   4   23.52    8.76
   6   3  -4   14.23    7.75
  -6   3  -4   -0.36    6.10
   6  -3   4   14.65    8.33
  -6   2  -4   88.44   13.65
  -6  -2   4   93.10   13.77
   6  -2   4   95.97   13.87
   6  -2   4   88.05   13.54
  -6  -2   4   64.15   12.42
   6   2  -4  123.31   13.50
   6   2  -4  106.64   12.98
  -6  -1   4  164.28   18.30
   6  -1   4  193.57   19.47
   6  -1   4  182.18   18.88
  -6  -1   4  156.69   18.68
   6   1  -4  225.93   18.27
   6   1  -4  175.38   17.85
  -6   1  -4  151.07   18.61
   6   0  -4   77.46   11.16
  -6   0   4   87.26   13.07
  -6   0   4   80.08   12.84
   6   0   4   88.16   13.14
   6   0   4   93.51   13.15
  -6   0  -4   73.95   12.46
   6   1   4  150.83   17.75
  -6  -1  -4  211.07   19.37
   6  -1  -4  168.21   16.62
  -6   1   4  171.83   18.28
   6   1   4  132.19   17.61
  -6   1   4  205.53   19.56
   6   2   4   77.92   13.01
   6  -2  -4   73.72   10.90
  -6  -2  -4   92.77   13.15
   6   2   4   73.90   12.42
  -6  -2  -4   83.67   12.54
  -6   2   4  108.01   14.08
   6   3   4    3.73    7.78
   6   3   4    8.17    7.74
   6  -3  -4    8.94    6.29
  -6   3   4   17.93    9.20
  -6  -3  -4   27.63    8.83
   6  -3  -4    9.90    6.56
   6   3   4   18.63    7.41
   6  -4  -4  231.95   20.58
   6  -4  -4  251.97   20.04
   6   4   4  201.99   22.07
  -6  -4  -4  229.83   22.12
   6   4   4  245.41   23.23
   6   4   4  220.67   20.81
  -6   4   4  249.02   23.56
   6   5   4  183.53   18.65
   6   5   4  169.43   19.31
  -6   5   4  212.87   20.55
   6   5   4  174.23   19.84
   6  -5  -4  180.86   17.03
  -6  -5  -4  195.97   19.44
  -6  -6  -4   55.51   10.75
   6   6   4   40.55   10.34
   6   6   4   49.96   10.98
   6  -6  -4   45.75    9.23
   6   6   4   44.54   11.34
  -6   6   4   55.07   11.44
  -6   7   4   26.11   10.14
   6   7   4   39.49   10.41
  -6  -7  -4   36.68    9.51
   6   7   4   44.81   10.52
   6   7   4   23.92   10.94
   6   8   4   10.50   10.56
  -6   8   4   13.12    9.58
  -6  -8  -4   13.55    9.52
  -6  -8  -4   17.57    8.69
   6   8   4   10.76    8.85
  -6  -9  -4  305.54   27.99
  -6   9   4  267.80   27.76
   6   9   4  265.04   25.92
   6   9   4  296.80   28.49
  -6  -9  -4  296.34   26.24
   6  10   4  232.05   25.26
   6  10   4  215.14   23.56
  -6  10   4  251.04   25.47
  -6  11   4   32.68   12.36
   6  11   4   13.86   10.71
   6  11   4    6.13   11.55
   6  12   4   -7.48   10.47
   6  12   4    6.00   11.10
  -6  12   4   12.83   12.52
   6  13   4  124.12   19.49
  -6  13   4   86.92   18.75
   6  13   4  111.00   19.21
   7  11  -4  214.83   27.28
   7 -11   4  172.36   23.94
  -7 -11   4  172.65   25.56
  -7  11  -4  190.78   30.59
   7 -10   4    3.66   11.75
  -7 -10   4   14.29   13.10
   7  10  -4   -7.15   10.53
  -7  10  -4    8.08   15.47
   7   9  -4   23.55   12.76
  -7   9  -4   19.66   15.14
  -7  -9   4   11.43   11.93
   7  -9   4   27.31   12.96
   7   8  -4   44.94   13.80
  -7   8  -4   33.71   15.52
  -7  -8   4   29.00   13.26
   7  -8   4   39.39   13.45
   7   7  -4  628.07   47.23
  -7  -7   4  598.65   49.17
   7  -7   4  605.68   49.12
  -7   7  -4  661.97   53.84
  -7  -6   4   -3.77    8.96
   7   6  -4   -5.39    8.28
  -7   6  -4    1.44   10.83
  -7  -6   4   -0.41    9.40
   7  -6   4   -1.99    9.52
   7   5  -4    5.68    8.67
   7  -5   4    5.10    9.60
  -7  -5   4   13.08   10.00
  -7  -5   4   12.36    9.61
  -7   5  -4    1.31    9.81
  -7   4  -4    6.53   10.55
  -7  -4   4   -4.79    8.38
   7  -4   4    1.71    9.20
   7   4  -4    3.17    8.12
   7  -4   4    5.24    9.43
  -7  -4   4   -9.91    7.27
  -7   3  -4  208.45   23.80
  -7  -3   4  209.95   23.41
  -7  -3   4  197.95   22.32
   7  -3   4  221.57   23.32
   7   3  -4  203.93   21.00
   7  -3   4  229.37   23.48
  -7   2  -4   28.55   11.36
  -7  -2   4   34.13   11.41
   7  -2   4   70.86   12.99
   7   2  -4   45.49   10.62
   7  -2   4   55.48   12.63
  -7  -2   4   58.83   12.18
  -7  -1   4   97.17   14.90
   7  -1   4   81.65   14.19
   7   1  -4  106.32   13.79
  -7   1  -4   85.66   14.83
   7  -1   4   75.85   13.78
   7   1  -4   93.15   13.00
  -7  -1   4   76.40   14.44
   7   0  -4   75.70   11.41
  -7   0   4   55.32   12.85
  -7   0   4   69.91   13.15
   7   0   4   65.94   13.50
   7   0   4   68.99   13.18
  -7   1   4   69.12   13.61
   7   1   4   88.32   14.84
   7   1   4   99.61   15.17
  -7   1   4   74.88   14.62
   7  -1  -4   98.99   12.47
  -7  -1  -4   80.27   14.31
   7   2   4   45.03   12.03
  -7   2   4   50.14   11.90
   7  -2  -4   43.38    9.46
   7   2   4   23.18   10.31
  -7  -2  -4   45.19   12.00
   7  -2  -4   45.97    9.76
  -7   2   4   56.83   12.56
   7   3   4  208.19   22.38
  -7   3   4  220.93   23.06
   7   3   4  202.69   22.59
   7  -3  -4  188.36   19.15
   7  -3  -4  204.93   18.79
  -7  -3  -4  204.17   21.79
   7  -4  -4    5.33    7.34
   7   4   4   -1.26    8.06
  -7  -4  -4   -0.10    8.01
   7   4   4   -6.21    8.13
   7   4   4  -11.63    8.91
  -7   4   4   -5.70    8.17
  -7   5   4    2.87    9.27
   7  -5  -4    1.58    6.85
   7   5   4   19.97    9.75
   7   5   4   13.18   10.51
  -7  -5  -4   -0.71    7.87
   7   5   4   12.70    9.12
  -7  -6  -4    3.78    8.80
   7   6   4    5.34    8.76
   7  -6  -4    3.20    7.80
   7   6   4   -0.16    9.03
  -7   6   4    1.05    9.11
   7   6   4    2.98   10.71
  -7   7   4  622.91   53.08
   7   7   4  706.00   49.36
  -7  -7  -4  652.66   50.19
   7   7   4  701.81   53.29
  -7  -8  -4   37.59   11.12
  -7   8   4   14.53   10.95
   7   8   4   27.90   12.81
  -7  -8  -4   31.71   11.64
   7   8   4   28.01   11.41
  -7   9   4   23.41   12.09
  -7  -9  -4    7.68   10.21
   7   9   4   34.77   11.87
   7   9   4   23.34   12.93
   7  10   4    9.06    9.97
  -7  10   4    7.58   11.22
   7  10   4   15.81   12.04
   7  11   4  160.97   21.82
   7  11   4  149.72   22.72
  -7  11   4  165.41   23.21
  -8   9  -4  102.10   24.17
   8   9  -4  134.84   21.62
   8  -9   4  125.06   21.11
  -8  -9   4  132.98   22.81
  -8  -8   4    1.99   11.78
   8   8  -4   22.37   12.78
  -8   8  -4    9.83   15.16
   8  -8   4   28.69   13.91
  -8   7  -4    7.05   14.43
   8   7  -4   23.20   12.61
  -8  -7   4   22.11   12.89
   8  -7   4   11.46   12.72
  -8  -6   4   30.76   12.91
  -8   6  -4   13.54   13.40
   8   6  -4   22.18   11.63
   8  -6   4   21.33   12.76
  -8   5  -4  181.11   24.29
  -8  -5   4  183.64   22.63
   8   5  -4  156.71   20.41
   8  -5   4  167.41   21.97
   8   4  -4   36.91   11.90
   8  -4   4   23.77   12.46
  -8  -4   4   35.72   12.59
  -8  -4   4   49.85   13.90
   8   3  -4   16.09    9.98
  -8  -3   4    9.91   10.43
   8  -3   4   15.82   11.50
  -8  -3   4   10.28   11.12
   8   2  -4   14.01    9.66
  -8  -2   4   27.35   11.72
  -8  -2   4    2.41   10.35
   8  -2   4    7.36   10.58
   8   2  -4   17.81    9.73
   8  -1   4  377.78   35.13
  -8  -1   4  430.27   36.92
   8  -1   4  338.42   34.75
  -8  -1   4  423.70   35.91
   8   0   4   22.67   12.67
  -8   0   4   46.39   14.23
  -8   0   4   39.67   12.86
  -8   0  -4   48.51   13.54
   8   0   4   42.82   13.21
   8   1   4  359.80   35.69
  -8   1   4  396.51   36.82
   8   1   4  433.93   36.25
  -8   1   4  412.54   36.33
  -8   2   4   10.03   11.23
   8  -2  -4    4.79    8.22
   8   2   4   18.11   12.98
  -8  -2  -4   15.71   10.73
  -8   2   4    8.89   10.29
   8   2   4   15.88   10.87
  -8  -3  -4   -0.38   10.29
  -8   3   4   28.15   11.53
  -8   3   4   27.51   12.58
   8   3   4   20.61   12.65
   8   3   4   23.54   11.59
   8   4   4   37.35   13.88
  -8   4   4   41.31   13.53
  -8  -4  -4   40.86   12.88
   8   4   4   50.23   13.69
   8   5   4  181.29   23.34
   8   5   4  179.10   22.56
  -8  -5  -4  167.21   21.42
  -8   5   4  174.58   22.80
   8   5   4  195.33   21.46
  -8   6   4    8.95   11.79
   8   6   4   18.93   10.97
   8   6   4   29.30   13.55
  -8  -6  -4    9.15   10.37
   8   7   4   17.93   13.51
  -8  -7  -4   19.60   11.48
  -8   7   4   14.74   12.27
   8   7   4   10.48   10.69
   8   8   4   -1.50   10.68
  -8   8   4   26.91   13.86
   8   8   4   13.43   12.80
  -8  -8  -4    8.38   11.07
   8   9   4  137.44   21.60
  -8   9   4  122.89   21.33
   8   9   4  125.72   19.60
   9  -7   4  134.81   22.47
   9   7  -4  119.53   20.97
  -9  -7   4  105.56   20.28
  -9  -6   4   38.69   15.79
   9  -6   4   50.41   16.94
   9   6  -4   38.97   14.55
  -9  -5   4   -5.34   11.35
   9  -5   4    2.60   13.04
   9   5  -4    0.03   10.89
  -9  -4   4   23.83   14.32
   9  -4   4   32.65   14.86
   9   4  -4   41.66   13.46
   9  -3   4   14.02   13.90
  -9  -3   4   15.95   12.93
  -9  -2   4   30.87   14.60
   9  -2   4   63.08   16.70
  -9  -2   4   39.08   14.66
  -9  -1   4    4.57   11.42
   9  -1   4    2.51   12.22
  -9  -1   4    6.04   12.46
  -9   1  -4  -11.17   10.68
  -9   0   4   -2.26   11.36
  -9   0   4   -7.86    9.92
   9   0   4   -6.03   11.20
  -9   0  -4   -4.68   10.73
  -9   1   4    7.45   11.21
   9   1   4    6.92   11.93
  -9  -1  -4    2.10   12.04
  -9   1   4   10.56   13.45
  -9   2   4   48.40   15.75
  -9  -2  -4   44.27   14.61
   9   2   4   24.47   14.00
  -9   2   4   47.38   15.21
   9   2   4   42.04   16.14
  -9   3   4   29.36   14.34
   9   3   4   30.96   15.56
  -9   3   4   26.48   13.96
  -9  -3  -4   24.24   13.43
   9   3   4   48.40   14.96
  -9   4   4   46.25   14.92
   9   4   4   56.33   16.21
   9   4   4   25.72   15.19
  -9   4   4   31.51   15.01
  -9  -4  -4   32.75   13.40
   9   5   4    1.48   11.86
  -9  -5  -4  -11.84    9.91
   9   5   4    9.77   13.93
  -9   5   4    0.47   12.72
  -9   6   4   43.41   17.08
  -9  -6  -4   50.20   15.05
   9   6   4   36.94   17.00
  -9  -7  -4   97.67   19.08
   9   7   4  134.31   20.56
  -9   7   4  140.77   23.36
   9   7   4  120.38   22.35
   0  16  -5   11.03   13.94
   0 -16   5    0.92   11.34
   0  15  -5  114.44   20.59
   0 -15   5  115.35   18.52
   0  14  -5   14.44   12.21
   0 -14   5   -8.14    8.59
   0 -13   5  260.52   24.75
   0  13  -5  183.38   24.80
   0  12  -5   65.76   14.33
   0 -12   5   71.67   13.92
   0 -11   5   72.58   13.24
   0  11  -5   78.67   14.46
   0 -10   5    7.93    8.23
   0 -10   5   -0.21    6.02
   0  10  -5    3.76    7.50
   0   9  -5  314.30   28.76
   0  -9   5  309.59   27.43
   0  -9   5  335.72   28.11
   0  -8   5  118.21   14.63
   0   8  -5  111.07   14.45
   0  -8   5  121.69   14.43
   0   7  -5   25.84    8.19
   0  -7   5   32.03    7.75
   0  -7   5   33.28    8.46
   0   6  -5  857.22   61.67
   0  -6   5  894.97   60.08
   0  -6   5  835.61   61.35
   0   5  -5  591.29   43.51
   0  -5   5  563.23   43.37
   0  -5   5  623.64   42.77
   0   4  -5  276.11   22.27
   0  -4   5  285.65   22.60
   0  -4   5  250.10   22.02
   0  -3   5  102.01   11.16
   0  -3   5  107.09   11.36
   0   3  -5  104.28   10.73
   0  -3   5  103.18   10.98
   0  -2   5  706.07   48.99
   0   2  -5  700.17   48.39
   0  -2   5  671.44   47.79
   0  -2   5  717.55   49.27
   0  -1   5 1576.35   99.13
   0  -1   5 1421.07   99.39
   0  -1   5 1516.34   96.70
   0   1  -5 1509.17   95.73
   0   1  -5 1394.90   98.43
   0   0   5    2.36    3.12
   0   0   5    1.49    2.72
   0   0  -5    1.19    2.01
   0   0  -5   -0.11    1.84
   0   0  -5    1.14    3.10
   0   0   5   -0.24    2.14
   0   1   5 1505.68   96.72
   0  -1  -5 1480.21   96.58
   0   1   5 1571.54   97.92
   0   1   5 1469.99   97.60
   0  -1  -5 1483.88   91.47
   0   1   5 1383.59   94.81
   0   2   5  688.94   47.44
   0  -2  -5  683.32   44.81
   0   2   5  704.85   44.89
   0  -2  -5  701.57   47.52
   0  -2  -5  733.73   50.16
   0  -3  -5  116.83   10.24
   0  -3  -5  112.90   10.66
   0  -3  -5  102.83   11.43
   0   3   5  108.22   10.67
   0   3   5  110.14    7.44
   0   4   5  265.76   20.79
   0   4   5  264.00   16.97
   0  -4  -5  252.22   21.81
   0  -4  -5  275.29   19.61
   0  -5  -5  547.84   42.51
   0   5   5  594.22   40.61
   0   6   5  924.72   59.06
   0   6   5  859.13   58.90
   0  -6  -5  884.77   64.22
   0  -7  -5   27.93    8.01
   0   7   5   29.14    4.93
   0   7   5   26.43    4.15
   0  -8  -5  102.73   13.98
   0   8   5  110.12   11.13
   0   8   5  105.99    9.71
   0  -9  -5  297.01   27.72
   0   9   5  334.37   25.08
   0   9   5  291.42   22.91
   0  10   5    7.18    4.82
   0 -10  -5    7.28    8.20
   0  10   5    5.02    6.79
   0  11   5   74.85   10.21
   0  12   5   76.39   11.40
   0  13   5  211.48   21.54
   0  14   5   16.67    9.54
   0  14   5   10.25   10.10
   0  15   5  106.51   16.39
   0  15   5  100.49   16.91
   0  16   5   -2.33   11.04
   0  16   5    5.56   10.70
  -1 -16   5   36.46   13.42
  -1  16  -5   63.27   18.36
   1 -16   5   82.69   16.40
   1  16  -5   74.95   18.30
   1  16  -5   98.19   19.57
   1 -15   5  117.44   18.86
  -1  15  -5  129.49   21.42
  -1 -15   5  119.60   18.46
   1  15  -5  101.58   20.02
   1 -14   5   83.39   15.75
   1  14  -5   56.09   16.23
  -1 -14   5   77.45   15.07
  -1  14  -5   77.04   17.41
  -1 -13   5  109.60   15.97
   1 -13   5   86.62   15.97
   1  13  -5   87.99   16.76
  -1  13  -5   74.78   16.38
  -1  12  -5  149.09   20.41
  -1 -12   5  143.12   18.14
   1  12  -5  131.27   19.16
   1 -12   5  142.14   18.57
  -1  11  -5  164.86   22.56
  -1 -11   5  186.47   21.52
   1 -11   5  241.27   22.77
   1  11  -5  243.47   24.12
  -1 -10   5  248.17   23.05
   1  10  -5  171.97   22.44
   1 -10   5  231.25   22.75
   1 -10   5  210.70   21.96
  -1 -10   5  228.35   22.09
  -1  10  -5  293.36   25.80
  -1  -9   5  295.37   23.96
   1  -9   5  217.36   23.08
  -1   9  -5  267.78   25.37
   1  -9   5  247.58   23.33
  -1  -9   5  260.06   23.80
   1   9  -5  213.65   23.59
  -1  -8   5  227.29   21.98
  -1   8  -5  242.83   23.19
  -1  -8   5  227.06   22.08
   1  -8   5  247.99   22.41
   1  -8   5  232.61   21.59
   1   8  -5  209.28   21.74
  -1  -7   5  709.96   51.63
  -1   7  -5  775.30   52.89
   1   7  -5  665.24   51.43
   1  -7   5  666.23   51.14
  -1  -7   5  736.50   50.76
   1  -7   5  647.47   49.80
  -1  -6   5  695.01   48.29
   1  -6   5  540.88   46.76
   1   6  -5  611.54   47.39
  -1   6  -5  703.24   48.52
  -1  -6   5  705.97   47.45
   1   5  -5   94.13   11.95
  -1  -5   5  152.78   14.29
   1  -5   5   99.36   12.16
   1  -5   5   78.43   11.69
  -1   5  -5  146.40   13.72
  -1  -5   5  146.55   13.79
   1   4  -5  479.16   35.23
  -1  -4   5  539.84   36.05
  -1   4  -5  523.48   35.82
   1  -4   5  393.81   34.68
   1  -4   5  423.80   34.28
  -1  -4   5  496.37   34.89
   1  -3   5  514.83   34.58
  -1  -3   5  442.77   34.11
   1  -3   5  504.05   34.89
   1   3  -5  513.20   34.67
   1  -3   5  500.64   34.06
  -1  -3   5  435.18   34.54
  -1   3  -5  418.42   33.97
  -1  -3   5  430.09   33.21
  -1  -2   5   59.74    7.59
   1  -2   5   46.39    7.22
   1   2  -5   55.55    6.27
  -1  -2   5   72.96    7.48
   1  -2   5   49.95    7.49
  -1  -2   5   67.68    7.48
  -1   2  -5   68.42    7.40
   1  -2   5   55.26    7.13
   1   2  -5   51.65    6.79
  -1  -1   5  236.57   18.96
   1   1  -5  280.99   17.32
   1  -1   5  260.18   19.84
   1  -1   5  276.01   19.91
   1  -1   5  290.89   20.53
  -1  -1   5  230.95   19.25
  -1  -1   5  248.85   20.25
   1   1  -5  286.05   20.16
   1   1  -5  248.65   19.43
   1   0  -5  249.75   15.67
  -1   0   5  241.72   17.48
  -1   0  -5  244.49   18.07
   1   0   5  240.08   18.58
   1   0  -5  247.27   17.58
  -1   0  -5  234.94   18.05
  -1   0  -5  235.99   16.99
  -1   0   5  230.65   18.61
   1   0  -5  266.39   17.25
  -1   0  -5  236.17   18.13
  -1   0   5  247.77   17.95
   1   0   5  253.72   18.35
   1   0   5  271.21   18.43
   1   0  -5  240.45   19.25
   1   1   5  266.07   19.20
  -1  -1  -5  263.32   18.13
  -1   1   5  210.22   18.73
  -1   1   5  267.33   18.02
  -1  -1  -5  303.81   18.28
   1  -1  -5  236.57   20.24
   1   1   5  258.66   18.91
  -1  -1  -5  261.61   19.17
   1  -1  -5  271.95   20.08
   1   1   5  257.97   18.48
   1   1   5  247.15   18.94
  -1   1   5  263.65   18.56
  -1  -1  -5  261.39   18.09
   1   2   5   67.94    6.07
   1  -2  -5   65.33    7.41
   1   2   5   76.41    7.37
   1   2   5   76.44    7.12
  -1  -2  -5   46.16    6.76
  -1   2   5   50.50    7.32
  -1   2   5   55.10    5.22
   1   2   5   70.78    5.30
  -1   2   5   52.55    5.71
   1  -2  -5   69.94    7.88
   1   2   5   66.90    6.13
   1  -2  -5   72.42    8.45
  -1  -2  -5   58.84    6.82
   1   2   5   70.55    6.15
   1  -3  -5  424.76   30.77
   1   3   5  449.29   31.11
   1  -3  -5  426.33   34.31
  -1  -3  -5  499.60   34.90
   1  -3  -5  447.55   32.82
   1   3   5  445.73   32.18
  -1   3   5  529.93   33.34
   1   3   5  456.74   30.19
   1   3   5  476.06   31.44
   1   3   5  461.15   28.54
   1   4   5  581.98   39.77
  -1   4   5  509.23   39.75
   1   4   5  572.10   38.34
   1  -4  -5  544.63   37.71
   1   4   5  580.62   37.36
   1  -4  -5  543.99   42.09
  -1  -4  -5  506.78   41.83
   1   4   5  593.55   38.51
   1   4   5  624.70   37.32
   1   4   5  577.84   35.46
   1   5   5  145.45   11.13
   1   5   5  135.11   10.93
   1   5   5  169.57   11.44
  -1  -5  -5  104.76   13.85
   1  -5  -5  147.88   14.69
   1   5   5  167.83   14.12
   1   5   5  149.36   11.17
  -1   5   5  110.68   13.31
   1  -5  -5  155.10   13.45
   1   5   5  149.44   11.06
  -1  -6  -5  628.17   50.00
   1   6   5  685.79   46.25
   1   6   5  666.37   42.86
  -1   6   5  680.32   45.33
   1   6   5  680.56   46.04
   1  -6  -5  631.53   50.23
  -1   6   5  690.56   45.53
   1   6   5  738.03   44.85
   1   7   5  746.09   49.59
   1   7   5  720.70   49.89
  -1  -7  -5  717.31   54.00
   1  -7  -5  680.39   54.10
   1   7   5  739.33   46.26
  -1   7   5  732.36   48.85
  -1   7   5  732.54   49.47
   1   8   5  228.55   18.67
   1   8   5  208.79   18.05
   1   8   5  232.14   19.31
   1  -8  -5  229.63   22.94
  -1   8   5  244.32   18.08
  -1   8   5  279.14   19.28
  -1  -8  -5  248.17   22.96
   1   9   5  282.57   22.03
  -1  -9  -5  268.97   26.28
  -1   9   5  287.72   23.19
   1   9   5  315.94   23.68
   1   9   5  303.56   22.35
  -1   9   5  266.56   21.86
   1  10   5  219.97   19.15
  -1  10   5  226.73   20.38
  -1  10   5  237.42   19.79
   1  10   5  245.63   19.88
  -1 -10  -5  231.62   23.37
   1  11   5  174.85   17.41
   1  11   5  155.26   16.78
  -1  11   5  217.20   19.22
  -1 -11  -5  208.40   22.28
   1  12   5  151.82   16.02
  -1  12   5  171.21   17.81
   1  12   5  157.25   17.09
  -1  13   5   96.02   14.26
   1  13   5   73.69   12.24
   1  13   5   86.81   13.48
   1  14   5   80.87   13.58
  -1  14   5   90.87   15.02
   1  14   5   70.09   13.96
   1  15   5  104.30   17.35
   1  15   5  128.72   17.44
  -1  15   5  128.31   18.48
   1  16   5   52.71   14.74
   1  16   5   31.91   13.25
  -1  16   5   71.79   15.66
   2  15  -5   74.15   17.58
   2 -15   5   65.10   15.25
   2  15  -5   47.46   16.60
  -2 -15   5   53.47   14.34
  -2  15  -5   60.00   17.68
   2 -14   5  273.83   27.81
  -2 -14   5  228.75   26.77
  -2  14  -5  281.21   31.00
   2  14  -5  289.87   30.32
   2 -13   5    7.91   10.39
   2  13  -5   23.93   12.70
  -2  13  -5   14.98   13.02
  -2 -13   5   15.03   10.61
   2  13  -5   25.77   12.09
   2 -12   5   18.46   10.79
   2  12  -5   29.39   12.64
  -2  12  -5   63.06   14.95
   2  12  -5   21.20   11.72
  -2 -12   5   31.77   11.32
   2 -11   5  120.39   17.19
   2  11  -5  102.90   17.49
   2  11  -5  133.21   18.97
  -2  11  -5  163.04   20.36
  -2 -11   5  125.89   17.04
   2 -10   5  226.92   22.35
   2  10  -5  167.31   21.29
   2  10  -5  182.48   22.06
  -2 -10   5  225.57   22.37
  -2  10  -5  225.12   23.86
  -2 -10   5  189.01   20.73
   2   9  -5   87.36   13.99
   2   9  -5   76.06   14.10
  -2   9  -5   83.90   15.00
  -2  -9   5  112.19   14.16
  -2  -9   5  115.95   15.17
   2  -9   5   82.10   14.00
   2  -9   5  115.07   14.35
  -2   8  -5  142.53   16.64
   2   8  -5   66.09   12.98
  -2  -8   5  138.51   16.12
   2   8  -5   95.71   13.83
   2  -8   5  111.15   14.82
  -2  -8   5  133.78   15.17
   2  -8   5  110.86   14.51
   2  -7   5  277.48   22.31
  -2  -7   5  205.29   21.73
   2   7  -5  242.42   21.68
  -2   7  -5  192.24   21.68
  -2  -7   5  196.29   21.22
   2  -7   5  276.28   22.53
   2   7  -5  234.58   21.28
   2  -6   5  546.08   38.96
  -2  -6   5  500.35   38.78
   2   6  -5  506.01   36.64
   2   6  -5  528.70   39.45
   2  -6   5  509.51   39.43
  -2  -6   5  524.17   39.89
  -2   6  -5  513.98   40.33
   2  -5   5  305.57   24.03
  -2  -5   5  249.00   23.16
  -2   5  -5  272.86   23.94
  -2  -5   5  283.69   23.45
   2  -5   5  293.33   23.55
   2   5  -5  288.35   22.02
   2   5  -5  288.69   23.48
   2   4  -5  897.77   55.71
   2   4  -5  825.82   60.92
  -2  -4   5  897.16   59.76
  -2   4  -5  851.97   61.70
   2  -4   5  889.78   61.55
  -2  -4   5  892.77   61.53
   2  -4   5  866.42   59.66
  -2  -3   5  551.62   40.31
   2   3  -5  598.88   37.77
   2  -3   5  623.36   40.97
  -2   3  -5  523.94   41.56
  -2  -3   5  540.96   41.38
   2  -3   5  613.10   42.08
   2   3  -5  593.69   39.80
  -2  -3   5  581.62   41.77
   2   3  -5  596.57   41.61
  -2  -2   5  407.32   29.17
  -2   2  -5  399.45   29.54
   2  -2   5  396.77   28.79
   2   2  -5  396.31   29.02
   2  -2   5  397.48   29.56
  -2  -2   5  411.69   29.39
   2   2  -5  393.59   28.16
   2   2  -5  374.12   26.09
   2  -2   5  373.72   29.38
  -2  -2   5  413.87   28.50
  -2  -1   5  596.54   40.85
  -2   1  -5  586.98   37.71
  -2  -1   5  575.06   41.97
   2   1  -5  661.93   42.49
  -2   1  -5  569.07   39.93
  -2   1  -5  571.17   42.22
   2  -1   5  641.34   42.64
   2  -1   5  620.84   42.42
   2   1  -5  650.12   37.92
   2  -1   5  610.30   41.14
  -2  -1   5  555.38   41.97
  -2   0   5  764.15   51.61
   2   0  -5  733.44   51.77
   2   0   5  713.56   51.68
  -2   0   5  731.07   50.09
   2   0   5  723.16   50.15
   2   0   5  757.86   52.13
  -2   0   5  773.21   51.84
   2   0  -5  777.69   51.31
   2   0  -5  779.80   52.88
  -2   0  -5  770.46   49.71
  -2   0  -5  767.29   47.06
   2   0  -5  761.82   46.27
   2   1   5  548.00   39.94
   2  -1  -5  568.78   40.26
  -2   1   5  629.07   41.04
  -2   1   5  623.13   41.35
   2   1   5  601.24   41.75
  -2   1   5  642.50   40.18
   2   1   5  576.79   41.32
   2   1   5  589.75   38.06
   2  -1  -5  556.78   41.54
  -2  -1  -5  663.59   41.56
   2  -1  -5  597.35   42.97
   2  -1  -5  587.18   36.82
   2   1   5  597.18   40.05
   2  -2  -5  398.63   27.36
  -2  -2  -5  385.38   27.52
   2   2   5  421.95   28.54
  -2   2   5  380.94   27.46
   2   2   5  403.12   25.38
  -2   2   5  358.88   27.55
   2  -2  -5  408.89   29.01
   2   2   5  426.15   27.68
  -2  -2  -5  386.86   26.84
   2   2   5  408.53   26.43
   2  -2  -5  433.45   30.33
   2   2   5  406.51   27.29
  -2  -2  -5  358.55   26.51
   2   3   5  543.91   39.17
   2   3   5  575.64   39.54
  -2  -3  -5  598.13   37.12
   2  -3  -5  557.03   39.96
  -2   3   5  586.60   40.17
  -2  -3  -5  608.13   37.05
   2  -3  -5  541.61   41.75
   2   3   5  531.61   35.48
   2  -3  -5  533.91   37.55
  -2   3   5  575.71   38.65
   2   3   5  508.02   37.90
   2   3   5  575.62   38.85
  -2   3   5  592.16   38.42
   2  -4  -5  869.58   55.93
   2   4   5  871.79   57.06
   2  -4  -5  851.26   62.19
   2   4   5  872.81   58.31
  -2   4   5  871.28   57.88
  -2   4   5  879.54   59.30
   2  -4  -5  821.52   58.96
   2   4   5  892.51   58.93
   2   4   5  883.49   53.65
  -2   4   5  882.43   56.26
  -2   4   5  810.74   57.90
   2   4   5  892.93   59.20
   2   5   5  255.05   19.89
  -2   5   5  256.55   19.08
   2  -5  -5  276.50   20.57
  -2  -5  -5  269.32   23.08
  -2   5   5  273.26   19.08
   2   5   5  260.80   19.54
   2   5   5  268.63   20.44
   2   5   5  274.53   19.07
   2   6   5  514.83   36.56
   2  -6  -5  502.54   35.72
   2   6   5  519.36   34.08
   2   6   5  506.99   35.61
   2   6   5  539.47   37.03
  -2  -6  -5  502.22   39.98
  -2   6   5  547.86   36.14
  -2   6   5  510.99   35.70
   2   7   5  234.66   19.78
  -2  -7  -5  277.49   23.25
   2   7   5  251.58   19.02
   2   7   5  234.05   19.23
   2   7   5  217.94   19.28
  -2   7   5  286.76   19.60
  -2   8   5  108.42   11.13
   2   8   5  130.38   12.38
   2   8   5  122.17   12.22
  -2   8   5  113.17   11.99
  -2  -8  -5  106.70   14.93
   2   8   5  136.26   12.91
   2   9   5  106.25   11.44
  -2   9   5   96.82   10.23
   2   9   5  116.97   11.93
  -2   9   5   88.50   11.63
   2   9   5   90.63   11.53
  -2  -9  -5   86.79   14.05
   2  10   5  252.67   19.89
  -2  10   5  205.21   20.61
   2  10   5  210.35   19.36
  -2 -10  -5  211.55   23.03
   2  11   5  126.80   14.56
   2  11   5  135.62   13.89
  -2  11   5   93.53   14.18
  -2 -11  -5  115.10   16.82
   2  12   5   36.55    8.78
   2  12   5   20.53    9.18
  -2 -12  -5   18.72   10.70
  -2  12   5   10.18    9.04
  -2  13   5   18.05   10.53
   2  13   5   21.87   10.12
   2  13   5   10.41    8.19
  -2  14   5  220.07   24.91
   2  14   5  250.90   23.85
   2  14   5  221.75   23.85
   2  15   5   51.52   12.97
  -2  15   5   33.96   14.08
   2  15   5   51.29   14.10
   3  15  -5    8.38   13.97
  -3 -15   5   40.34   13.69
   3 -15   5   19.83   13.40
   3  15  -5   10.32   15.80
  -3  15  -5   17.13   14.09
  -3  14  -5   39.95   15.97
   3 -14   5   32.82   13.45
   3  14  -5   16.03   14.02
   3  14  -5   35.00   16.53
  -3 -14   5   12.04   11.81
   3  13  -5   60.02   16.90
  -3 -13   5   88.90   16.14
  -3  13  -5   75.06   17.79
   3  13  -5  101.06   19.31
   3 -13   5   81.01   16.21
  -3  12  -5  139.88   21.04
   3  12  -5  108.84   18.72
  -3 -12   5  132.19   18.61
   3  12  -5  109.53   19.21
   3 -12   5  118.21   18.16
  -3 -11   5    4.11    9.29
   3  11  -5   10.39   10.93
  -3  11  -5    5.34   10.65
   3 -11   5   19.17   10.21
   3  11  -5    8.26   10.28
   3 -10   5  266.88   25.30
   3  10  -5  280.58   26.40
  -3 -10   5  215.08   24.68
   3  10  -5  226.76   24.80
  -3  10  -5  237.21   26.86
  -3   9  -5   90.30   15.70
  -3  -9   5   83.30   13.28
   3   9  -5   61.05   13.12
  -3  -9   5   82.87   14.57
   3   9  -5   59.41   12.89
   3  -9   5   84.45   13.00
   3  -9   5   93.71   14.19
   3  -8   5  180.53   19.14
   3   8  -5  172.83   19.24
  -3   8  -5  196.25   21.67
  -3  -8   5  186.39   19.84
   3   8  -5  214.14   20.22
   3  -8   5  189.34   19.57
  -3  -8   5  162.08   19.65
  -3  -7   5  121.04   15.09
   3   7  -5   97.24   13.48
   3  -7   5  114.85   14.08
   3  -7   5  115.23   14.53
   3   7  -5  102.13   13.77
  -3   7  -5  114.19   15.50
  -3  -7   5  123.76   14.67
   3  -6   5  138.36   14.81
   3  -6   5  140.50   14.63
  -3  -6   5  136.47   14.92
  -3   6  -5  109.31   14.58
  -3  -6   5   79.36   12.75
   3   6  -5  132.49   14.16
   3   6  -5  120.24   13.89
  -3   5  -5  201.53   20.47
   3   5  -5  222.19   20.21
  -3  -5   5  237.47   20.67
   3  -5   5  253.03   20.92
  -3  -5   5  247.04   20.83
   3  -5   5  210.45   19.96
   3   5  -5  211.66   18.79
  -3   4  -5  379.13   30.09
  -3  -4   5  360.58   28.63
  -3  -4   5  387.29   29.55
   3   4  -5  376.38   29.21
   3  -4   5  374.60   28.84
   3   4  -5  358.84   26.90
   3  -4   5  394.57   29.71
   3  -3   5  449.85   33.05
  -3  -3   5  461.63   32.95
   3   3  -5  454.28   30.59
  -3   3  -5  425.24   34.08
  -3  -3   5  462.20   33.76
   3   3  -5  460.06   33.52
   3  -3   5  432.46   33.67
  -3  -2   5  462.02   33.30
  -3   2  -5  449.35   29.49
  -3  -2   5  448.42   32.25
  -3  -2   5  456.43   33.23
  -3   2  -5  466.83   33.67
   3   2  -5  414.17   29.55
   3   2  -5  478.48   32.86
   3  -2   5  417.73   32.77
   3  -2   5  410.60   31.87
  -3  -1   5  116.40   11.21
  -3  -1   5  111.45   10.99
  -3   1  -5  117.47    7.87
   3  -1   5   89.11   10.20
   3  -1   5   85.55   10.68
   3   1  -5   78.05    8.89
  -3   1  -5  119.08   11.39
  -3  -1   5  118.04   10.94
   3   1  -5   65.73    8.91
   3   0  -5   42.68    5.75
  -3   0  -5   40.94    6.86
   3   0   5   32.88    6.24
   3   0   5   38.21    6.62
  -3   0   5   44.30    6.58
  -3   0   5   42.99    6.36
  -3   0   5   33.59    6.38
   3   0  -5   49.03    7.84
   3   0  -5   41.30    5.80
   3   0   5   44.71    7.14
   3  -1  -5  131.03   12.04
   3  -1  -5  113.15    9.53
  -3   1   5   83.96    9.72
   3   1   5  102.60   10.55
   3   1   5  114.93    9.20
  -3   1   5   85.18    9.97
  -3   1   5   87.55    9.71
   3   1   5  110.08   10.96
   3   1   5  123.41   11.23
   3   1   5  109.58    8.91
   3   2   5  418.15   32.79
   3   2   5  468.62   32.04
   3   2   5  450.42   30.55
   3   2   5  481.29   32.83
  -3  -2  -5  436.75   32.23
   3   2   5  475.40   29.60
   3   2   5  448.42   29.41
  -3   2   5  459.83   31.97
   3  -2  -5  418.16   30.69
  -3   2   5  418.26   32.14
  -3  -2  -5  445.94   31.33
   3  -2  -5  431.62   32.51
  -3   3   5  495.72   33.17
  -3  -3  -5  463.73   33.06
   3   3   5  451.79   30.56
   3   3   5  508.55   33.25
   3   3   5  453.60   34.12
   3  -3  -5  491.98   32.34
   3   3   5  450.22   33.81
  -3  -3  -5  472.60   32.32
  -3   3   5  419.59   33.15
   3   3   5  452.19   32.24
   3  -3  -5  462.47   34.04
  -3   4   5  386.57   28.74
   3   4   5  388.60   25.84
   3  -4  -5  355.56   26.87
   3   4   5  403.95   27.66
   3   4   5  373.08   28.14
  -3  -4  -5  360.40   26.11
  -3   4   5  351.85   27.00
  -3  -4  -5  368.91   26.72
   3   4   5  366.68   28.47
   3  -4  -5  379.31   28.66
  -3   4   5  389.98   27.60
   3   4   5  374.37   27.11
   3   5   5  212.27   17.80
   3   5   5  232.24   19.24
  -3   5   5  223.84   17.58
   3   5   5  199.46   17.92
  -3   5   5  208.09   17.23
   3  -5  -5  218.42   18.13
  -3  -5  -5  232.85   16.60
   3   5   5  213.41   16.93
   3   6   5   91.50   11.60
   3   6   5  115.11   12.29
  -3  -6  -5  125.38   10.56
  -3  -6  -5  125.05   14.61
   3   6   5  109.44   11.94
   3   6   5  112.61   11.65
  -3  -6  -5  123.10    9.74
   3  -6  -5  108.94   12.32
  -3   6   5  120.38   11.46
  -3   6   5  124.36   11.54
   3   7   5  123.26   13.07
  -3   7   5  106.10   11.34
   3   7   5  151.61   13.38
   3   7   5  138.44   12.69
   3   7   5  136.51   12.77
  -3  -7  -5  100.17   14.27
  -3   7   5  100.93   11.29
   3   8   5  201.69   18.15
  -3  -8  -5  204.41   20.48
  -3   8   5  190.27   17.29
   3   8   5  193.27   17.40
  -3   8   5  198.23   17.13
   3   9   5  101.77   11.90
   3   9   5   95.05   11.31
  -3   9   5   68.43   10.20
  -3  -9  -5   70.18   12.99
  -3 -10  -5  254.16   25.17
  -3  10   5  262.45   22.95
   3  10   5  262.02   22.79
   3  10   5  237.69   21.82
  -3  11   5   17.63    8.12
   3  11   5    6.93    7.62
  -3 -11  -5    9.84    9.75
   3  11   5    5.55    6.78
   3  12   5  145.15   17.55
  -3 -12  -5  132.95   19.26
   3  12   5  153.66   17.21
  -3  12   5  148.19   18.04
  -3  13   5   90.63   15.34
  -3 -13  -5   88.08   16.55
   3  13   5   86.50   14.37
   3  13   5   80.82   13.64
   3  14   5   31.84   10.90
   3  14   5   13.18   10.87
  -3  14   5   31.61   12.44
   3  15   5   21.63   11.78
   3  15   5   46.01   13.98
  -3  15   5   35.38   13.37
   4  14  -5   55.20   19.01
  -4 -14   5  111.32   17.91
   4  14  -5   75.83   19.28
  -4  14  -5   79.13   21.48
   4 -14   5   79.60   17.56
  -4  13  -5   54.52   18.03
  -4 -13   5   44.71   14.30
   4 -13   5   57.30   15.32
   4  13  -5   62.46   18.16
   4  13  -5   41.50   16.70
   4 -12   5  113.76   18.11
   4  12  -5  126.97   19.73
   4  12  -5   72.76   18.35
  -4 -12   5  107.22   18.30
  -4  12  -5   90.52   20.79
   4  11  -5  133.22   20.36
   4  11  -5  137.23   20.17
   4 -11   5  176.88   20.45
  -4 -11   5   95.61   18.83
  -4  11  -5  144.99   22.41
  -4  10  -5   81.38   17.26
  -4 -10   5   92.33   16.44
   4 -10   5   59.13   13.50
   4  10  -5   67.71   15.10
   4  10  -5   70.71   14.29
   4   9  -5  374.36   31.50
   4  -9   5  364.03   30.64
  -4  -9   5  307.00   30.54
  -4   9  -5  288.72   31.95
  -4  -9   5  312.58   30.54
   4   9  -5  376.74   30.81
  -4   8  -5  296.52   28.88
   4  -8   5  271.59   25.86
  -4  -8   5  310.89   27.68
  -4  -8   5  310.07   27.68
   4  -8   5  278.38   26.45
   4   8  -5  276.88   26.77
   4   8  -5  288.20   26.44
   4  -7   5   69.69   10.97
   4   7  -5   64.68   11.96
  -4  -7   5   57.45   11.55
  -4   7  -5   28.20   10.79
   4  -7   5   59.13   11.46
   4   7  -5   56.58   10.80
  -4  -7   5   47.91   10.31
   4   6  -5  151.50   16.79
   4   6  -5  143.73   16.09
  -4  -6   5  173.51   17.60
   4  -6   5  154.30   17.06
  -4   6  -5  165.92   18.41
   4  -6   5  120.86   15.67
  -4  -6   5  175.75   17.79
   4  -5   5  272.13   22.88
   4   5  -5  221.48   22.47
   4   5  -5  267.99   21.76
  -4  -5   5  246.69   22.90
   4  -5   5  273.48   23.08
  -4  -5   5  254.84   22.58
  -4   5  -5  255.08   23.75
  -4   4  -5  222.75   21.08
   4  -4   5  175.68   19.54
   4   4  -5  189.28   18.41
  -4  -4   5  277.16   20.97
   4  -4   5  236.39   20.53
  -4  -4   5  261.35   20.96
   4   4  -5  214.26   19.85
   4   3  -5  229.63   20.03
   4  -3   5  209.88   20.10
   4  -3   5  230.30   20.34
  -4  -3   5  248.46   20.90
  -4   3  -5  249.94   21.28
   4   3  -5  207.74   18.40
  -4  -3   5  237.63   20.36
   4   2  -5  132.59   12.80
   4   2  -5  132.40   13.52
  -4  -2   5  150.94   14.37
  -4   2  -5  151.69   14.92
   4  -2   5  125.20   13.83
   4  -2   5  119.88   13.82
  -4  -2   5  152.99   14.69
   4  -1   5  178.68   18.57
   4   1  -5  219.51   17.94
  -4  -1   5  228.76   19.26
  -4  -1   5  230.78   19.05
  -4   1  -5  221.67   19.43
  -4  -1   5  221.98   19.16
   4   1  -5  210.26   17.02
   4  -1   5  212.50   18.88
   4   0  -5    7.44    5.63
   4   0   5    6.06    2.71
  -4   0   5    7.88    4.98
  -4   0   5    6.95    5.06
   4   0   5    3.36    5.42
   4   0  -5    0.64    2.39
   4   0   5    3.45    5.39
   4   0  -5   12.65    4.84
  -4   0   5    9.79    5.66
  -4   0  -5   11.39    5.59
   4  -1  -5  223.81   19.39
   4   1   5  236.20   15.94
   4  -1  -5  234.14   17.78
  -4   1   5  208.48   18.54
   4   1   5  199.38   19.10
   4   1   5  211.80   19.22
   4   1   5  222.47   20.20
  -4   1   5  221.50   19.06
   4   1   5  252.71   16.01
  -4  -1  -5  202.56   19.09
  -4   1   5  204.89   19.16
   4   2   5  140.36   11.86
  -4  -2  -5  110.75   13.15
   4   2   5  156.55   14.67
   4   2   5  154.68   11.63
   4   2   5  174.59   15.65
   4  -2  -5  151.15   12.24
  -4   2   5  120.19   13.27
  -4   2   5  130.64   13.90
   4  -2  -5  144.06   14.29
   4   2   5  158.18   15.21
   4   3   5  273.67   20.98
   4   3   5  269.19   21.58
   4   3   5  258.75   18.94
  -4  -3  -5  232.85   19.67
   4  -3  -5  244.10   20.71
   4   3   5  249.64   21.53
  -4  -3  -5  238.01   19.95
   4   3   5  238.48   18.38
  -4   3   5  200.91   19.98
  -4   3   5  220.84   19.85
   4  -3  -5  279.08   20.12
  -4  -4  -5  209.96   19.06
   4  -4  -5  263.03   20.84
  -4  -4  -5  217.84   18.97
   4  -4  -5  264.56   19.86
   4   4   5  235.89   20.08
   4   4   5  244.07   20.79
   4   4   5  250.07   18.90
   4   4   5  264.82   21.75
  -4   4   5  222.35   19.38
  -4   4   5  216.75   19.80
   4   5   5  232.48   19.45
   4   5   5  262.94   21.52
   4  -5  -5  252.18   20.47
  -4  -5  -5  260.84   19.71
   4   5   5  233.94   22.08
  -4   5   5  233.78   20.50
  -4   5   5  257.56   21.14
   4   5   5  244.81   21.03
   4   6   5  181.19   16.09
   4  -6  -5  175.08   15.66
  -4   6   5  128.16   14.42
   4   6   5  177.64   16.05
   4   6   5  182.21   15.60
  -4  -6  -5  126.21   13.59
  -4   6   5  137.36   14.41
   4   7   5   40.91    9.05
  -4  -7  -5   45.52    7.51
   4   7   5   55.95    9.30
   4   7   5   55.96    9.21
  -4  -7  -5   42.78   10.37
  -4   7   5   53.66    8.90
  -4   8   5  273.39   24.22
   4   8   5  289.67   25.15
  -4  -8  -5  309.38   27.44
   4   8   5  337.06   24.68
  -4  -8  -5  279.25   22.65
   4   9   5  317.10   27.77
  -4   9   5  336.19   27.74
  -4  -9  -5  352.73   30.11
   4   9   5  318.37   26.44
  -4 -10  -5   62.40   13.47
  -4  10   5   80.13   12.03
   4  10   5   85.88   13.06
   4  10   5   84.79   12.83
  -4 -11  -5  165.62   19.51
  -4  11   5  151.44   16.95
   4  11   5  123.00   16.41
   4  11   5  118.94   16.66
   4  12   5  131.83   16.15
  -4 -12  -5  101.20   16.93
  -4  12   5   84.51   14.94
   4  12   5  126.24   16.70
  -4  13   5   54.41   13.15
   4  13   5   57.82   13.27
  -4 -13  -5   46.95   13.53
   4  13   5   41.62   12.04
   4  14   5   86.70   15.60
  -4  14   5   88.98   17.20
   4  14   5  102.21   17.46
  -5 -14   5   71.04   17.99
   5  14  -5   61.04   19.94
   5  13  -5   54.65   18.42
  -5 -13   5   56.96   16.12
  -5  13  -5   36.63   19.69
   5 -13   5   45.30   15.55
   5  13  -5   52.36   17.44
  -5  12  -5   24.58   16.98
   5 -12   5   68.78   16.57
   5  12  -5   61.63   17.02
  -5 -12   5   39.45   15.33
   5  12  -5   63.45   17.67
   5  11  -5   68.86   16.79
  -5  11  -5   40.50   17.00
   5  11  -5   64.12   15.86
   5 -11   5   70.32   15.45
  -5 -11   5   38.01   15.22
   5 -10   5  190.07   23.03
  -5 -10   5  195.17   23.81
  -5  10  -5  163.51   25.08
   5  10  -5  175.08   22.58
   5  10  -5  216.42   24.37
   5  -9   5  161.92   19.66
   5   9  -5  137.51   18.92
  -5  -9   5  111.94   18.02
  -5   9  -5  111.19   20.54
   5   9  -5  179.98   20.69
   5   8  -5   42.88   11.89
  -5   8  -5   77.32   15.65
  -5  -8   5   74.86   14.08
  -5  -8   5   70.96   13.32
   5   8  -5   49.39   12.68
   5  -8   5   48.49   12.67
   5   7  -5  767.40   55.69
   5   7  -5  762.70   59.85
  -5  -7   5  873.47   61.40
  -5   7  -5  815.45   62.71
  -5  -7   5  832.38   59.48
   5  -7   5  818.70   60.51
   5  -7   5  765.88   58.53
   5  -6   5   64.21   11.55
  -5  -6   5   62.72   12.46
  -5  -6   5   59.81   12.06
   5   6  -5   65.99   11.52
   5   6  -5   41.53   10.93
  -5   6  -5   89.69   14.45
   5  -6   5   62.64   12.24
  -5   5  -5   90.67   13.71
   5   5  -5   75.61   12.30
  -5  -5   5   83.74   12.90
   5  -5   5   95.79   13.76
   5  -5   5   97.19   13.27
  -5  -5   5   83.38   12.93
   5   5  -5   91.20   12.68
   5   4  -5  584.27   40.15
   5  -4   5  576.33   42.86
   5  -4   5  565.31   43.65
  -5  -4   5  558.66   42.48
   5   4  -5  576.26   43.04
  -5   4  -5  560.55   44.46
  -5  -4   5  549.60   43.52
   5  -3   5  304.52   27.00
   5   3  -5  315.52   24.93
  -5  -3   5  334.45   27.75
   5  -3   5  300.62   26.76
  -5   3  -5  358.72   28.42
   5   3  -5  283.46   25.80
  -5  -3   5  339.97   27.06
  -5  -2   5   35.04    8.77
   5  -2   5   13.93    7.35
   5   2  -5   32.26    7.69
   5  -2   5   30.27    8.60
  -5  -2   5   44.42    8.90
  -5   2  -5   34.51    8.63
   5   2  -5   27.78    7.46
   5  -1   5  198.73   18.62
  -5   1  -5  160.56   18.09
  -5  -1   5  166.29   17.52
  -5  -1   5  176.07   18.30
   5   1  -5  174.41   16.86
   5   1  -5  221.38   17.11
   5  -1   5  193.10   18.59
   5   0  -5  153.09   15.32
  -5   0   5  153.60   15.29
   5   0  -5  136.05   13.52
   5   0  -5  131.36   13.36
   5   0   5  147.40   15.89
   5   0   5  132.79   10.15
  -5   0   5  150.33   15.51
   5   0   5  131.02   15.11
  -5   0  -5  142.91   15.63
   5  -1  -5  172.40   17.22
  -5  -1  -5  186.36   18.15
  -5   1   5  202.20   18.42
  -5   1   5  213.02   18.58
   5   1   5  169.38   13.55
   5   1   5  178.25   18.11
  -5   1   5  216.25   18.29
   5   1   5  162.83   17.49
   5  -1  -5  173.95   15.91
  -5   2   5   39.41    8.44
   5  -2  -5   29.13    7.40
  -5   2   5   28.29    8.07
  -5  -2  -5   22.79    7.58
   5   2   5   29.08    4.54
   5   2   5   40.19    5.93
   5   2   5   27.63    8.47
  -5  -2  -5   32.13    8.02
   5   2   5   42.98    8.98
  -5  -3  -5  307.56   26.68
   5   3   5  353.13   27.26
   5   3   5  340.26   23.71
   5   3   5  329.36   27.78
  -5  -3  -5  309.63   26.19
   5   3   5  358.74   25.44
   5  -3  -5  339.82   26.65
  -5   3   5  302.97   26.89
   5  -3  -5  309.45   25.11
   5  -4  -5  569.96   39.06
  -5  -4  -5  544.75   40.63
   5  -4  -5  530.70   41.03
  -5   4   5  597.99   42.83
   5   4   5  565.40   38.93
   5   4   5  544.73   42.46
   5   4   5  574.84   41.70
   5   5   5   93.90   12.80
  -5  -5  -5   89.69   11.81
  -5   5   5   80.63   12.18
   5   5   5  116.50   12.61
   5  -5  -5  105.28   12.39
   5   5   5   87.89   12.67
  -5  -6  -5   47.45    9.20
   5   6   5   73.47   11.71
   5  -6  -5   68.48   10.48
   5   6   5   94.12   11.64
  -5   6   5   46.71   10.09
   5   6   5   69.19   11.16
  -5  -7  -5  770.65   54.46
   5  -7  -5  804.56   52.96
   5   7   5  785.81   53.07
   5   7   5  839.66   56.26
  -5  -7  -5  763.57   59.02
   5   7   5  794.96   57.79
  -5   7   5  744.88   57.34
  -5  -8  -5   34.58    8.91
   5   8   5   70.26   12.08
  -5  -8  -5   60.21   12.50
  -5   8   5   61.09   11.14
   5   8   5   83.32   12.06
  -5  -9  -5  152.90   18.62
  -5   9   5  142.96   16.36
   5   9   5  125.39   16.14
   5   9   5  118.03   15.91
  -5 -10  -5  205.03   22.00
  -5  10   5  172.53   19.93
   5  10   5  180.87   20.70
   5  10   5  180.42   19.57
   5  11   5   79.77   14.37
  -5  11   5   81.96   14.08
  -5 -11  -5   90.72   15.80
   5  11   5   52.84   12.73
  -5  12   5   68.06   14.27
   5  12   5   58.87   13.33
  -5 -12  -5   47.55   13.91
   5  12   5   39.98   12.10
   5  13   5   37.12   12.90
   5  13   5   31.99   12.26
  -5  13   5   56.74   14.46
   5  14   5   48.06   14.12
   6  12  -5   64.36   18.63
  -6 -12   5   30.80   16.04
  -6  12  -5    4.02   17.27
   6 -12   5   35.41   14.54
   6 -11   5   13.29   12.74
  -6 -11   5   19.70   13.55
  -6  11  -5    2.60   15.71
   6  11  -5   28.45   14.72
  -6  10  -5   10.62   15.23
   6 -10   5   28.94   13.25
   6  10  -5   18.79   12.45
  -6 -10   5   11.68   11.67
   6   9  -5   63.20   14.93
  -6   9  -5   35.78   15.77
   6  -9   5   55.02   14.91
  -6  -9   5   30.03   13.00
   6   8  -5   79.86   15.18
  -6  -8   5   74.58   15.48
   6  -8   5  106.04   16.95
  -6   8  -5   30.74   14.57
  -6  -7   5  137.85   18.07
   6   7  -5  128.25   16.93
   6   7  -5  118.35   17.63
  -6  -7   5  126.26   18.08
   6  -7   5  100.46   17.08
  -6   7  -5  121.97   19.27
   6   6  -5   90.54   13.38
   6  -6   5   62.93   13.76
  -6   6  -5   60.43   14.42
  -6  -6   5   70.68   13.63
   6   6  -5   70.04   13.20
   6  -6   5   65.05   13.13
  -6  -6   5   83.96   14.04
  -6   5  -5  157.64   20.05
  -6  -5   5  163.17   18.52
   6  -5   5  146.71   18.02
   6  -5   5  164.43   19.10
   6   5  -5  162.28   17.70
   6   5  -5  133.76   16.75
  -6  -5   5  131.56   17.42
   6  -4   5  127.70   16.83
  -6  -4   5  127.28   16.44
  -6   4  -5  125.59   17.41
   6  -4   5  143.96   17.39
   6   4  -5  137.50   15.89
  -6  -4   5  125.80   16.83
  -6  -3   5   65.99   12.26
  -6  -3   5   73.54   12.56
  -6   3  -5   85.03   13.45
   6  -3   5   72.58   13.02
   6   3  -5   73.43   11.70
   6  -3   5   66.71   12.41
  -6  -2   5  213.86   20.56
  -6  -2   5  223.33   21.25
   6  -2   5  183.36   19.85
   6   2  -5  197.56   18.63
   6  -2   5  160.79   19.70
  -6   2  -5  180.91   20.28
  -6  -1   5  451.50   33.87
   6   1  -5  385.52   32.52
   6   1  -5  387.02   30.45
  -6   1  -5  424.53   34.65
   6  -1   5  405.10   33.31
   6  -1   5  391.65   33.91
  -6  -1   5  431.34   34.51
  -6   0   5  504.95   37.76
  -6   0  -5  476.70   38.92
   6   0   5  450.45   37.41
   6   0   5  556.61   39.58
  -6   0   5  475.73   38.66
   6   0  -5  436.83   36.40
  -6   1   5  419.12   33.95
   6   1   5  440.33   35.19
   6   1   5  408.12   34.18
  -6   1   5  416.61   35.18
   6  -1  -5  441.59   33.35
   6  -2  -5  181.25   17.84
  -6   2   5  167.02   19.22
  -6   2   5  160.43   18.21
  -6  -2  -5  164.41   18.68
   6   2   5  206.95   19.86
   6   2   5  188.27   19.20
   6  -3  -5   79.24   11.34
  -6   3   5   82.56   12.97
   6   3   5   63.88   12.65
   6   3   5   77.33   12.62
  -6  -3  -5   63.01   11.66
   6  -3  -5   64.34   11.20
   6  -4  -5  135.29   15.65
   6   4   5  127.14   16.34
   6   4   5  141.86   17.19
   6   4   5  104.73   14.25
  -6   4   5  160.41   17.42
  -6  -4  -5  117.24   15.39
   6  -4  -5  155.27   15.15
   6   5   5  149.75   18.00
  -6  -5  -5  157.13   17.31
   6   5   5  174.74   17.42
  -6   5   5  141.78   18.11
   6  -5  -5  178.62   16.88
   6   5   5  152.37   18.57
  -6   6   5   62.24   12.57
   6   6   5   95.81   14.30
   6   6   5   96.70   13.25
  -6  -6  -5   71.53   11.73
   6   6   5   55.65   12.50
   6  -6  -5   76.92   11.85
   6   7   5  122.86   16.01
   6   7   5   97.17   15.09
  -6  -7  -5   88.22   13.08
  -6   7   5   94.73   14.80
   6  -7  -5  122.66   14.17
   6   7   5  118.85   14.95
  -6   8   5   75.91   13.51
  -6  -8  -5   79.06   14.73
   6   8   5   68.58   13.90
  -6  -8  -5   86.04   12.64
   6   8   5   54.12   11.94
  -6  -9  -5   58.58   13.01
   6   9   5   26.65   10.57
  -6   9   5   31.73   11.08
   6   9   5   31.10   12.01
   6  10   5   10.00   10.29
  -6  10   5    5.11    9.55
  -6 -10  -5    0.36    9.63
   6  10   5    1.74    9.48
   6  11   5   13.17   11.02
  -6  11   5   -1.41    9.63
   6  11   5   28.07   12.97
   6  12   5   22.63   12.58
  -6  12   5   35.73   13.59
   6  12   5   41.54   13.30
  -7  11  -5    9.67   16.23
   7  11  -5   30.64   15.96
  -7 -11   5   12.55   14.31
   7 -11   5    7.17   13.65
  -7  10  -5   17.57   17.44
   7 -10   5   40.71   14.89
  -7 -10   5   16.06   13.78
   7  10  -5   26.42   14.43
   7   9  -5  125.52   20.14
  -7   9  -5   82.17   21.35
  -7  -9   5  119.51   19.82
   7  -9   5   85.69   18.26
  -7   8  -5   71.06   18.67
   7  -8   5   26.25   13.86
  -7  -8   5   87.21   16.53
   7   8  -5   25.55   12.60
   7  -7   5   31.84   13.15
  -7   7  -5   64.95   16.66
   7   7  -5   35.89   12.80
  -7  -7   5   33.27   12.98
  -7  -6   5  198.02   23.42
  -7  -6   5  182.12   23.08
   7  -6   5  244.98   25.39
   7   6  -5  238.91   23.86
  -7   6  -5  213.67   26.00
  -7  -5   5   67.58   13.74
   7  -5   5   69.04   15.08
   7   5  -5   81.12   14.21
  -7   5  -5   89.30   16.96
  -7  -5   5   52.87   13.48
  -7  -4   5   21.05   11.02
   7  -4   5   33.53   11.80
  -7  -4   5   20.20   10.04
  -7   4  -5   44.95   13.56
   7  -4   5   34.62   12.20
   7   4  -5   40.08   10.92
   7  -3   5   19.66   10.65
   7   3  -5   20.25    9.48
  -7   3  -5   46.54   13.58
   7  -3   5   25.74   11.40
  -7  -3   5   49.87   12.39
  -7  -3   5   32.37   11.02
  -7  -2   5  139.88   17.52
   7   2  -5   84.81   13.62
   7  -2   5  102.70   16.33
  -7  -2   5   98.14   15.81
   7  -2   5  106.64   16.14
   7   1  -5    9.24    7.51
  -7  -1   5   -4.73    7.62
  -7  -1   5    4.36    8.79
   7  -1   5   -2.43    9.13
   7  -1   5    6.50    8.81
   7   1  -5   -7.60    6.41
  -7   0   5   25.15   10.05
   7   0   5   33.16   10.39
   7   0  -5   30.57    9.26
  -7   0   5   21.52   10.68
   7   0   5   17.78   10.51
   7   1   5   15.25    9.79
  -7   1   5    7.64    8.70
  -7   1   5   -5.34    7.65
   7   1   5    9.17    9.01
   7  -1  -5    7.63    7.24
  -7  -1  -5   -3.27    8.24
   7   2   5  157.73   18.53
   7  -2  -5  137.64   15.41
  -7  -2  -5  110.28   16.87
   7   2   5  140.67   18.05
   7  -2  -5  165.25   16.55
  -7   2   5   91.10   15.68
  -7   2   5   98.40   16.29
   7  -3  -5   32.64    9.60
   7   3   5   41.59   11.88
   7  -3  -5   49.55   10.23
  -7  -3  -5   22.18    9.87
  -7   3   5   19.61   10.37
   7   3   5   48.44   12.43
   7  -4  -5   41.86   10.27
   7  -4  -5   16.02    8.82
  -7   4   5   37.03   11.98
   7   4   5   29.84   11.66
   7   4   5   33.55   11.27
  -7  -4  -5   28.91   10.32
  -7  -5  -5   94.14   14.12
  -7   5   5  100.60   15.70
   7  -5  -5   64.62   12.01
   7   5   5   64.53   12.75
   7   5   5   58.79   14.20
   7   5   5   68.95   13.93
  -7  -6  -5  225.31   22.27
   7   6   5  207.71   23.96
   7   6   5  191.46   21.08
  -7   6   5  246.19   24.18
   7   6   5  209.23   22.90
   7  -6  -5  183.14   19.61
   7   7   5   38.85   11.82
   7  -7  -5   27.02   10.47
  -7   7   5   43.02   12.80
  -7  -7  -5   27.63   10.40
   7   7   5   41.19   13.32
   7   7   5   35.74   12.07
  -7  -8  -5   35.83   11.14
   7   8   5   66.45   13.80
  -7   8   5   42.10   12.79
   7   8   5   33.11   13.55
  -7  -8  -5   29.54   12.41
  -7  -9  -5  124.71   18.45
  -7   9   5   90.97   16.90
   7   9   5   88.85   17.24
   7   9   5  115.81   16.78
  -7  10   5   33.11   13.04
   7  10   5    6.08   12.78
   7  10   5   23.45   11.87
   7  11   5    0.78   10.70
   7  11   5    3.43   13.14
  -7  11   5   13.56   12.41
  -8  -9   5   23.17   15.45
   8   9  -5   21.32   14.34
   8  -9   5   29.66   15.80
   8   8  -5   51.94   15.97
  -8  -8   5   71.42   17.53
   8  -8   5   49.82   16.61
   8   7  -5   37.98   14.06
  -8  -7   5   32.77   14.03
   8  -7   5   34.87   15.00
   8   6  -5   25.56   12.27
   8  -6   5   63.42   15.79
  -8  -6   5   34.11   14.16
  -8  -5   5   36.99   13.38
   8   5  -5   22.84   11.92
   8  -5   5   37.06   14.24
  -8  -5   5   45.87   13.88
   8  -4   5   78.16   16.74
  -8  -4   5   72.59   15.72
  -8  -4   5   76.95   16.78
   8   4  -5   93.44   15.93
   8  -3   5  113.39   18.34
  -8  -3   5  104.45   18.72
   8   3  -5  116.25   16.93
  -8  -3   5  111.71   18.02
   8  -2   5  136.95   19.24
   8   2  -5  137.87   17.68
  -8  -2   5  130.98   19.32
  -8  -2   5  102.31   17.94
   8  -2   5  127.15   18.90
   8   2  -5  122.67   17.12
  -8  -1   5   55.20   15.47
   8  -1   5   82.64   15.73
   8  -1   5   82.02   16.63
  -8  -1   5   51.13   14.53
   8   1  -5   89.36   14.48
   8   0   5  182.46   22.77
  -8   0   5  192.30   23.37
   8   0  -5  189.78   20.45
  -8   0   5  173.17   22.27
   8   0   5  200.42   23.43
   8   1   5   59.67   14.73
  -8   1   5   74.17   15.36
   8   1   5   57.96   15.30
  -8  -1  -5   68.64   15.10
  -8   1   5   76.28   15.06
  -8   2   5  163.03   20.01
  -8  -2  -5  159.88   19.53
   8  -2  -5  106.73   15.11
  -8   2   5  121.74   18.80
   8   2   5   74.23   17.24
   8   2   5   95.20   17.41
  -8   3   5  125.12   18.91
   8  -3  -5  124.13   15.65
   8   3   5   94.32   18.11
  -8  -3  -5  117.51   18.04
   8   3   5  113.55   18.24
  -8   3   5  102.48   17.60
  -8  -4  -5   88.44   16.36
  -8   4   5   90.88   16.85
   8   4   5   88.56   18.37
   8   4   5   89.10   16.56
  -8   5   5   42.01   13.88
   8   5   5   35.32   12.84
  -8  -5  -5   38.04   12.50
   8   5   5   35.49   14.09
   8   6   5   26.79   12.04
   8   6   5   53.74   14.05
  -8   6   5   37.51   14.35
   8   6   5   36.64   14.86
  -8  -6  -5   39.11   13.12
   8   7   5   46.94   15.76
   8   7   5   34.08   13.29
  -8   7   5   48.33   14.75
  -8  -7  -5   26.43   12.02
   8   8   5   86.01   16.19
   8   8   5   72.67   17.37
  -8   8   5   61.04   16.60
   8   9   5   35.71   13.64
   8   9   5   31.33   15.54
  -8   9   5   34.45   14.78
   9  -6   5   29.77   15.88
  -9  -6   5   19.59   14.99
   9   6  -5   29.87   13.26
   9  -5   5   30.87   15.08
  -9  -5   5   13.49   13.16
   9   5  -5    7.67   11.55
   9  -4   5   44.14   16.12
   9   4  -5   53.18   14.53
  -9  -4   5   67.71   17.08
  -9  -3   5   59.28   16.70
  -9  -3   5   78.33   17.45
   9  -3   5   64.26   17.69
   9  -2   5   58.04   16.27
  -9  -2   5   25.68   14.41
  -9  -2   5   17.55   13.05
  -9   1  -5   17.52   13.62
   9  -1   5   14.35   13.50
  -9  -1   5   31.89   14.67
  -9  -1   5   34.03   14.24
  -9   0  -5   52.89   15.68
  -9   0   5   44.91   15.22
   9   0   5   10.53   12.97
  -9   0   5   49.52   15.20
  -9  -1  -5   17.51   13.25
  -9   1   5    2.82   13.02
   9   1   5   27.32   14.96
   9   1   5   21.71   13.78
  -9   1   5   16.34   12.11
  -9   2   5   42.82   15.57
   9   2   5   42.05   14.74
   9   2   5   18.62   14.58
  -9   2   5   31.93   14.06
  -9  -2  -5   22.42   13.05
  -9   3   5   58.93   16.93
  -9   3   5   72.73   17.05
   9   3   5   57.42   16.29
   9   3   5   46.43   16.72
  -9  -3  -5   51.41   15.36
  -9  -4  -5   56.79   15.10
  -9   4   5   57.47   16.30
   9   4   5   74.49   17.15
   9   4   5   70.85   18.31
  -9   4   5   64.33   17.08
  -9   5   5   13.02   13.67
  -9   5   5   28.31   14.15
   9   5   5   14.74   13.39
  -9  -5  -5    1.40   11.01
   9   5   5   15.25   14.20
  -9  -6  -5   34.00   13.58
   9   6   5   40.36   16.71
  -9   6   5   20.40   15.22
   0 -15   6  251.66   26.42
   0  15  -6  193.08   27.32
   0 -14   6   56.30   14.28
   0  14  -6   44.84   16.23
   0 -13   6   58.49   14.13
   0  13  -6   68.43   15.74
   0  12  -6    5.74   10.07
   0 -12   6   -7.32    8.61
   0  11  -6  540.18   45.94
   0 -11   6  565.76   43.71
   0 -10   6    3.53    8.16
   0  10  -6    3.58    8.03
   0 -10   6    1.72    6.48
   0  -9   6   37.99    9.97
   0  -9   6   29.54    9.72
   0   9  -6   18.08    9.20
   0   8  -6   93.25   13.75
   0  -8   6  102.89   14.16
   0  -8   6  120.77   14.53
   0  -7   6 1397.92   95.67
   0  -7   6 1420.38   98.35
   0   7  -6 1430.66   98.87
   0   6  -6  158.51   16.74
   0  -6   6  181.53   17.29
   0  -6   6  153.46   16.51
   0   5  -6  185.99   17.59
   0  -5   6  169.89   17.54
   0  -5   6  196.16   17.92
   0   4  -6  239.59   19.78
   0  -4   6  223.67   19.86
   0  -4   6  210.03   19.66
   0  -3   6  910.65   61.14
   0   3  -6  827.97   61.79
   0  -3   6  915.61   62.87
   0  -3   6  928.59   62.84
   0  -2   6  268.30   22.12
   0  -2   6  304.85   22.52
   0  -2   6  262.63   22.19
   0  -1   6 1806.49  121.51
   0  -1   6 1798.66  122.11
   0  -1   6 1849.01  118.57
   0   1  -6 1836.50  120.88
   0   0  -6    6.71    2.37
   0   0   6    5.16    3.86
   0   0  -6    2.37    3.82
   0   0   6    4.83    3.02
   0   0  -6    1.78    2.33
   0   0   6   -0.94    2.98
   0  -1  -6 1665.74  116.38
   0  -1  -6 1773.62  110.39
   0   1   6 1911.59  115.06
   0   1   6 1794.07  118.00
   0   1   6 1836.16  118.45
   0  -1  -6 1736.14  121.98
   0  -2  -6  270.48   21.66
   0   2   6  302.77   19.87
   0  -2  -6  287.83   23.26
   0  -2  -6  262.90   20.45
   0   2   6  292.35   19.55
   0   2   6  261.61   19.54
   0   2   6  297.26   22.03
   0  -3  -6  916.81   65.93
   0   3   6  944.25   62.58
   0  -3  -6  926.51   59.08
   0  -3  -6  917.25   62.50
   0   4   6  203.02   17.31
   0   4   6  205.48   13.16
   0  -4  -6  201.43   16.22
   0  -4  -6  192.39   18.34
   0   5   6  179.88   12.43
   0  -5  -6  176.94   17.73
   0  -6  -6  155.05   17.02
   0   6   6  162.11   12.13
   0   7   6 1357.86   81.29
   0  -7  -6 1321.69   94.70
   0   7   6 1329.49   88.04
   0   7   6 1325.81   88.52
   0   8   6   88.91    8.42
   0   8   6   86.31    9.69
   0  -8  -6   92.99   13.62
   0  -9  -6   37.93   10.30
   0   9   6   29.60    7.26
   0   9   6   40.90    5.70
   0  10   6    6.06    5.82
   0 -10  -6   -5.32    7.30
   0  10   6    0.02    4.29
   0  10   6   -0.72    5.70
   0  11   6  583.47   39.62
   0 -11  -6  560.94   47.41
   0  11   6  558.24   41.27
   0  12   6    1.98    6.37
   0  12   6   10.58    7.97
   0  13   6   45.80   11.65
   0  13   6   50.94   10.67
   0  14   6   54.96   12.72
   0  14   6   83.75   13.78
   0  15   6  243.03   24.87
   0  15   6  219.46   23.49
   1 -15   6   77.16   17.22
   1  15  -6   81.36   18.81
  -1  15  -6   90.99   19.53
  -1 -15   6  102.31   17.85
  -1  14  -6  112.40   20.27
   1  14  -6   64.85   17.77
  -1 -14   6  117.59   17.69
   1 -14   6   97.03   17.82
  -1 -13   6  320.54   29.74
   1 -13   6  277.63   29.25
  -1  13  -6  331.16   32.17
   1  13  -6  270.87   30.94
   1 -12   6   60.54   13.67
  -1  12  -6   54.29   14.62
  -1 -12   6   49.61   13.09
   1  12  -6   34.90   12.96
  -1 -11   6  117.64   16.52
   1  11  -6   95.00   16.68
  -1  11  -6  130.11   18.31
   1 -11   6  112.94   16.64
  -1 -10   6  125.78   15.34
   1 -10   6   93.07   14.66
   1 -10   6  100.40   15.79
  -1  10  -6  125.44   17.06
   1  10  -6  112.16   16.52
  -1 -10   6  119.95   16.12
   1  -9   6  515.06   41.64
  -1  -9   6  570.73   41.90
  -1  -9   6  549.78   42.34
   1   9  -6  490.80   42.77
   1  -9   6  538.14   42.34
  -1   9  -6  552.04   43.87
  -1   8  -6   82.81   12.73
  -1  -8   6   80.68   11.90
  -1  -8   6   96.57   13.33
   1   8  -6   48.87   10.91
   1  -8   6   50.62   10.62
   1  -8   6   62.86   11.55
  -1   7  -6   17.15    7.82
  -1  -7   6   14.63    7.42
   1  -7   6    9.45    7.36
   1   7  -6   18.34    7.12
   1  -7   6   12.31    7.18
  -1  -7   6    3.90    6.14
   1   6  -6  124.27   15.22
  -1  -6   6  183.19   17.09
  -1  -6   6  172.37   16.92
  -1   6  -6  181.30   17.03
   1  -6   6  130.86   15.58
   1  -6   6  128.99   15.73
  -1   5  -6  398.40   32.82
  -1  -5   6  474.96   33.91
   1  -5   6  384.96   32.57
   1  -5   6  388.13   32.25
   1   5  -6  439.51   32.84
  -1  -5   6  445.46   33.16
  -1  -4   6  379.00   27.67
  -1   4  -6  349.42   27.44
   1  -4   6  286.59   26.54
   1   4  -6  366.47   27.30
   1  -4   6  340.40   27.63
  -1  -4   6  345.14   27.58
   1   3  -6  172.83   13.28
  -1  -3   6  116.67   12.51
  -1  -3   6   90.63   12.18
  -1   3  -6  111.38   11.98
   1  -3   6  155.48   13.29
   1  -3   6  126.83   13.65
   1  -3   6  127.82   13.28
  -1  -3   6  111.73   12.14
  -1  -2   6  364.58   27.19
   1  -2   6  283.91   25.74
   1  -2   6  369.65   26.49
  -1  -2   6  382.66   25.95
  -1  -2   6  338.69   25.98
   1   2  -6  351.65   23.26
  -1   2  -6  395.68   26.30
   1  -2   6  282.19   26.37
   1  -1   6   33.01    5.60
   1  -1   6   37.72    6.53
   1   1  -6   32.01    6.11
  -1   1  -6   32.59    5.27
  -1  -1   6   35.14    5.77
  -1  -1   6   45.03    6.67
  -1   1  -6   43.26    6.17
  -1  -1   6   37.11    5.55
   1   1  -6   36.52    4.52
   1   1  -6   37.90    5.31
   1  -1   6   27.25    6.28
   1   0  -6  712.93   42.82
   1   0   6  715.09   48.69
   1   0   6  704.87   47.78
   1   0  -6  733.48   47.69
  -1   0  -6  765.88   48.42
  -1   0  -6  700.87   45.18
   1   0  -6  697.04   48.94
   1   0   6  737.59   49.39
  -1   0   6  660.81   49.13
   1   0  -6  740.53   50.55
  -1   0  -6  694.75   47.86
   1   0  -6  708.31   46.31
  -1   0  -6  696.44   47.22
  -1   0   6  686.93   48.29
  -1   0   6  678.15   46.84
  -1   1   6   32.26    4.46
   1  -1  -6   39.92    6.32
   1   1   6   33.22    5.30
   1   1   6   44.93    5.66
  -1  -1  -6   37.76    4.29
   1   1   6   46.20    5.10
  -1  -1  -6   33.47    5.40
  -1   1   6   35.25    4.65
  -1   1   6   35.96    5.34
  -1  -1  -6   31.11    5.54
   1  -1  -6   31.72    6.22
   1  -1  -6   50.31    7.30
   1  -2  -6  387.91   29.10
   1   2   6  398.33   26.40
  -1   2   6  369.86   26.12
  -1   2   6  363.33   25.66
  -1   2   6  347.74   24.90
   1   2   6  362.46   26.96
  -1  -2  -6  331.24   25.27
   1   2   6  446.59   25.84
  -1   2   6  359.79   27.76
   1  -2  -6  375.54   27.77
   1  -2  -6  399.72   26.46
  -1  -2  -6  328.64   26.72
   1   2   6  389.53   26.29
   1   3   6  110.03    8.30
  -1  -3  -6  152.57   13.63
   1   3   6   98.29    9.31
   1   3   6  108.31    9.17
   1   3   6  113.07    9.16
   1  -3  -6  106.18   12.49
   1  -3  -6  113.96   11.22
  -1  -3  -6  158.17   11.63
   1   3   6  118.50   11.37
   1  -3  -6  107.23   11.74
  -1   3   6  169.84   13.30
   1  -4  -6  359.24   28.22
   1  -4  -6  361.29   26.68
   1   4   6  366.39   27.81
   1   4   6  368.54   25.71
  -1  -4  -6  347.43   29.79
   1  -4  -6  380.24   30.05
   1   4   6  385.31   25.02
   1   4   6  391.43   26.06
  -1   4   6  396.06   28.78
   1   4   6  377.72   23.88
  -1  -5  -6  483.31   36.58
   1  -5  -6  428.56   35.93
   1   5   6  458.85   31.59
   1   5   6  451.13   30.73
   1   5   6  482.53   30.72
   1   5   6  475.48   29.50
   1  -5  -6  436.65   31.99
   1   5   6  456.66   31.52
   1   5   6  472.98   34.04
   1   6   6  184.48   13.59
   1   6   6  174.07   13.32
  -1  -6  -6  141.28   17.31
   1   6   6  176.41   13.31
   1   6   6  171.00   13.08
   1  -6  -6  188.41   18.13
   1   7   6    8.61    4.52
  -1   7   6   18.69    3.42
  -1  -7  -6   14.49    7.65
   1   7   6   13.76    4.19
   1   7   6   18.25    3.98
   1   7   6    9.80    4.07
  -1   7   6   17.52    3.14
   1  -7  -6   16.73    7.70
  -1   8   6   57.33    7.46
   1  -8  -6   95.93   13.78
   1   8   6   78.69    8.87
   1   8   6   88.33    8.33
  -1  -8  -6   60.18   12.11
   1   8   6   94.74    8.59
  -1   8   6   53.97    6.77
  -1   9   6  545.14   38.79
   1   9   6  547.00   38.82
   1  -9  -6  495.43   43.56
   1   9   6  547.58   38.37
  -1   9   6  548.96   37.88
  -1  -9  -6  557.50   43.93
   1   9   6  519.46   36.37
  -1  10   6   92.03   11.65
  -1  10   6  117.80   11.61
   1  10   6  114.77   12.26
   1  10   6   99.97   10.74
  -1 -10  -6  110.50   16.11
  -1 -11  -6  122.68   17.26
  -1  11   6  112.92   13.05
   1  11   6   99.61   11.21
   1  11   6   73.99   11.67
  -1 -12  -6   56.68   14.32
  -1  12   6   47.23   10.14
   1  12   6   46.64    9.09
   1  12   6   43.75   10.25
  -1  13   6  254.06   27.10
   1  13   6  348.16   27.10
   1  13   6  331.23   27.13
   1  14   6  110.52   15.71
  -1  14   6   91.85   15.23
   1  14   6   92.08   13.94
  -1  15   6   62.75   14.58
   1  15   6   68.66   14.65
   1  15   6   99.67   15.22
   2  15  -6   69.78   18.03
  -2  15  -6   57.18   17.85
   2  15  -6   63.80   18.60
  -2 -15   6   61.61   15.61
   2 -15   6   83.16   17.24
   2  14  -6   10.93   12.94
   2  14  -6   -0.88   11.08
  -2 -14   6    1.25   10.83
  -2  14  -6   -2.82   12.09
   2 -14   6    9.91   11.86
   2 -13   6   -2.80   10.39
  -2 -13   6    9.14   10.99
   2  13  -6   19.30   12.07
   2  13  -6   -2.25   10.79
  -2  13  -6  -11.17   10.09
  -2 -12   6  449.72   37.98
   2 -12   6  473.41   38.84
   2  12  -6  410.88   39.99
  -2  12  -6  442.83   41.37
  -2  11  -6  104.68   17.75
   2  11  -6  112.64   17.85
   2  11  -6   95.93   17.14
   2 -11   6  103.47   17.11
  -2 -11   6  112.26   16.32
  -2 -10   6   49.73   11.96
   2  10  -6   51.49   12.80
  -2  10  -6   41.99   12.68
   2  10  -6   47.57   12.81
  -2 -10   6   28.02    9.46
   2 -10   6   70.03   13.42
  -2   9  -6   28.49   11.13
   2   9  -6   22.15    9.87
  -2  -9   6   11.58    8.63
   2   9  -6   28.98   10.72
  -2  -9   6   15.41    8.02
   2  -9   6   26.02    9.38
   2  -9   6   16.34    9.26
   2  -8   6  561.58   44.28
  -2  -8   6  582.46   44.61
   2   8  -6  504.58   41.20
   2   8  -6  569.19   44.36
   2  -8   6  594.13   43.73
  -2   8  -6  505.51   44.54
  -2  -8   6  620.17   44.50
  -2  -7   6   15.44    8.77
   2   7  -6   25.58    8.28
   2  -7   6   44.54   10.18
  -2  -7   6   20.15    8.06
   2   7  -6   25.15    8.97
   2  -7   6   21.54    8.35
  -2   7  -6   27.17    8.99
   2   6  -6  350.07   27.78
  -2   6  -6  274.66   27.28
  -2  -6   6  296.13   27.12
   2  -6   6  332.13   27.48
   2   6  -6  338.90   25.96
  -2  -6   6  345.56   28.17
   2  -6   6  339.66   27.88
  -2   5  -6   12.27    6.29
   2  -5   6    8.16    6.46
   2   5  -6   21.46    6.62
   2  -5   6   15.14    6.53
  -2  -5   6    5.18    5.39
   2   5  -6    8.70    5.31
  -2  -5   6   -2.84    5.18
   2   4  -6  760.95   47.47
   2   4  -6  763.08   49.87
   2   4  -6  717.63   51.99
  -2  -4   6  659.66   50.46
  -2   4  -6  695.28   52.39
   2  -4   6  789.97   52.95
   2  -4   6  784.85   51.47
  -2  -4   6  645.28   51.74
  -2  -3   6  284.77   21.66
   2   3  -6  254.69   21.61
   2   3  -6  259.23   19.49
  -2  -3   6  268.62   22.44
  -2   3  -6  249.37   21.80
   2  -3   6  270.16   22.23
   2  -3   6  249.44   21.54
   2   3  -6  280.09   20.09
  -2  -3   6  275.97   21.94
   2   2  -6  653.66   47.96
   2   2  -6  650.05   43.27
  -2  -2   6  704.12   48.42
  -2  -2   6  755.97   47.32
   2  -2   6  621.67   48.51
   2  -2   6  661.80   47.38
  -2  -2   6  730.88   49.08
  -2   2  -6  721.48   43.38
  -2   2  -6  749.62   49.05
   2  -2   6  634.37   48.59
   2  -1   6   87.27    9.63
   2  -1   6   89.14    9.69
  -2  -1   6   88.71    9.15
   2   1  -6   86.64    9.42
   2   1  -6   98.13    9.30
   2   1  -6   88.07    8.13
  -2  -1   6   94.75    9.65
  -2   1  -6   83.20    8.45
   2  -1   6   84.83    9.54
  -2   1  -6   91.15    8.12
  -2  -1   6   82.96    9.12
  -2   0   6    0.35    3.15
   2   0   6    2.24    3.69
  -2   0   6    0.15    3.11
  -2   0  -6    4.58    3.66
  -2   0  -6   -2.06    2.77
   2   0   6    5.31    3.88
   2   0  -6   -0.63    2.50
  -2   0   6    5.04    3.43
   2   0   6   -1.02    3.30
   2   0  -6    3.62    3.66
   2   0  -6   -1.13    3.94
  -2   0  -6    0.57    2.89
   2   0  -6    0.50    2.65
  -2   1   6   80.45    8.49
  -2  -1  -6   86.04    8.50
   2  -1  -6   88.52   10.23
   2   1   6   94.49    8.90
   2   1   6   85.50    8.75
   2   1   6   85.24    8.92
  -2   1   6   88.78    8.52
  -2  -1  -6   83.95    8.16
   2   1   6   94.35    9.03
  -2   1   6   89.53    8.80
  -2  -1  -6   82.51    8.45
   2  -1  -6   90.50   10.68
   2   2   6  695.86   46.06
   2  -2  -6  702.12   44.46
  -2   2   6  589.56   45.40
   2   2   6  753.40   45.59
  -2  -2  -6  562.82   43.71
   2  -2  -6  710.12   46.99
  -2   2   6  632.23   44.13
  -2  -2  -6  651.92   43.87
   2   2   6  719.45   44.72
   2  -2  -6  734.26   49.03
  -2   2   6  625.36   45.33
   2   2   6  744.00   46.65
   2   3   6  255.12   17.49
   2  -3  -6  243.67   19.99
   2  -3  -6  279.68   21.58
   2  -3  -6  265.34   22.25
  -2   3   6  260.77   18.58
   2   3   6  279.73   19.88
   2   3   6  261.46   18.98
  -2   3   6  237.37   21.01
   2   3   6  257.12   19.82
   2   3   6  253.11   19.32
  -2   3   6  243.47   18.69
   2   4   6  689.01   47.42
   2  -4  -6  689.22   48.56
   2   4   6  674.46   47.29
   2   4   6  684.90   47.52
   2  -4  -6  667.63   50.80
   2  -4  -6  661.05   45.57
   2   4   6  669.43   45.93
  -2   4   6  723.69   46.26
  -2   4   6  718.23   46.48
   2   4   6  671.07   42.87
   2   5   6    4.26    4.01
   2   5   6    8.41    4.31
   2  -5  -6    7.98    6.20
  -2   5   6   11.05    3.16
  -2   5   6   12.68    3.66
  -2   5   6   12.73    3.10
   2   5   6    7.66    4.85
   2   5   6    1.63    4.11
   2  -5  -6    8.43    5.59
  -2  -5  -6    9.85    6.65
   2   5   6   10.61    4.36
   2   6   6  346.48   24.81
   2   6   6  304.34   23.64
   2  -6  -6  294.75   27.98
   2  -6  -6  303.55   24.78
  -2   6   6  359.62   23.32
  -2   6   6  352.59   23.32
  -2  -6  -6  354.69   28.59
   2   6   6  321.24   23.01
   2   6   6  287.91   23.93
   2   7   6   18.89    5.21
  -2  -7  -6   22.56    8.72
   2   7   6    7.93    4.96
  -2   7   6   29.48    4.80
   2   7   6   19.15    5.59
   2   7   6   23.14    6.08
  -2   7   6   27.63    5.06
   2   8   6  634.93   45.01
   2   8   6  577.90   41.30
  -2   8   6  657.01   44.38
   2   8   6  652.71   44.66
  -2  -8  -6  619.37   48.99
  -2   8   6  633.96   43.54
  -2  -9  -6   24.03    9.77
  -2   9   6   22.22    5.43
   2   9   6   20.66    6.81
   2   9   6   12.24    6.07
   2   9   6   13.52    6.28
  -2   9   6   28.97    6.92
   2  10   6   50.42    9.15
   2  10   6   48.80    8.49
  -2  10   6   53.32    9.42
  -2 -10  -6   53.90   12.67
   2  11   6  103.78   13.13
   2  11   6   93.13   12.05
  -2  11   6  110.47   13.62
  -2 -11  -6  106.40   16.76
  -2 -12  -6  456.22   39.65
  -2  12   6  470.58   36.36
   2  12   6  433.21   34.42
   2  12   6  412.76   33.36
  -2  13   6   -0.82    8.54
   2  13   6    9.56    8.87
   2  13   6   10.99    7.81
  -2 -13  -6   -1.33   10.16
  -2  14   6   -3.07    9.73
   2  14   6   12.75    9.91
   2  14   6    2.67    8.42
   2  15   6   47.68   12.37
  -2  15   6   67.20   15.20
   2  15   6   52.05   13.73
  -3  15  -6    3.52   14.87
   3  15  -6   16.43   14.96
   3  15  -6   31.63   16.58
  -3 -15   6   28.81   14.09
   3 -15   6   26.12   14.22
  -3  14  -6  180.06   25.95
   3  14  -6  148.05   24.64
  -3 -14   6  168.63   22.21
   3  14  -6  165.15   25.15
   3 -14   6  158.64   22.84
   3  13  -6   12.31   13.26
   3 -13   6    7.99   11.96
   3  13  -6    2.95   12.83
  -3  13  -6   32.19   15.28
  -3 -13   6   33.32   12.37
  -3  12  -6   56.70   16.15
   3  12  -6   39.93   14.17
   3 -12   6   45.78   13.93
   3  12  -6   46.16   15.35
  -3 -12   6   37.29   13.17
  -3  11  -6   18.49   12.95
  -3 -11   6   22.41   11.44
   3 -11   6   30.35   12.20
   3  11  -6    7.52   10.68
   3  11  -6   14.94   11.20
   3  10  -6  418.48   39.57
   3 -10   6  522.07   41.60
  -3  10  -6  523.23   44.40
  -3 -10   6  466.83   41.49
   3  10  -6  539.39   43.20
  -3 -10   6  551.43   42.66
   3   9  -6  237.41   23.82
   3  -9   6  236.77   23.24
  -3   9  -6  189.52   23.93
   3  -9   6  225.84   23.41
   3   9  -6  232.22   23.79
  -3  -9   6  209.00   22.87
  -3  -9   6  195.85   23.21
   3   8  -6  546.50   44.26
   3   8  -6  500.15   41.41
   3  -8   6  600.76   44.16
   3  -8   6  574.65   44.48
  -3   8  -6  571.40   46.13
  -3  -8   6  576.28   44.45
  -3  -8   6  555.75   44.77
  -3  -7   6  522.16   39.44
   3   7  -6  534.00   39.94
  -3  -7   6  427.26   38.91
   3   7  -6  496.28   37.28
   3  -7   6  531.69   39.66
  -3   7  -6  475.20   40.52
   3  -7   6  503.56   39.78
   3  -6   6  621.03   45.48
   3   6  -6  563.43   45.59
  -3   6  -6  667.08   47.54
  -3  -6   6  615.47   46.22
   3  -6   6  596.52   46.18
  -3  -6   6  613.06   45.23
   3   6  -6  579.57   42.47
  -3   5  -6  153.14   17.71
   3   5  -6  168.50   16.48
  -3  -5   6  201.53   18.65
   3  -5   6  172.86   18.00
   3   5  -6  189.59   18.08
   3  -5   6  198.38   18.66
  -3  -5   6  191.01   18.49
  -3  -4   6  830.57   57.58
  -3   4  -6  769.38   59.41
   3  -4   6  858.48   57.93
   3   4  -6  826.70   58.81
   3   4  -6  842.42   53.78
  -3  -4   6  835.44   59.29
   3  -4   6  833.95   59.42
  -3  -3   6  205.41   18.45
  -3   3  -6  209.52   14.39
   3  -3   6  206.36   19.11
   3   3  -6  222.85   18.49
  -3  -3   6  209.82   18.75
   3  -3   6  257.87   19.74
   3   3  -6  205.11   16.85
  -3   3  -6  206.05   19.24
   3   2  -6   17.87    5.03
  -3   2  -6   32.17    3.85
  -3   2  -6   26.78    6.33
  -3   2  -6   27.90    4.19
   3  -2   6   14.33    5.93
   3  -2   6   14.53    5.87
  -3  -2   6   21.40    6.58
  -3  -2   6   22.85    5.98
  -3  -2   6   27.77    6.42
   3   2  -6   13.39    4.97
  -3   1  -6  266.61   22.97
  -3  -1   6  286.48   23.03
   3  -1   6  319.79   23.80
  -3  -1   6  246.82   21.94
   3   1  -6  297.13   20.36
  -3  -1   6  285.65   22.81
   3  -1   6  298.59   22.54
   3   1  -6  317.46   22.40
   3  -1   6  295.02   22.96
  -3   1  -6  269.37   19.94
  -3   0   6  648.88   45.75
   3   0   6  641.81   44.56
   3   0  -6  610.91   46.10
  -3   0   6  634.86   45.95
  -3   0   6  646.65   44.60
   3   0  -6  681.51   45.17
   3   0  -6  665.70   41.06
   3   0   6  642.72   46.35
   3   1   6  281.21   19.86
  -3   1   6  308.19   21.10
   3  -1  -6  241.52   22.08
  -3   1   6  270.10   21.34
   3   1   6  244.90   21.75
   3   1   6  255.30   18.94
  -3   1   6  291.18   21.21
   3   1   6  283.22   21.19
  -3  -1  -6  307.74   21.90
   3   1   6  256.11   21.35
   3  -1  -6  257.71   19.92
   3   2   6   25.04    5.08
   3   2   6   25.03    5.97
   3   2   6   35.84    6.37
  -3   2   6   18.26    4.77
  -3  -2  -6   16.29    4.70
  -3  -2  -6   23.50    5.09
   3   2   6   33.83    5.14
   3   2   6   33.10    6.26
   3  -2  -6   29.92    6.83
  -3   2   6   17.01    4.78
  -3   2   6   17.69    5.02
   3  -2  -6   23.66    6.39
  -3  -3  -6  241.45   16.63
   3   3   6  190.41   15.67
   3   3   6  181.12   16.44
  -3   3   6  230.83   17.27
   3   3   6  182.44   17.49
  -3  -3  -6  241.21   16.72
  -3   3   6  220.57   16.79
   3   3   6  201.83   17.87
   3   3   6  222.77   17.67
   3  -3  -6  173.20   18.10
   3  -3  -6  220.34   18.03
  -3   4   6  829.95   55.41
  -3   4   6  780.82   55.54
  -3  -4  -6  816.98   52.86
   3  -4  -6  788.67   53.43
   3  -4  -6  783.31   56.43
   3   4   6  819.46   56.83
   3   4   6  810.01   51.05
   3   4   6  834.70   56.57
  -3  -4  -6  794.40   53.06
   3   4   6  830.62   54.84
   3   4   6  811.20   54.92
  -3   5   6  180.51   14.84
   3   5   6  188.78   14.92
   3   5   6  175.27   15.77
   3   5   6  196.59   16.33
   3  -5  -6  191.64   16.84
   3   5   6  181.18   15.80
  -3  -5  -6  153.07   12.78
  -3   5   6  179.76   14.99
   3   5   6  190.61   16.59
   3   6   6  651.90   45.28
   3   6   6  696.13   46.35
  -3  -6  -6  586.00   48.17
   3   6   6  704.80   42.10
  -3   6   6  587.09   44.21
   3   6   6  631.85   43.96
   3  -6  -6  675.13   43.73
  -3   6   6  578.31   43.88
   3   7   6  460.74   36.10
   3   7   6  489.75   37.02
  -3  -7  -6  512.26   39.94
   3   7   6  482.54   35.24
  -3   7   6  496.54   35.22
   3   7   6  496.56   33.92
  -3   7   6  507.84   35.52
   3   8   6  616.39   39.60
  -3   8   6  542.11   41.02
  -3  -8  -6  577.23   45.71
   3   8   6  577.91   41.97
   3   8   6  585.84   41.10
  -3  -9  -6  213.24   22.83
  -3   9   6  211.62   18.70
   3   9   6  226.16   19.62
   3   9   6  204.72   18.79
   3  10   6  485.86   39.30
   3  10   6  480.49   36.95
  -3 -10  -6  528.74   43.46
  -3  10   6  587.04   39.62
   3  11   6   19.03    8.60
  -3 -11  -6   25.86   11.14
   3  11   6   19.54    8.49
  -3  11   6   14.70    7.96
  -3  12   6   55.53   11.35
   3  12   6   58.68   10.89
   3  12   6   33.06   10.34
  -3 -12  -6   65.85   14.60
  -3 -13  -6   18.00   12.44
  -3  13   6   13.52   10.05
   3  13   6   10.66    9.51
   3  13   6   20.64    9.21
  -3  14   6  183.44   21.57
  -3 -14  -6  158.89   24.02
   3  14   6  166.62   20.53
   3  14   6  209.72   21.58
  -3  15   6    5.56   11.40
   3  15   6   10.54   10.90
   3  15   6   13.39   11.58
  -4  14  -6   17.11   17.14
   4  14  -6   13.11   14.69
  -4 -14   6    2.37   11.67
   4 -14   6    6.70   13.31
   4  13  -6   38.00   15.90
   4 -13   6   39.35   14.86
   4  13  -6   11.62   14.26
  -4 -13   6    9.90   12.37
  -4  13  -6   16.08   15.62
   4 -12   6  111.80   19.12
  -4 -12   6  126.76   20.15
   4  12  -6  134.65   20.98
  -4  12  -6   96.41   21.41
   4  12  -6   92.44   19.50
   4 -11   6  136.07   19.85
   4  11  -6  126.08   20.29
   4  11  -6  124.35   20.29
  -4  11  -6  164.30   23.79
  -4 -11   6  128.31   20.87
   4  10  -6   16.81   12.15
  -4  10  -6   16.21   13.16
   4  10  -6   31.59   12.28
  -4 -10   6   24.45   12.25
   4 -10   6   10.28   10.70
   4   9  -6   -2.87    9.13
  -4   9  -6    6.01   10.58
  -4  -9   6   15.58   10.10
   4  -9   6   20.17   10.46
  -4  -9   6   12.22   10.17
   4   9  -6    5.76    9.44
  -4  -8   6  133.75   19.82
   4   8  -6  215.68   21.29
   4  -8   6  260.83   23.19
  -4   8  -6  175.20   22.48
   4   8  -6  189.26   21.16
  -4  -8   6  179.73   21.07
  -4  -7   6  135.06   17.31
  -4  -7   6  144.16   17.45
  -4   7  -6  151.72   18.87
   4   7  -6  132.43   16.31
   4   7  -6  146.71   17.08
   4  -7   6  123.82   16.82
  -4  -6   6  111.26   15.28
  -4   6  -6  111.11   15.60
   4   6  -6  116.25   14.52
  -4  -6   6  120.70   15.36
   4  -6   6  118.60   15.37
   4   6  -6  122.93   14.75
  -4  -5   6   16.69    7.94
  -4  -5   6   22.32    8.32
  -4   5  -6   46.02   10.03
   4   5  -6   30.50    7.94
   4  -5   6   33.16    9.08
   4   5  -6   16.85    7.50
  -4  -4   6  194.93   19.67
  -4  -4   6  200.05   19.64
  -4   4  -6  202.53   20.23
   4   4  -6  235.45   20.06
   4  -4   6  194.77   19.62
   4   4  -6  217.66   18.60
   4  -3   6  788.01   57.12
   4   3  -6  814.50   53.35
   4   3  -6  846.06   58.62
  -4   3  -6  847.45   59.87
  -4  -3   6  803.92   58.90
  -4  -3   6  845.53   57.40
   4  -3   6  804.12   58.88
  -4  -2   6  131.83   13.67
   4  -2   6  102.94   13.06
  -4   2  -6  131.34   14.04
   4   2  -6  129.19   12.21
   4   2  -6  113.68   12.33
  -4  -2   6  124.00   13.62
   4  -2   6  112.15   13.27
   4  -1   6  363.70   26.70
  -4  -1   6  323.00   26.02
   4  -1   6  325.07   26.78
   4   1  -6  336.59   23.91
  -4   1  -6  352.05   27.39
  -4  -1   6  341.12   27.01
  -4  -1   6  291.00   26.10
   4   0  -6    5.52    5.79
  -4   0   6   16.28    5.98
   4   0   6   11.27    6.02
   4   0   6   14.41    6.53
  -4   0  -6   23.72    6.53
   4   0  -6   15.60    5.46
   4   0  -6   18.97    5.20
  -4   0   6   12.50    5.61
  -4   0   6   15.45    6.41
   4   1   6  285.49   23.91
  -4  -1  -6  227.37   23.23
  -4   1   6  338.42   24.16
   4   1   6  306.61   25.46
   4  -1  -6  291.83   24.52
   4   1   6  292.52   24.24
  -4   1   6  326.89   23.92
  -4   1   6  330.45   24.61
   4   1   6  299.75   20.47
   4  -1  -6  285.70   22.36
   4   2   6  123.60   13.21
  -4  -2  -6  126.96   12.50
  -4   2   6  115.15   12.05
  -4   2   6  122.50   12.36
   4  -2  -6  104.58   12.92
  -4  -2  -6  109.28   11.98
   4   2   6  125.67   10.44
   4   2   6  111.96   12.58
   4   2   6  124.75   13.53
  -4   2   6   91.73   11.81
   4   3   6  830.14   59.58
   4   3   6  850.27   60.17
  -4   3   6  852.19   58.62
   4  -3  -6  845.20   58.85
   4   3   6  839.21   53.69
   4  -3  -6  885.16   55.93
  -4  -3  -6  875.70   58.78
   4   3   6  866.72   56.22
  -4   3   6  765.90   58.72
  -4  -3  -6  787.15   56.73
   4   3   6  859.98   57.97
   4   4   6  206.59   19.02
  -4   4   6  216.21   17.90
  -4  -4  -6  216.92   17.25
   4  -4  -6  203.40   18.31
   4   4   6  182.75   18.22
   4   4   6  212.11   16.93
   4   4   6  198.51   19.03
   4   4   6  204.47   17.00
  -4   4   6  201.53   18.00
   4  -4  -6  186.26   18.84
   4  -5  -6   28.87    8.18
   4   5   6   44.41    7.49
  -4   5   6   29.42    6.91
   4  -5  -6   12.57    7.26
   4   5   6   31.13    7.81
   4   5   6   17.28    6.79
  -4  -5  -6   24.35    5.63
   4   5   6   30.36    7.05
  -4   5   6   29.65    6.82
  -4   6   6  116.98   12.54
   4  -6  -6  106.11   13.00
  -4   6   6  112.33   12.22
  -4  -6  -6  128.98   11.39
   4   6   6   96.53   12.43
   4   6   6  106.83   12.11
   4   6   6  100.49   12.81
   4   7   6  174.12   15.22
   4   7   6  146.83   15.03
  -4  -7  -6  117.65   12.38
   4   7   6  150.95   15.39
  -4   7   6  139.78   14.38
   4  -7  -6  165.32   16.04
  -4  -7  -6  125.08   17.03
   4   8   6  178.85   18.39
   4   8   6  210.90   19.59
   4   8   6  199.38   19.91
  -4   8   6  225.54   19.39
  -4  -8  -6  227.32   22.93
  -4  -9  -6    3.05    8.43
   4   9   6   17.39    8.14
   4   9   6   11.95    7.87
  -4   9   6    5.17    6.70
   4  10   6    7.08    8.24
  -4  10   6   17.69    7.79
   4  10   6    9.43    8.38
  -4 -10  -6   23.69   10.16
  -4  11   6  128.38   16.71
   4  11   6  156.54   18.40
   4  11   6  182.11   18.10
  -4 -11  -6  167.78   21.03
   4  12   6   94.96   14.69
  -4  12   6  111.87   15.39
  -4 -12  -6   93.27   17.65
   4  12   6  117.80   15.84
  -4  13   6   36.44   11.48
   4  13   6    5.06    9.62
  -4 -13  -6   27.36   13.03
   4  13   6    5.77    9.88
   4  14   6   13.69   11.22
  -4 -14  -6   -4.64   11.40
  -4  14   6   10.58   11.05
   4  14   6    1.00   10.67
  -5 -13   6  109.36   21.58
   5 -13   6  148.64   22.69
   5  13  -6  126.83   23.56
  -5  13  -6  137.20   25.84
   5  12  -6   55.85   17.49
   5 -12   6   28.28   14.91
  -5 -12   6   94.41   19.45
  -5  12  -6   35.10   17.73
   5  11  -6    6.19   11.71
   5 -11   6   17.69   13.14
  -5 -11   6   -1.15   11.41
  -5  11  -6    4.17   13.95
   5 -10   6    5.37   11.77
  -5  10  -6   18.24   15.22
  -5 -10   6   14.93   11.94
   5  10  -6   27.82   12.86
  -5   9  -6  286.45   33.12
   5   9  -6  287.22   29.60
  -5  -9   6  363.53   32.24
   5  -9   6  315.91   31.02
   5   9  -6  336.04   31.28
  -5  -8   6   31.57   11.83
  -5   8  -6   20.11   12.67
   5  -8   6   32.20   12.13
   5   8  -6   25.44   11.25
   5   8  -6    9.24    9.72
  -5  -8   6   23.16   10.90
  -5  -7   6   34.89   11.42
   5  -7   6   40.39   11.48
  -5  -7   6   25.73   10.75
  -5   7  -6   25.73   12.55
   5  -7   6   46.85   12.33
   5   7  -6   27.00   10.75
   5   7  -6   33.12   10.30
   5  -6   6   64.56   12.82
  -5   6  -6   51.34   12.62
   5  -6   6   53.77   11.40
  -5  -6   6   44.50   11.12
  -5  -6   6   42.10   11.18
   5   6  -6   50.14   11.58
   5   6  -6   52.77   11.14
   5  -5   6  450.35   35.74
   5   5  -6  493.93   34.03
  -5   5  -6  388.56   36.19
  -5  -5   6  388.46   34.43
   5  -5   6  494.23   36.84
  -5  -5   6  376.16   35.13
   5   5  -6  481.49   35.99
   5   4  -6   26.61    8.25
   5   4  -6   11.80    7.58
  -5   4  -6   19.57    8.39
  -5  -4   6   17.93    8.00
  -5  -4   6   23.13    7.97
   5  -4   6   19.58    9.08
   5  -4   6   15.10    8.30
  -5  -3   6  178.85   17.05
  -5   3  -6  171.37   17.62
   5  -3   6  133.61   16.37
   5  -3   6  135.43   16.43
   5   3  -6  107.47   14.00
   5   3  -6  125.53   14.95
  -5  -3   6  165.42   17.05
   5  -2   6   34.20    9.39
   5   2  -6   33.78    7.75
   5  -2   6   34.50    9.19
  -5  -2   6   17.90    7.73
  -5  -2   6   21.86    8.18
  -5   2  -6   42.95    9.17
   5   2  -6   46.02    8.82
   5   1  -6  313.97   23.59
   5  -1   6  314.01   26.50
  -5  -1   6  299.77   25.67
   5  -1   6  297.06   25.68
  -5  -1   6  283.43   26.19
  -5   1  -6  314.32   26.99
   5   0  -6    5.81    5.47
   5   0  -6   -1.97    5.88
  -5   0   6   -2.26    5.94
   5   0   6    1.70    6.64
   5   0   6    2.39    6.04
  -5   0   6   -5.55    5.31
  -5   0  -6   -1.85    5.73
   5  -1  -6  292.80   25.11
   5   1   6  313.21   26.02
   5   1   6  320.86   25.46
  -5   1   6  271.58   24.45
  -5  -1  -6  306.73   25.77
   5   1   6  287.03   20.37
  -5   1   6  286.35   25.12
   5   2   6   26.69    8.68
  -5   2   6   29.44    7.72
   5   2   6   36.98    5.21
   5  -2  -6   45.21    8.97
  -5   2   6   28.16    8.21
   5   2   6   32.18    8.74
  -5  -2  -6   44.08    8.97
   5   3   6  173.13   13.35
  -5   3   6  118.11   15.47
   5  -3  -6  179.91   17.43
   5   3   6  191.40   17.56
  -5  -3  -6  100.85   14.56
   5  -3  -6  178.23   16.69
   5   3   6  172.52   17.16
  -5   4   6   11.84    7.14
   5   4   6   15.71    6.75
   5   4   6   22.47    5.81
   5   4   6   15.52    7.43
   5   4   6   16.23    8.29
   5  -4  -6    9.48    7.33
  -5  -4  -6   13.07    6.93
   5  -4  -6   19.49    7.91
   5  -5  -6  369.98   32.02
  -5  -5  -6  480.78   31.34
   5   5   6  387.13   30.27
   5   5   6  388.64   29.90
   5   5   6  377.09   32.86
   5   5   6  378.89   32.08
  -5   5   6  478.50   33.58
   5  -5  -6  403.55   30.74
   5   6   6   48.07    9.75
   5   6   6   36.73    9.97
  -5  -6  -6   49.64    8.33
  -5   6   6   53.41    9.55
   5   6   6   45.21   10.81
   5  -6  -6   43.99    9.91
   5   7   6   34.11   10.39
   5   7   6   32.82    9.62
   5  -7  -6   39.10    9.86
  -5   7   6   27.55    8.37
  -5  -7  -6   43.75    8.04
  -5  -7  -6   46.48   11.41
   5   7   6   49.85    9.80
   5   8   6   19.12    9.69
   5   8   6   32.81    9.44
  -5  -8  -6   13.33    9.79
   5   8   6   24.35    8.69
  -5   8   6    8.89    7.75
   5   9   6  317.66   26.58
   5   9   6  335.10   28.53
  -5   9   6  325.52   27.92
  -5  -9  -6  274.96   29.53
   5  10   6   24.95   10.08
  -5 -10  -6    5.24    9.84
   5  10   6   11.58    9.05
  -5  10   6   24.83    9.41
  -5  11   6   14.50    9.51
   5  11   6    1.16    8.76
   5  11   6    0.14    9.35
  -5 -11  -6   13.85   11.33
   5  12   6   50.31   12.90
  -5  12   6   33.96   12.13
  -5 -12  -6   29.71   13.14
   5  12   6   52.64   12.97
   5  13   6   91.02   16.68
  -5  13   6  134.47   18.68
   5  13   6  101.11   17.27
  -6  12  -6   76.82   23.79
   6 -12   6   53.79   18.19
  -6 -12   6   69.24   19.44
   6  12  -6   98.20   21.15
  -6 -11   6   65.39   17.79
   6 -11   6   65.90   18.05
  -6  11  -6   60.83   21.60
   6  11  -6   41.20   16.52
  -6 -10   6   24.48   13.72
  -6  10  -6   12.98   15.33
   6 -10   6    7.85   12.68
   6  10  -6   12.90   13.85
   6   9  -6   34.01   14.05
  -6  -9   6   47.36   14.96
   6  -9   6   17.88   13.66
  -6   9  -6   47.51   17.21
   6   8  -6  119.68   18.16
  -6   8  -6  106.37   19.70
   6  -8   6  107.39   18.85
  -6  -8   6   79.50   16.94
  -6  -7   6  214.55   24.27
   6   7  -6  180.89   22.25
  -6  -7   6  228.01   24.38
  -6   7  -6  220.73   26.01
   6  -7   6  194.65   23.94
   6   6  -6  201.01   21.39
  -6   6  -6  207.27   24.31
   6  -6   6  204.31   23.32
   6  -6   6  199.23   22.75
  -6  -6   6  167.38   21.30
  -6  -6   6  212.71   22.45
   6  -5   6   33.65   11.35
  -6   5  -6   32.33   12.06
   6   5  -6   37.37   10.61
   6  -5   6   34.39   11.88
  -6  -5   6   23.67   10.20
  -6  -5   6   38.27   11.12
  -6   4  -6    7.03    7.93
  -6  -4   6    2.09    8.05
   6  -4   6    5.93    8.83
   6  -4   6   14.43    9.63
   6   4  -6   -0.86    7.36
  -6  -4   6    3.60    7.69
   6  -3   6  113.97   16.17
  -6  -3   6  145.33   16.67
   6   3  -6   90.93   14.19
  -6   3  -6  146.94   17.84
  -6  -3   6  121.30   15.94
   6  -3   6  117.19   16.22
  -6  -2   6  597.95   47.23
   6   2  -6  698.38   44.85
   6  -2   6  687.93   49.99
  -6   2  -6  600.87   49.49
  -6  -2   6  592.15   48.83
   6  -2   6  637.19   47.92
   6   1  -6   61.46   10.59
  -6  -1   6   49.55   11.42
   6  -1   6   79.21   13.39
   6  -1   6   84.12   12.91
  -6  -1   6   74.99   12.27
   6   1  -6   68.06   12.14
   6   0   6   24.40    9.35
   6   0  -6   27.04    8.93
   6   0   6   41.05   10.84
  -6   0   6   29.04    9.42
  -6   0   6   18.10    8.26
   6   1   6   63.11   12.06
   6   1   6   46.96   12.14
  -6   1   6   63.20   12.04
  -6   1   6   96.24   12.99
   6  -1  -6   63.48   11.55
   6   2   6  575.09   48.91
  -6   2   6  709.62   49.56
  -6  -2  -6  748.46   50.13
   6  -2  -6  634.01   48.76
   6   2   6  635.16   50.75
  -6   2   6  730.58   51.48
   6   3   6  152.84   16.95
   6  -3  -6  167.77   16.25
  -6   3   6  118.58   15.37
  -6   3   6   82.72   14.92
   6  -3  -6  136.60   15.93
  -6  -3  -6  122.78   15.34
   6   3   6  146.00   16.51
   6  -4  -6    2.88    7.40
  -6  -4  -6    6.76    6.97
   6  -4  -6    4.71    7.39
   6   4   6   -8.10    7.89
   6   4   6    1.41    6.57
   6   4   6    3.99    7.86
  -6   4   6   -2.37    7.84
   6   5   6   39.88   10.92
   6   5   6   34.91    9.89
   6   5   6   22.96   10.41
   6  -5  -6   26.59    9.53
  -6   5   6   32.73   10.08
  -6  -5  -6   26.38    9.11
   6   6   6  202.47   21.60
  -6  -6  -6  187.21   18.91
   6  -6  -6  182.55   19.19
   6   6   6  201.37   19.83
   6   6   6  209.15   21.34
  -6   6   6  200.15   21.10
   6  -7  -6  234.38   21.37
   6   7   6  244.21   23.06
  -6   7   6  207.32   22.33
   6   7   6  204.17   22.41
  -6  -7  -6  204.73   20.43
   6   7   6  202.97   20.79
  -6   8   6   98.99   15.55
   6   8   6  110.77   15.74
   6   8   6   91.21   14.27
  -6  -8  -6  116.47   17.52
   6   8   6  104.09   16.37
  -6   9   6   38.97   11.32
   6   9   6   38.58   12.25
   6   9   6   22.86   10.69
  -6  -9  -6   28.41   12.53
   6  10   6   10.34   10.29
   6  10   6    9.09    9.80
  -6  10   6   12.51    9.52
  -6 -10  -6    7.42   11.11
   6  11   6   71.89   14.44
   6  11   6   74.26   15.94
  -6  11   6  116.26   17.24
  -6 -11  -6   74.75   16.83
   6  12   6  109.15   17.99
   6  12   6   94.40   16.70
  -6  12   6   55.68   15.27
   7  11  -6   14.68   14.78
   7  10  -6   88.45   20.49
  -7 -10   6  106.82   20.84
   7 -10   6  128.73   22.02
   7  -9   6    7.90   13.31
  -7  -9   6    5.80   12.69
   7   9  -6    9.50   12.68
   7   8  -6   71.87   16.43
  -7  -8   6   69.68   16.62
   7  -8   6   67.31   17.07
   7  -7   6   27.77   13.49
   7   7  -6   16.84   12.10
  -7  -7   6   18.90   12.22
  -7  -6   6   26.31   11.66
  -7  -6   6   32.80   12.48
   7  -6   6   32.44   13.30
   7   6  -6   32.04   12.06
  -7  -5   6   12.76    9.89
  -7  -5   6    0.97    9.71
   7   5  -6   15.78    9.64
   7  -5   6    5.52   10.38
   7   4  -6  361.80   29.26
  -7  -4   6  336.06   31.72
   7  -4   6  295.53   30.63
  -7  -4   6  345.45   31.05
   7  -4   6  323.46   31.54
   7   3  -6   35.16   10.49
  -7  -3   6   -0.34    9.32
   7  -3   6   18.39   10.96
   7  -3   6   23.01   10.68
  -7  -3   6   12.18    9.54
  -7  -2   6   35.65   11.20
   7   2  -6   14.11    9.43
   7  -2   6   22.17   11.10
   7  -2   6   18.22    9.81
   7   2  -6   16.66    8.67
  -7  -2   6   26.00   10.89
   7   1  -6    6.39    8.09
  -7  -1   6   24.26   10.11
   7  -1   6   19.78   10.35
   7  -1   6   40.80   12.00
   7   1  -6   14.14    9.08
  -7  -1   6    2.27    8.60
   7   0  -6  384.94   31.51
   7   0   6  384.72   33.32
   7   0   6  361.77   32.35
  -7   0   6  350.44   32.01
  -7   0   6  362.95   33.16
  -7  -1  -6   17.43   10.12
  -7   1   6   19.59    9.84
  -7   1   6    6.08    8.59
   7   1   6   12.69   10.69
   7  -1  -6   16.20    8.57
   7   1   6   26.57   10.18
  -7   2   6   27.30   10.40
  -7   2   6   26.84   10.42
   7   2   6   21.76   11.10
   7  -2  -6   14.44    8.82
  -7  -2  -6    6.79    9.35
   7   2   6   15.73    9.90
   7  -2  -6    8.30    8.24
  -7   3   6   16.16   10.11
   7   3   6    5.56    9.30
  -7   3   6   18.78    9.52
   7  -3  -6    5.77    8.18
   7   3   6    3.41   10.26
  -7  -3  -6   13.21    9.51
   7  -3  -6    4.21    8.85
  -7  -4  -6  320.92   30.12
   7   4   6  338.33   31.31
  -7   4   6  334.95   31.80
   7  -4  -6  389.00   29.10
   7   4   6  349.79   32.07
   7  -4  -6  339.05   29.84
  -7  -5  -6    6.07    9.02
   7  -5  -6   -4.49    7.94
  -7   5   6    5.27    9.23
   7   5   6    0.33    9.04
   7   5   6   -0.78   10.34
   7   5   6   12.55    9.29
  -7  -6  -6   22.90   10.45
   7   6   6   25.93   10.21
   7  -6  -6   35.28   10.92
   7   6   6   40.61   13.00
  -7   6   6   40.96   12.27
   7   6   6   21.27   10.89
  -7   7   6    8.95    9.96
   7   7   6   23.91   11.11
   7   7   6   12.20   11.78
   7   7   6    8.68   10.14
   7  -7  -6   19.84   10.62
  -7  -8  -6   48.58   14.21
   7   8   6   55.75   15.03
   7   8   6   36.61   12.64
  -7   8   6   67.99   14.35
   7   9   6    7.52   11.63
   7   9   6    2.99   10.05
  -7   9   6    4.93   10.61
  -7  -9  -6   12.49   11.87
   7  10   6  109.02   19.16
   7  10   6   93.92   16.81
  -7  10   6  108.24   18.53
   7  11   6   10.91   10.98
   8  -8   6   33.35   16.09
   8   8  -6   25.99   13.97
  -8  -8   6   36.95   15.79
   8  -7   6    8.33   14.12
   8   7  -6   10.30   11.87
  -8  -7   6   22.59   14.03
  -8  -6   6   60.42   15.52
   8  -6   6   79.29   18.05
   8   6  -6   76.30   16.30
  -8  -5   6   36.54   12.97
   8   5  -6    6.86   10.61
   8  -5   6   16.00   12.75
  -8  -5   6    3.47   11.11
  -8  -4   6   10.71   11.08
  -8  -4   6   38.10   13.89
   8  -4   6   40.74   14.26
   8   4  -6   34.44   11.67
  -8  -3   6   23.71   12.05
   8   3  -6   33.32   11.79
   8  -3   6   25.58   13.14
   8   3  -6   28.30   12.51
  -8  -3   6   30.49   12.87
  -8  -2   6  710.00   55.87
  -8  -2   6  755.20   54.33
   8  -2   6  685.67   55.30
   8   2  -6  599.75   51.52
   8  -2   6  659.90   53.18
   8   2  -6  681.91   49.70
   8   1  -6   12.96    9.84
   8  -1   6   14.90   11.11
   8  -1   6   26.67   12.55
  -8  -1   6   51.26   13.75
  -8  -1   6   45.18   13.81
   8   0   6   12.87   12.30
  -8   0   6    2.88    9.70
  -8   0  -6   -6.29   10.04
   8   0   6   -4.19    9.25
  -8   0   6    3.30   10.25
   8   0  -6   -1.48    8.24
   8   1   6   20.60   12.59
  -8  -1  -6   14.61   11.29
   8  -1  -6   28.75   11.06
  -8   1   6   35.65   13.05
  -8   1   6   32.76   12.20
   8   1   6   41.72   13.23
   8   2   6  662.36   54.28
  -8   2   6  715.23   55.06
   8  -2  -6  697.92   50.00
   8   2   6  689.57   56.33
  -8   2   6  734.54   57.08
   8   3   6    7.43   12.20
   8  -3  -6   20.65   11.00
  -8   3   6   20.75   11.94
   8   3   6    6.73   11.36
  -8  -3  -6   22.52   11.59
  -8   3   6   14.65   11.18
   8   4   6   26.23   12.49
  -8   4   6   37.32   13.05
   8   4   6   22.92   13.86
  -8   4   6   31.79   13.20
   8  -4  -6   21.03   11.09
  -8  -4  -6   43.30   12.93
   8   5   6   15.04   13.48
  -8   5   6   17.64   12.61
  -8  -5  -6    0.30   10.43
   8   5   6   15.78   12.05
   8   6   6   71.54   15.95
   8   6   6   82.17   17.37
  -8  -6  -6   81.55   15.83
  -8   6   6   94.56   18.16
   8   7   6   16.48   13.38
   8   7   6    3.65   10.95
   8   7   6   12.27   11.42
  -8   7   6   10.27   12.40
  -8  -8  -6   31.23   13.95
   8   8   6   46.34   16.39
   8   8   6   40.37   13.44
  -8   8   6   29.53   14.37
   9   5  -6   30.27   13.27
  -9  -5   6   50.11   15.74
   9  -5   6   51.30   17.43
   9   4  -6   57.33   15.05
  -9  -4   6   27.73   14.76
   9  -4   6   55.62   17.31
  -9  -3   6   13.51   11.91
  -9  -3   6   38.01   15.54
   9  -3   6   32.84   15.40
  -9  -2   6    2.37   11.26
   9  -2   6   16.38   13.67
  -9  -2   6    4.31   12.68
  -9  -1   6   57.00   16.83
  -9  -1   6   66.22   16.97
  -9   1  -6   73.11   17.58
   9  -1   6   52.99   16.16
  -9   0   6   14.92   12.65
   9   0   6   11.30   12.64
  -9   0  -6   12.40   12.75
  -9   0   6    4.20   12.06
  -9   1   6   21.81   14.09
   9   1   6   26.56   15.02
   9   1   6   33.75   14.46
  -9   1   6   39.24   15.27
  -9  -1  -6   50.95   15.41
   9   2   6   -0.46   11.67
  -9   2   6  -10.19   10.82
  -9  -2  -6   -5.07   10.45
  -9   2   6  -11.97   10.71
   9   2   6    4.35   13.94
   9   3   6   15.54   14.74
  -9  -3  -6   32.75   14.11
  -9   3   6   24.61   15.06
   9   3   6   25.21   13.69
  -9   3   6   26.97   14.37
  -9   4   6   51.55   15.79
  -9  -4  -6   59.89   15.32
   9   4   6   41.01   17.40
  -9   4   6   61.79   17.24
   9   4   6   39.55   15.06
   9   5   6   52.80   18.21
  -9   5   6   55.12   16.42
   9   5   6   35.78   14.68
  -9   5   6   51.06   16.83
  -9  -5  -6   27.32   14.12
   0 -15   7   25.37   13.11
   0  15  -7   17.81   15.22
   0 -14   7   54.86   14.85
   0  14  -7   32.82   14.82
   0 -13   7  158.02   20.62
   0  13  -7  121.73   20.96
   0  12  -7  215.75   25.94
   0 -12   7  247.00   25.55
   0  11  -7   25.12   11.36
   0 -11   7   26.83   11.31
   0 -10   7  110.44   15.77
   0 -10   7   99.22   14.11
   0  10  -7   73.58   14.81
   0  -9   7  357.72   29.23
   0  -9   7  328.68   28.40
   0   9  -7  238.93   27.16
   0   8  -7  155.88   19.01
   0  -8   7  193.90   19.96
   0  -8   7  200.49   19.85
   0  -7   7  274.04   23.95
   0   7  -7  215.51   22.79
   0  -7   7  263.43   23.48
   0   6  -7  289.51   25.59
   0  -6   7  301.10   25.69
   0  -6   7  291.46   25.60
   0   5  -7  359.43   29.34
   0  -5   7  375.78   29.46
   0  -5   7  352.24   29.50
   0  -4   7  264.19   22.42
   0  -4   7  247.23   22.10
   0   4  -7  250.76   21.48
   0  -3   7   95.39   11.40
   0  -3   7   99.66   12.15
   0   3  -7   92.84   10.72
   0  -3   7  114.14   12.31
   0  -2   7 1596.38   99.56
   0  -2   7 1519.05  102.18
   0  -2   7 1400.97  102.02
   0  -1   7   93.31   10.60
   0  -1   7   94.23   10.08
   0   1  -7   96.08   10.83
   0   1  -7   93.18    9.15
   0  -1   7  108.68   11.00
   0   0   7   -1.93    3.71
   0   0   7    0.07    3.75
   0   0  -7    2.38    2.44
   0   0  -7   -0.09    3.57
   0   0  -7    2.08    3.82
   0   0   7   -1.81    3.04
   0  -1  -7   92.63   10.60
   0   1   7   96.01    9.62
   0   1   7  103.35    8.99
   0   1   7  111.11   10.05
   0  -1  -7   84.95   11.13
   0  -1  -7   91.54    9.91
   0   2   7 1514.68   99.09
   0  -2  -7 1500.69   93.66
   0  -2  -7 1537.42  104.06
   0  -2  -7 1529.24   99.08
   0   2   7 1458.34   98.87
   0   2   7 1545.65   99.39
   0   2   7 1419.86   96.44
   0   3   7  117.25    8.66
   0  -3  -7  105.33   11.77
   0   3   7  106.87    8.49
   0   3   7  112.51   11.95
   0  -3  -7  110.67   11.26
   0  -3  -7  106.14   13.12
   0  -4  -7  258.97   19.82
   0  -4  -7  241.36   22.34
   0   5   7  338.19   21.76
   0  -5  -7  363.86   29.42
   0   6   7  258.78   17.31
   0  -6  -7  247.07   23.86
   0   7   7  235.93   16.57
   0  -7  -7  220.82   22.73
   0   8   7  155.28   13.98
   0  -8  -7  158.20   19.54
   0   8   7  179.89   13.99
   0   8   7  178.37   13.13
   0   9   7  274.44   21.74
   0  -9  -7  280.73   27.31
   0   9   7  283.07   20.77
   0   9   7  281.63   20.62
   0 -10  -7   73.63   14.93
   0  10   7   97.11    9.71
   0  10   7  107.79   11.14
   0  10   7   82.60   10.63
   0  11   7   30.83    8.07
   0  11   7   24.54    6.70
   0 -11  -7   35.96   12.36
   0  12   7  236.87   21.36
   0  12   7  259.12   22.13
   0  13   7  135.35   15.79
   0  13   7  147.47   16.39
   0  14   7   26.13   10.07
   0  14   7   33.31   11.32
   0  15   7   24.77   11.25
   1 -15   7   18.48   13.39
  -1 -15   7   12.14   12.84
  -1  15  -7   26.42   14.87
  -1  14  -7   74.07   18.26
   1 -14   7   75.27   16.71
  -1 -14   7   76.63   16.08
   1  14  -7   41.92   16.90
  -1 -13   7   70.10   15.68
   1 -13   7   93.53   16.86
  -1  13  -7  105.72   18.24
   1  13  -7   70.87   17.13
   1 -12   7  107.56   17.43
  -1  12  -7  133.11   19.18
   1  12  -7   84.93   17.09
  -1 -12   7  109.25   17.15
   1  11  -7  200.21   24.58
  -1 -11   7  197.10   23.36
   1 -11   7  255.39   25.22
  -1  11  -7  243.41   25.66
  -1 -10   7  208.11   21.59
   1 -10   7  199.52   22.88
  -1  10  -7  223.81   23.82
   1  10  -7  198.73   22.92
  -1 -10   7  192.49   22.12
   1 -10   7  220.97   22.83
  -1  -9   7  258.80   22.90
   1   9  -7  172.54   20.96
  -1  -9   7  226.10   21.74
   1  -9   7  185.64   21.50
   1  -9   7  165.95   20.24
  -1   9  -7  247.01   23.53
   1   8  -7  330.88   30.46
   1  -8   7  355.43   30.59
  -1  -8   7  363.09   30.64
  -1   8  -7  372.19   31.43
  -1  -8   7  378.39   30.82
   1  -8   7  321.60   30.11
  -1  -7   7  199.07   19.47
   1  -7   7  156.66   18.64
  -1   7  -7  241.75   20.63
   1  -7   7  142.39   17.88
   1   7  -7  144.63   17.96
  -1  -7   7  219.88   19.88
  -1  -6   7  433.90   35.74
   1   6  -7  447.59   35.44
  -1  -6   7  441.60   35.41
   1  -6   7  443.51   35.16
   1  -6   7  457.81   35.92
  -1   6  -7  459.88   36.02
  -1  -5   7  313.16   26.29
  -1  -5   7  333.40   26.68
   1  -5   7  272.75   25.63
  -1   5  -7  312.69   25.95
   1  -5   7  282.29   25.52
   1   5  -7  308.62   25.63
  -1   4  -7  239.36   21.49
  -1  -4   7  254.95   22.29
   1   4  -7  255.39   21.24
   1  -4   7  246.02   22.73
  -1  -4   7  237.75   22.12
   1  -4   7  253.72   22.24
  -1  -3   7  417.83   31.39
  -1  -3   7  423.42   32.07
  -1  -3   7  430.19   31.06
   1  -3   7  355.19   30.68
   1   3  -7  451.66   31.17
   1  -3   7  410.15   31.15
   1  -3   7  364.26   31.53
  -1   3  -7  385.18   30.64
   1   2  -7  116.29   11.88
   1  -2   7  127.49   12.93
   1  -2   7   96.20   12.49
  -1  -2   7  160.27   14.48
  -1  -2   7  157.90   13.05
   1   2  -7  136.09   10.87
  -1  -2   7  146.96   13.38
   1  -2   7   79.45   12.23
   1  -1   7   47.89    7.45
  -1  -1   7   16.81    5.28
   1  -1   7   43.99    7.28
   1   1  -7   57.38    6.02
  -1  -1   7   29.35    6.34
  -1   1  -7   24.55    5.80
  -1  -1   7   21.39    5.25
   1   1  -7   45.31    7.34
  -1   1  -7   21.38    5.53
   1  -1   7   44.05    6.14
  -1   1  -7   22.06    5.06
   1   0   7 1017.40   68.91
   1   0  -7 1045.64   65.58
   1   0  -7 1118.20   71.63
   1   0  -7 1014.19   68.93
  -1   0  -7  966.03   66.33
  -1   0  -7 1069.13   68.23
  -1   0  -7 1010.54   64.00
   1   0  -7 1016.04   60.70
   1   0   7 1016.27   67.53
   1   0   7  851.02   69.07
  -1   0   7 1067.84   69.76
  -1   0   7 1037.54   66.69
  -1   0  -7 1001.54   67.72
  -1   0   7  973.33   68.53
   1   1   7   28.22    5.71
  -1   1   7   51.73    5.51
   1  -1  -7   30.19    6.44
   1  -1  -7   28.57    7.16
   1  -1  -7   39.42    7.19
  -1   1   7   50.18    6.56
  -1  -1  -7   63.66    7.45
   1   1   7   25.02    5.00
  -1  -1  -7   41.24    4.15
  -1   1   7   37.52    5.00
  -1  -1  -7   48.13    6.63
   1   1   7   25.61    5.76
   1  -2  -7  140.36   13.61
  -1   2   7  121.45   10.74
   1   2   7  158.36   12.02
  -1  -2  -7  125.66   12.08
   1   2   7  149.57   11.61
  -1   2   7  134.97   11.78
  -1   2   7  112.02   10.50
   1  -2  -7  138.75   14.25
   1   2   7  164.51   13.40
   1   2   7  155.37   11.80
   1  -2  -7  158.67   13.51
  -1  -2  -7  117.13   12.44
   1   3   7  437.38   30.70
   1   3   7  439.17   32.16
   1   3   7  418.58   29.62
   1  -3  -7  387.53   32.43
  -1   3   7  443.85   29.92
  -1  -3  -7  412.75   34.44
  -1   3   7  450.25   29.11
   1  -3  -7  441.56   31.06
   1   3   7  456.36   30.70
  -1   3   7  484.00   30.25
   1  -3  -7  452.64   34.82
  -1  -3  -7  432.68   30.30
   1   4   7  270.45   21.05
   1   4   7  252.46   18.43
   1   4   7  247.96   16.51
  -1  -4  -7  297.47   23.78
   1   4   7  232.64   17.63
   1  -4  -7  266.03   21.70
   1  -4  -7  267.90   20.54
   1   4   7  255.47   18.24
   1  -4  -7  255.58   22.94
   1   5   7  319.54   23.37
  -1  -5  -7  306.71   28.97
   1  -5  -7  364.50   26.26
   1   5   7  357.49   22.54
   1   5   7  370.10   24.45
   1  -5  -7  354.99   29.49
  -1  -6  -7  447.87   37.42
   1   6   7  478.95   30.09
   1   6   7  473.51   32.16
   1  -6  -7  466.34   37.77
   1   6   7  457.83   31.17
   1   6   7  460.63   32.03
   1  -7  -7  190.61   21.34
   1   7   7  212.79   15.99
  -1  -7  -7  142.81   20.05
   1   7   7  231.59   15.91
   1   7   7  220.53   15.90
   1   7   7  206.22   15.72
   1   8   7  411.98   26.34
   1  -8  -7  360.84   32.15
   1   8   7  364.31   26.34
  -1   8   7  352.57   25.72
   1   8   7  368.69   25.28
  -1  -8  -7  344.30   31.86
  -1   8   7  335.76   24.99
  -1   9   7  171.82   16.39
   1  -9  -7  184.12   22.27
  -1  -9  -7  220.09   22.98
  -1   9   7  184.57   15.84
   1   9   7  218.69   16.71
   1   9   7  226.81   16.97
   1   9   7  208.79   16.72
  -1  10   7  238.04   18.56
  -1 -10  -7  255.26   25.10
  -1  10   7  210.17   19.02
   1  10   7  212.70   17.99
   1  10   7  198.97   18.28
   1  11   7  224.45   19.34
   1  11   7  210.27   19.31
  -1  11   7  227.61   20.70
  -1 -11  -7  277.16   26.64
   1  12   7  102.06   13.52
   1  12   7   97.52   12.14
  -1 -12  -7  149.29   20.20
  -1  12   7   91.69   13.19
  -1  13   7   63.86   12.31
   1  13   7   75.14   12.59
   1  13   7   77.79   11.90
  -1  14   7   65.84   13.27
   1  14   7   58.66   12.60
   1  14   7   71.23   12.24
   1  15   7   23.77   10.59
  -1  15   7   11.45   10.87
   2 -15   7  115.36   20.67
   2  15  -7  128.42   21.78
  -2  15  -7   91.21   21.72
  -2 -15   7  131.20   20.37
  -2 -14   7   36.43   13.78
   2 -14   7   30.65   14.06
  -2  14  -7   10.06   14.15
   2  14  -7   14.92   14.57
   2  14  -7   20.92   13.72
   2  13  -7   63.78   16.90
   2 -13   7   53.17   15.34
   2  13  -7   63.26   17.05
  -2 -13   7   74.08   15.89
  -2  13  -7   64.62   17.77
   2 -12   7   87.90   16.96
  -2 -12   7   62.87   14.79
  -2  12  -7   71.51   16.94
   2  12  -7   55.71   14.73
   2  12  -7   60.66   15.68
   2 -11   7  284.29   27.72
   2  11  -7  242.03   26.83
  -2 -11   7  235.09   25.38
  -2  11  -7  225.31   26.91
   2 -10   7  113.51   17.11
  -2 -10   7  104.95   16.29
  -2 -10   7   94.29   14.88
  -2  10  -7   86.92   16.34
   2  10  -7   92.65   16.33
   2  10  -7   98.19   16.54
  -2   9  -7  111.76   17.21
   2  -9   7   97.81   16.17
  -2  -9   7  155.76   18.04
   2   9  -7  100.63   15.82
   2   9  -7  113.62   16.63
   2  -9   7  102.58   15.72
  -2  -9   7  104.30   15.15
   2  -8   7  115.57   15.78
  -2  -8   7   99.83   15.22
   2   8  -7  130.66   15.92
   2  -8   7   88.50   14.04
   2   8  -7  105.49   14.87
  -2   8  -7   82.90   14.68
  -2  -8   7  110.67   15.39
   2  -7   7  263.86   24.97
   2   7  -7  306.28   25.19
   2   7  -7  270.56   23.72
  -2  -7   7  223.96   24.35
   2  -7   7  258.60   24.39
  -2   7  -7  266.20   24.98
  -2  -7   7  231.56   24.46
  -2   6  -7  240.63   23.16
   2   6  -7  300.86   23.67
   2  -6   7  202.24   22.48
  -2  -6   7  224.71   23.12
   2   6  -7  264.47   21.86
  -2  -6   7  237.61   23.22
   2  -6   7  252.28   23.32
   2  -5   7   47.01    9.72
  -2  -5   7   37.86    9.09
   2   5  -7   60.73    9.47
  -2  -5   7   49.35    9.53
  -2   5  -7   52.04    9.46
   2   5  -7   52.72    9.28
   2  -5   7   44.14   10.03
   2   5  -7   51.72    6.46
  -2  -4   7  244.60   21.07
   2  -4   7  215.05   21.23
  -2  -4   7  253.08   21.18
   2   4  -7  244.52   19.04
  -2   4  -7  221.20   20.90
   2  -4   7  246.48   21.60
   2   4  -7  226.69   20.70
   2   4  -7  243.61   18.66
   2  -3   7  515.07   38.60
  -2  -3   7  500.49   37.92
  -2  -3   7  515.15   39.02
   2   3  -7  543.71   37.81
  -2  -3   7  524.35   39.71
   2   3  -7  578.52   35.23
   2   3  -7  531.63   38.78
  -2   3  -7  476.56   38.55
   2  -3   7  531.84   39.64
   2   2  -7  171.98   13.25
   2  -2   7  174.38   15.91
  -2   2  -7  169.23   13.88
  -2  -2   7  157.84   14.89
   2  -2   7  159.43   15.70
   2   2  -7  108.30   13.32
  -2   2  -7  177.00   12.96
   2  -2   7  152.82   15.13
  -2   2  -7  153.50   14.88
  -2  -2   7  186.14   15.38
  -2  -2   7  169.75   16.18
   2   2  -7  159.74   14.30
  -2  -1   7  698.34   48.04
   2  -1   7  697.89   50.14
   2   1  -7  678.51   43.95
   2   1  -7  691.61   49.00
   2   1  -7  719.90   50.64
   2  -1   7  659.26   48.47
  -2  -1   7  742.65   50.42
   2  -1   7  685.00   49.93
  -2  -1   7  730.67   49.64
  -2   1  -7  729.63   47.92
  -2   1  -7  740.11   45.21
  -2   0  -7 1183.48   73.37
  -2   0  -7 1192.06   77.49
   2   0   7 1201.65   80.24
  -2   0   7 1148.95   77.11
  -2   0  -7 1179.47   79.61
   2   0  -7 1157.75   70.98
   2   0   7 1189.72   80.25
  -2   0   7 1149.17   79.66
   2   0   7 1189.55   77.79
  -2   0   7 1167.41   80.07
   2   0  -7 1217.13   82.15
   2   0  -7 1151.51   79.72
   2   1   7  734.63   49.39
  -2  -1  -7  677.48   45.28
   2   1   7  746.17   49.31
  -2  -1  -7  701.76   48.30
   2  -1  -7  758.36   51.67
   2  -1  -7  693.31   49.83
   2   1   7  745.53   47.78
  -2   1   7  658.34   48.74
  -2   1   7  689.92   48.79
  -2   1   7  704.66   47.25
  -2  -1  -7  673.29   47.79
   2  -2  -7  172.54   15.09
   2  -2  -7  158.67   15.33
   2  -2  -7  196.84   16.73
   2   2   7  161.49   13.90
  -2   2   7  152.90   12.65
   2   2   7  163.43   13.78
  -2  -2  -7  139.59   11.52
  -2   2   7  149.53   12.86
   2   2   7  162.97   13.16
   2   2   7  169.96   13.34
  -2  -2  -7  130.20   11.91
  -2   2   7  158.37   12.98
   2  -3  -7  480.92   37.56
  -2   3   7  536.43   35.26
   2  -3  -7  491.63   35.65
   2   3   7  512.44   35.86
  -2   3   7  533.11   34.40
   2   3   7  484.20   36.13
  -2   3   7  507.63   35.39
   2   3   7  517.03   36.36
   2  -3  -7  511.88   39.50
   2   3   7  511.98   34.82
   2  -4  -7  242.95   20.00
   2  -4  -7  241.76   22.49
   2   4   7  232.36   18.68
   2  -4  -7  271.56   21.69
   2   4   7  238.42   19.87
   2   4   7  261.96   18.54
   2   4   7  239.96   16.90
  -2   4   7  247.05   17.64
   2   4   7  237.32   19.07
  -2   4   7  237.07   17.81
  -2   5   7   54.03    5.32
  -2   5   7   37.57    5.53
   2   5   7   56.49    7.03
   2  -5  -7   45.34    8.71
   2   5   7   52.75    6.92
   2   5   7   48.53    6.72
  -2  -5  -7   56.34   10.71
   2   5   7   50.23    6.41
  -2   5   7   49.87    5.42
   2  -5  -7   43.73    9.80
   2   6   7  259.51   20.27
   2   6   7  263.23   19.40
  -2   6   7  281.58   19.28
  -2  -6  -7  266.67   25.06
   2   6   7  246.54   20.61
  -2   6   7  287.64   19.38
   2  -6  -7  243.03   21.90
   2  -6  -7  243.64   24.77
   2   6   7  291.93   21.38
   2   7   7  235.45   21.25
   2  -7  -7  260.97   26.48
  -2   7   7  315.25   20.51
  -2   7   7  317.13   20.61
   2   7   7  259.01   21.88
  -2  -7  -7  339.12   27.57
   2   7   7  265.06   21.15
   2   7   7  256.61   20.47
  -2  -8  -7  153.50   17.73
   2   8   7  108.62   11.88
   2   8   7   99.63   11.58
   2   8   7  109.50   11.67
   2   8   7  120.68   12.05
  -2   8   7  145.73   11.44
  -2   9   7  120.55   11.54
  -2   9   7  119.58   12.31
  -2  -9  -7  122.14   17.33
   2   9   7  125.99   12.57
   2   9   7  122.90   12.82
   2  10   7   89.93   11.71
  -2 -10  -7   96.29   16.48
   2  10   7  110.85   12.23
  -2  10   7  110.26   12.08
  -2  11   7  286.62   22.15
  -2 -11  -7  226.93   26.44
   2  11   7  251.10   20.83
   2  11   7  199.04   20.27
  -2  12   7   73.50   11.92
   2  12   7   52.96   11.31
  -2 -12  -7   71.04   15.74
   2  12   7   72.33   10.88
   2  13   7   76.36   13.39
   2  13   7   81.84   12.06
  -2  13   7   58.82   12.50
  -2 -13  -7   51.21   16.01
   2  14   7   17.68    9.27
  -2  14   7   22.15   11.17
   2  14   7   12.34   10.79
  -2  15   7  134.58   18.59
   2  15   7  120.35   16.71
  -3 -14   7   17.16   13.61
   3  14  -7   28.54   16.57
  -3  14  -7   50.45   17.92
   3 -14   7   28.86   15.38
  -3 -13   7  123.49   19.66
   3 -13   7  109.24   20.00
  -3  13  -7  139.74   23.34
   3  13  -7  113.08   21.15
   3  12  -7  141.22   22.10
   3 -12   7  125.83   21.17
   3  12  -7  186.38   23.89
  -3  12  -7  146.75   23.51
  -3 -12   7  141.88   20.84
   3  11  -7   12.80   12.16
  -3  11  -7   32.08   14.11
   3  11  -7    6.06   11.15
  -3 -11   7   24.15   11.99
   3 -11   7   24.69   12.38
  -3 -10   7   54.27   13.84
   3  10  -7   36.37   13.25
  -3 -10   7   58.15   14.07
  -3  10  -7   59.07   15.15
   3 -10   7   46.50   13.66
   3  10  -7   57.25   14.46
  -3  -9   7  203.57   22.11
   3   9  -7  165.79   21.07
  -3   9  -7  173.03   22.44
   3  -9   7  173.18   20.77
   3   9  -7  144.49   20.26
  -3  -9   7  216.23   23.07
   3  -9   7  179.98   21.85
   3  -8   7  139.23   18.46
   3   8  -7  127.56   17.19
  -3  -8   7  123.98   17.96
   3   8  -7  138.58   16.99
  -3  -8   7  118.67   16.95
  -3   8  -7  120.47   18.01
   3  -8   7  128.07   17.05
   3   7  -7   71.76   11.96
   3  -7   7  103.79   14.99
  -3  -7   7   54.16   11.97
   3  -7   7   81.64   13.10
   3   7  -7   78.29   12.87
  -3  -7   7   60.32   12.47
  -3   7  -7   64.14   12.82
  -3   6  -7   93.36   14.63
   3   6  -7  143.81   15.46
   3  -6   7  152.23   17.07
   3  -6   7  143.15   16.46
   3   6  -7  124.87   15.06
  -3  -6   7  143.97   16.45
  -3  -6   7  105.77   14.93
  -3   5  -7  247.78   25.20
   3  -5   7  333.56   26.85
  -3  -5   7  249.41   25.26
   3   5  -7  324.69   25.80
   3   5  -7  308.15   23.80
  -3  -5   7  268.78   25.21
   3  -5   7  342.12   26.97
  -3  -4   7  143.32   15.23
   3   4  -7  136.80   14.47
  -3   4  -7  118.68   14.69
   3  -4   7  133.03   15.29
  -3  -4   7  134.42   14.91
   3  -4   7  132.99   15.46
   3   4  -7  145.58   13.71
   3  -3   7   47.37    9.94
   3  -3   7   59.25   10.38
  -3  -3   7   83.48   10.67
  -3   3  -7   86.07    8.49
  -3  -3   7   81.30   10.76
   3   3  -7   61.67    9.69
   3   3  -7   79.02    9.39
  -3   3  -7   94.41   11.36
  -3   3  -7   96.67    7.87
   3  -2   7  212.09   17.27
  -3   2  -7  162.33   12.25
  -3  -2   7  157.47   16.15
   3   2  -7  196.39   14.27
  -3  -2   7  157.94   15.66
  -3   2  -7  137.03   15.35
  -3   2  -7  142.16   13.03
  -3  -2   7  145.06   15.46
   3  -2   7  192.41   16.65
  -3  -1   7  598.64   40.85
  -3  -1   7  604.06   42.38
   3  -1   7  575.37   41.04
   3   1  -7  529.71   40.96
   3   1  -7  583.29   37.25
  -3   1  -7  561.89   42.05
  -3   1  -7  592.02   39.02
   3  -1   7  540.69   42.21
   3   1  -7  610.96   42.39
   3  -1   7  584.88   42.34
  -3   1  -7  576.25   36.81
  -3  -1   7  563.14   41.95
   3   0   7   94.55   10.99
  -3   0   7   95.51   10.96
   3   0  -7   97.61   10.01
  -3   0   7  107.97   11.11
   3   0   7  112.28   11.79
   3   0  -7   90.51   12.31
   3   0  -7  111.66   12.29
   3   0  -7  112.62    9.77
   3   0   7   92.39   10.87
  -3   0  -7   98.77   10.97
  -3   0   7  115.73   11.40
  -3   1   7  541.01   39.36
   3  -1  -7  622.94   43.18
  -3   1   7  540.54   40.51
  -3  -1  -7  593.03   40.74
   3  -1  -7  542.16   41.54
   3   1   7  548.72   39.53
  -3   1   7  563.19   40.49
   3   1   7  597.97   41.60
  -3   2   7  191.74   15.09
   3   2   7  159.31   14.52
   3   2   7  156.10   15.32
  -3   2   7  189.83   15.34
   3   2   7  134.94   14.81
  -3  -2  -7  194.84   14.74
  -3   2   7  204.62   15.34
  -3  -2  -7  208.96   14.82
   3   2   7  151.77   15.48
   3  -2  -7  153.15   16.59
   3  -2  -7  161.55   17.33
   3  -2  -7  171.49   16.12
  -3   3   7   61.68    8.02
   3   3   7   87.35    9.65
   3   3   7   91.97    9.81
   3  -3  -7   72.55   10.42
  -3   3   7   56.38    7.55
   3  -3  -7   91.10   11.54
  -3  -3  -7   59.41    7.29
   3   3   7   83.74    9.10
   3   3   7   86.85    9.54
   3   4   7  139.42   13.17
  -3   4   7  145.28   12.01
  -3  -4  -7  141.41   10.29
   3   4   7  109.73   12.52
   3  -4  -7  125.18   14.49
  -3  -4  -7  148.67   10.39
   3   4   7  117.85   12.56
   3   4   7  122.80   12.72
  -3   4   7  123.08   11.92
   3  -4  -7  106.38   13.30
   3   4   7  105.58   10.99
   3  -5  -7  250.79   22.51
  -3   5   7  298.80   21.36
   3  -5  -7  247.08   23.47
  -3   5   7  312.46   21.25
   3   5   7  251.81   19.97
   3   5   7  276.88   21.82
   3   5   7  270.40   22.20
   3   5   7  259.58   22.50
   3   6   7  146.78   14.15
   3   6   7  145.63   13.59
   3   6   7  102.34   12.39
  -3   6   7  125.09   12.07
   3   6   7  123.63   12.13
  -3  -6  -7  115.29   16.21
   3  -6  -7  149.06   14.93
  -3   6   7  128.34   11.94
   3   7   7   45.23    8.85
  -3   7   7   79.30    8.70
   3   7   7   55.27    8.88
   3  -7  -7   71.59   11.53
  -3  -7  -7   76.99   13.27
  -3   7   7   78.87    8.52
   3   7   7   61.07    9.44
   3   8   7  131.29   14.57
   3   8   7  132.43   14.23
   3   8   7  137.97   14.20
  -3   8   7  158.20   13.82
  -3   8   7  151.58   13.81
  -3  -8  -7  171.26   19.26
  -3  -9  -7  184.65   21.65
   3   9   7  207.17   17.95
   3   9   7  199.87   17.38
  -3   9   7  159.47   15.94
  -3  10   7   51.41    8.79
  -3 -10  -7   43.69   13.47
   3  10   7   59.75   10.02
   3  10   7   61.51   10.69
   3  11   7    5.54    7.83
   3  11   7   40.14    9.80
  -3 -11  -7   26.00   12.02
  -3  11   7   25.81    7.77
   3  12   7  160.27   17.31
  -3 -12  -7  142.76   21.58
  -3  12   7  166.42   17.43
   3  12   7  155.84   17.67
   3  13   7  125.40   16.33
   3  13   7  124.63   15.43
  -3  13   7  103.21   15.05
  -3 -13  -7   92.11   18.75
   3  14   7   33.93   11.92
   3  14   7   29.27   10.43
  -3  14   7   37.55   12.03
  -3 -14  -7   24.36   14.42
  -4 -14   7    7.14   12.87
   4 -14   7   16.70   14.54
   4  14  -7   30.69   16.79
  -4  13  -7   27.81   17.61
   4  13  -7   27.80   15.35
   4 -13   7   31.61   15.19
  -4 -13   7   34.12   15.05
   4 -12   7  267.01   30.65
  -4 -12   7  310.24   32.11
  -4  12  -7  346.94   35.96
   4  12  -7  244.75   30.64
   4 -11   7   61.82   15.89
  -4 -11   7   39.97   14.87
   4  11  -7   42.46   14.90
  -4  11  -7   62.74   17.48
   4 -10   7   62.13   15.49
  -4 -10   7   68.03   16.29
  -4  10  -7   31.12   14.09
   4  10  -7   70.65   15.64
  -4  -9   7   91.96   16.37
   4  -9   7   78.74   16.15
  -4   9  -7  133.24   19.64
  -4  -9   7   93.81   17.06
   4   9  -7  101.13   16.78
   4   9  -7  104.91   17.06
   4  -8   7  206.18   23.19
   4   8  -7  209.53   22.47
  -4   8  -7  178.40   23.68
   4  -8   7  229.46   23.10
  -4  -8   7  182.27   22.45
  -4  -8   7  198.98   22.61
   4   8  -7  226.44   22.93
   4   7  -7   45.79   11.01
   4  -7   7   48.92   12.50
   4   7  -7   43.65   11.69
  -4  -7   7   44.72   11.49
  -4  -7   7   28.81   10.32
  -4   7  -7   17.06    9.48
   4  -7   7   63.88   12.06
  -4   6  -7  195.95   21.01
  -4  -6   7  167.95   19.72
   4  -6   7  188.73   20.48
   4   6  -7  195.77   19.36
  -4  -6   7  205.15   20.87
   4   6  -7  153.24   18.87
   4  -6   7  189.70   20.11
   4   5  -7  271.97   23.65
   4   5  -7  248.56   21.67
  -4   5  -7  260.77   24.87
   4  -5   7  251.46   23.73
  -4  -5   7  222.14   23.07
  -4  -5   7  236.72   23.54
  -4  -4   7   21.40    7.86
   4  -4   7   22.45    7.89
   4   4  -7   21.91    7.40
   4  -4   7   28.95    8.97
  -4  -4   7   11.34    7.30
  -4   4  -7   20.02    4.41
   4   4  -7   13.50    7.23
  -4   4  -7   28.79    8.36
   4  -3   7  146.36   15.41
   4   3  -7  127.23   13.18
  -4  -3   7  131.98   14.87
  -4   3  -7  105.66   14.35
  -4  -3   7  114.03   14.28
   4   3  -7  163.72   15.11
  -4  -2   7  397.19   30.31
  -4   2  -7  372.44   31.16
   4  -2   7  369.64   30.83
   4  -2   7  418.45   30.72
  -4  -2   7  367.69   30.74
   4   2  -7  347.97   29.43
   4   2  -7  452.58   28.35
   4  -1   7  278.83   22.88
  -4  -1   7  226.10   21.43
   4   1  -7  275.68   20.04
  -4  -1   7  251.47   22.30
  -4  -1   7  243.08   22.16
   4   1  -7  276.60   21.52
   4  -1   7  277.81   22.48
  -4   1  -7  239.17   22.49
  -4   0   7   23.82    6.93
  -4   0   7   33.12    7.66
  -4   0   7   30.30    7.50
   4   0   7   24.43    7.50
  -4   0  -7   34.17    7.41
   4   0  -7   40.43    8.99
   4   0  -7   27.83    6.07
   4   0   7   34.17    7.67
   4   0  -7   42.40    6.84
  -4   1   7  232.38   21.02
  -4  -1  -7  311.29   22.67
  -4   1   7  294.96   21.96
   4   1   7  238.60   22.65
   4   1   7  243.85   21.50
  -4   1   7  266.96   22.08
   4  -1  -7  227.57   22.33
   4   1   7  244.38   22.34
   4   2   7  388.52   30.73
   4   2   7  367.35   31.29
  -4   2   7  433.15   31.50
   4  -2  -7  362.06   31.45
   4  -2  -7  404.09   30.46
   4   2   7  377.53   28.55
  -4  -2  -7  452.04   30.42
   4   2   7  403.31   32.12
  -4   2   7  424.42   30.79
  -4   2   7  439.60   30.56
   4   3   7  118.84   13.86
   4   3   7  128.29   12.17
  -4   3   7  142.55   13.55
   4  -3  -7  101.94   13.69
   4   3   7  114.18   13.93
   4   3   7  111.14   13.25
   4  -3  -7  120.73   14.63
  -4  -3  -7  136.54   12.99
  -4   3   7  159.83   13.92
  -4   3   7  131.31   13.32
   4  -4  -7   16.76    7.69
   4   4   7   14.75    7.04
   4   4   7   14.74    6.73
   4   4   7   12.24    5.77
  -4   4   7   18.97    6.31
  -4  -4  -7   23.91    5.78
   4  -4  -7   20.44    7.81
  -4   4   7   28.04    6.70
   4   4   7   30.70    6.31
  -4   5   7  248.36   20.49
   4  -5  -7  252.63   22.74
   4   5   7  241.58   21.49
   4   5   7  235.11   19.19
   4   5   7  245.77   21.04
   4  -5  -7  252.59   21.62
  -4  -5  -7  237.66   18.54
  -4   5   7  247.79   20.92
   4   6   7  174.54   17.90
   4   6   7  179.24   17.45
   4   6   7  189.28   16.41
  -4   6   7  170.41   16.55
   4  -6  -7  184.95   18.12
  -4   7   7   57.82    8.86
   4  -7  -7   27.86    9.17
   4   7   7   23.06    8.18
   4   7   7   35.49    8.20
  -4  -7  -7   50.15   12.15
   4   7   7   31.66    8.74
  -4   8   7  246.16   19.94
  -4  -8  -7  210.53   23.57
   4   8   7  204.11   20.01
   4   8   7  213.38   20.21
   4   8   7  193.94   18.64
   4   9   7  103.09   13.37
  -4   9   7   85.98   12.20
   4   9   7  115.05   13.56
  -4  -9  -7  102.67   16.62
   4  10   7   50.33   11.12
  -4  10   7   69.12   11.06
   4  10   7   47.55   11.20
  -4 -10  -7   89.03   15.77
   4  11   7   68.71   12.70
  -4  11   7   73.81   12.03
  -4 -11  -7   77.88   16.46
   4  11   7   77.58   12.97
  -4  12   7  283.90   26.36
  -4 -12  -7  292.22   31.14
   4  12   7  282.99   26.92
   4  12   7  285.60   26.01
  -4 -13  -7   33.44   14.27
  -4  13   7   43.57   11.91
   4  13   7   45.49   12.35
   4  13   7   48.65   11.99
   4  14   7    5.65    9.65
  -4  14   7   16.59   10.77
  -4 -14  -7   19.05   13.97
   4  14   7   16.91   10.97
  -5 -13   7   37.66   16.97
   5 -13   7    2.06   14.66
   5  13  -7   37.78   18.28
   5  12  -7   14.53   13.77
  -5 -12   7    2.54   13.44
   5 -12   7    5.27   14.30
   5  11  -7  109.79   21.43
  -5 -11   7  196.16   25.79
  -5  11  -7  119.62   24.26
   5 -11   7  165.22   23.63
  -5  10  -7  186.31   28.70
   5  10  -7  234.59   26.41
  -5 -10   7  186.29   25.64
   5 -10   7  233.43   27.18
   5   9  -7    5.15   10.38
  -5  -9   7   28.77   13.10
  -5   9  -7   13.24   12.51
   5  -9   7   33.43   13.76
   5   8  -7  218.94   23.56
  -5   8  -7  199.96   25.89
   5  -8   7  196.09   24.39
  -5  -8   7  224.35   24.64
  -5  -8   7  203.89   23.69
  -5   7  -7   26.81   12.61
  -5  -7   7   31.31   11.79
   5  -7   7   62.44   14.22
   5   7  -7   63.66   13.06
  -5  -7   7   46.10   12.55
   5  -7   7   67.67   14.39
   5   6  -7  216.05   21.61
   5  -6   7  210.27   23.04
  -5  -6   7  202.35   22.45
  -5   6  -7  224.26   23.96
  -5  -6   7  209.62   22.50
   5  -6   7  196.56   22.81
  -5   5  -7   23.35    9.58
   5  -5   7   31.36   10.58
  -5  -5   7   19.81    9.21
   5   5  -7   27.62    9.53
  -5  -5   7   38.94   10.30
   5  -5   7   27.53   11.08
  -5  -4   7  237.80   22.82
  -5   4  -7  228.80   24.03
   5   4  -7  235.49   21.13
   5  -4   7  239.82   23.46
  -5  -4   7  224.83   22.79
   5  -4   7  258.29   24.14
  -5  -3   7   64.34   11.60
   5  -3   7   84.28   13.02
   5   3  -7   88.98   11.49
   5  -3   7   73.33   12.53
  -5   3  -7   59.94   11.98
  -5  -3   7   74.73   12.03
  -5   2  -7   54.69   11.33
   5   2  -7   76.33   10.58
   5  -2   7   84.21   12.39
  -5  -2   7   52.79   10.78
   5  -2   7   78.04   12.48
  -5  -2   7   74.08   11.68
   5   1  -7   65.54   12.54
   5   1  -7  101.22   11.39
   5  -1   7   99.76   13.54
  -5  -1   7   99.06   12.85
   5  -1   7   87.90   12.75
  -5  -1   7   81.10   12.11
  -5   0   7  558.96   40.39
   5   0   7  543.70   40.71
  -5   0   7  529.39   41.37
   5   0   7  537.59   41.61
   5   0  -7  516.77   41.28
   5   0  -7  549.63   37.01
   5  -1  -7   67.56   11.84
  -5   1   7   88.83   11.81
  -5   1   7   87.43   12.06
   5   1   7   89.39   12.47
   5   1   7   94.38   13.08
  -5   2   7   83.03   11.21
   5  -2  -7   82.04   12.06
   5  -2  -7   68.82   11.70
   5   2   7   71.93   11.32
  -5  -2  -7   74.29   11.06
   5   2   7   55.21   11.44
  -5   2   7   78.81   11.44
   5  -3  -7   60.64   11.65
  -5   3   7   80.36   11.51
  -5  -3  -7   79.70   11.13
   5   3   7   68.17   11.44
   5   3   7   72.05   12.20
   5  -3  -7   90.76   12.92
   5   3   7   81.92    8.92
  -5   3   7  108.65   12.14
   5  -4  -7  216.72   22.39
   5  -4  -7  235.35   21.75
   5   4   7  218.26   22.24
  -5   4   7  248.11   22.38
  -5  -4  -7  272.59   20.96
   5   4   7  235.56   21.98
  -5   5   7   40.97    8.75
   5   5   7   19.68    7.61
   5  -5  -7   35.21    9.56
   5   5   7   29.92    9.50
   5  -5  -7   29.93    9.59
   5   5   7   31.01    9.17
  -5  -5  -7   43.69    7.71
   5   6   7  187.84   20.56
   5   6   7  212.40   19.26
  -5  -6  -7  216.93   17.96
  -5   6   7  200.69   20.15
   5  -6  -7  226.73   20.81
   5   6   7  213.44   20.85
   5   7   7   38.83   10.73
  -5   7   7   49.11   10.26
   5   7   7   47.55   10.68
   5  -7  -7   48.90   11.45
   5   7   7   38.81    9.82
  -5  -7  -7   73.21   13.99
   5   8   7  203.02   21.60
   5   8   7  222.03   20.63
  -5  -8  -7  225.84   24.84
   5   8   7  222.66   21.49
  -5   8   7  212.36   21.11
   5   9   7   24.42   11.04
  -5   9   7   40.53   10.17
  -5  -9  -7   26.10   11.98
   5   9   7   25.69    9.60
  -5  10   7  229.28   22.74
   5  10   7  204.14   22.37
   5  10   7  207.84   21.62
  -5 -10  -7  254.31   26.56
  -5  11   7  158.68   19.03
   5  11   7  160.26   20.06
   5  11   7  171.55   19.38
  -5 -11  -7  178.94   23.17
  -5 -12  -7   26.24   13.38
   5  12   7    2.91   10.96
   5  12   7    7.72   10.32
  -5  12   7   23.96   10.37
  -5  13   7   50.37   12.80
  -5 -13  -7   31.92   14.98
   5  13   7   15.33   11.78
   5  13   7   24.25   12.79
   6 -12   7  138.50   24.53
  -6 -12   7  129.28   24.57
   6  12  -7  119.92   24.02
  -6 -11   7   31.85   16.43
   6 -11   7   55.11   18.38
   6  11  -7   65.40   19.05
   6 -10   7   30.99   15.65
   6  10  -7   26.26   15.08
  -6 -10   7   17.06   14.14
   6  -9   7   23.26   14.51
   6   9  -7   21.25   12.73
  -6  -9   7   22.02   13.10
   6   8  -7   33.30   13.53
  -6  -8   7   39.07   14.42
   6  -8   7   83.78   17.23
  -6  -8   7   20.27   12.80
   6  -7   7   48.95   14.59
  -6  -7   7   32.12   12.64
  -6  -7   7   38.50   13.26
   6   7  -7   40.64   12.69
   6   6  -7   25.36   10.94
  -6  -6   7   29.23   11.64
   6  -6   7   50.63   13.89
   6  -6   7   41.54   13.75
  -6  -6   7   29.25   11.45
  -6  -5   7  103.81   15.96
   6  -5   7   97.78   17.49
   6  -5   7  116.50   17.69
   6   5  -7  133.76   16.15
  -6  -5   7   95.83   15.62
  -6  -4   7  199.33   22.12
   6   4  -7  193.10   20.68
  -6  -4   7  226.29   22.46
   6  -4   7  215.80   23.60
   6  -4   7  247.32   24.23
   6  -3   7  280.76   25.13
   6   3  -7  235.53   21.66
  -6  -3   7  240.98   24.09
   6  -3   7  216.86   23.87
  -6  -3   7  215.44   22.97
  -6  -2   7  415.48   35.82
   6  -2   7  403.23   34.86
   6   2  -7  456.85   32.40
  -6  -2   7  479.03   35.49
   6  -2   7  366.48   35.29
  -6  -1   7  153.38   17.98
   6  -1   7  182.57   19.75
   6  -1   7  160.73   18.75
   6   1  -7  188.23   17.35
  -6  -1   7  136.78   18.02
   6   1  -7  186.61   19.76
   6   0   7   91.65   14.98
   6   0  -7  117.40   15.30
   6   0   7   99.30   14.67
  -6   0   7  119.26   15.07
  -6   0   7  107.42   14.73
   6   1   7  117.95   17.15
  -6   1   7  205.53   18.88
   6   1   7  140.32   18.00
  -6   1   7  186.28   18.74
  -6  -1  -7  172.78   18.79
   6  -1  -7  138.33   17.84
   6  -2  -7  450.81   35.65
   6   2   7  510.39   36.53
  -6   2   7  402.93   34.86
  -6   2   7  364.99   35.46
   6  -2  -7  448.38   34.22
   6   2   7  498.49   37.63
  -6   3   7  246.19   23.90
  -6   3   7  227.53   22.83
   6   3   7  228.61   23.68
   6  -3  -7  249.21   22.83
   6  -3  -7  256.15   23.75
  -6  -3  -7  252.43   22.91
   6   3   7  244.51   23.45
  -6  -4  -7  233.67   22.14
   6   4   7  231.36   23.40
   6  -4  -7  247.89   22.68
   6  -4  -7  241.56   23.32
  -6   4   7  250.62   23.81
   6   4   7  219.98   23.00
  -6   5   7  129.95   15.66
   6  -5  -7  115.31   14.92
   6   5   7   92.55   15.06
   6   5   7   94.90   15.02
  -6  -5  -7  100.91   13.62
   6   5   7   87.91   13.63
   6  -5  -7  119.74   15.99
   6   6   7   31.09   10.79
  -6  -6  -7   47.50    9.66
   6   6   7   12.62    9.91
   6   6   7   29.00   10.03
   6  -6  -7   33.33   10.79
  -6   6   7   38.01   11.03
   6   7   7   31.13   10.90
   6  -7  -7   34.57   10.94
   6   7   7   22.96    9.39
  -6   7   7   34.07   11.09
   6   7   7   36.73   12.11
   6   8   7   45.31   11.84
   6   8   7   39.45   12.17
   6   8   7   33.29   10.35
  -6   8   7   19.49   10.00
  -6  -8  -7   30.56   12.56
  -6   9   7   17.43    9.88
   6   9   7   25.31   10.07
   6   9   7   31.76   12.19
  -6  -9  -7   17.26   12.09
  -6 -10  -7   23.41   13.00
  -6  10   7   12.42    9.97
   6  10   7   21.52   10.66
   6  10   7    8.36   11.62
  -6 -11  -7   65.89   16.73
  -6  11   7   67.47   14.24
   6  11   7   62.76   14.08
   6  11   7   67.33   15.44
   6  12   7  142.69   19.43
   7 -10   7   49.88   18.26
  -7 -10   7   38.87   16.69
   7  10  -7   32.62   16.17
   7  -9   7  256.67   30.31
  -7  -9   7  209.56   28.27
   7   9  -7  234.32   28.09
   7   8  -7   12.06   11.91
   7  -8   7   35.17   15.88
  -7  -8   7   17.20   13.34
   7   7  -7   -5.35   10.38
  -7  -7   7   -7.24   10.29
  -7  -7   7    1.40   10.89
   7  -7   7   -2.62   11.80
  -7  -6   7   70.06   15.71
   7   6  -7   70.73   14.67
   7  -6   7   74.58   16.75
  -7  -6   7   60.02   15.00
   7  -5   7  109.32   18.56
   7   5  -7  107.32   16.57
  -7  -5   7  117.54   17.89
  -7  -5   7  115.51   17.87
   7  -4   7   57.80   14.87
   7   4  -7   41.16   12.06
   7  -4   7   76.13   15.38
  -7  -4   7   54.10   13.15
  -7  -4   7   50.16   12.95
   7  -3   7    1.71    9.53
  -7  -3   7  -14.51    8.07
  -7  -3   7  -10.34    7.92
   7   3  -7    0.18    7.75
   7  -3   7   -4.25   10.27
   7  -2   7  139.40   18.69
   7  -2   7  114.68   17.45
  -7  -2   7  134.08   17.93
   7   2  -7  127.36   16.12
   7   2  -7   99.88   16.78
  -7  -2   7  119.79   17.82
  -7  -1   7   40.62   11.92
   7   1  -7   37.26   11.31
  -7  -1   7   56.84   12.43
   7   1  -7   37.54   10.34
   7  -1   7   41.78   12.86
   7  -1   7   44.82   12.63
   7   0   7    1.53    8.89
   7   0   7    6.86   10.08
   7   0  -7    4.48    8.45
  -7   0   7   10.85    9.16
  -7   0   7   15.77   10.02
  -7   1   7   43.89   11.75
   7  -1  -7   36.99   10.97
   7   1   7   34.09   11.38
  -7  -1  -7   30.02   11.48
   7   1   7   27.14   11.57
  -7   1   7   36.16   11.57
  -7  -2  -7  141.55   18.06
  -7   2   7  115.15   17.18
   7   2   7  112.78   16.51
   7  -2  -7  149.60   17.36
   7  -2  -7   94.36   15.48
   7   2   7  108.36   16.99
  -7   2   7  122.36   16.87
  -7   3   7    9.59    8.95
   7  -3  -7   -4.69    8.22
   7   3   7    1.57    8.71
   7  -3  -7   13.26    8.77
  -7  -3  -7   -4.02    8.43
   7   3   7    2.99   10.00
  -7   3   7   -0.97    8.70
  -7   4   7   68.31   13.40
  -7   4   7   57.05   12.52
  -7  -4  -7   44.63   11.75
   7   4   7   29.02   11.66
   7   4   7   35.04   12.77
   7  -4  -7   40.07   11.65
   7  -4  -7   39.74   11.62
  -7   5   7  142.14   18.21
  -7  -5  -7   88.60   15.00
   7  -5  -7  106.63   15.54
   7   5   7  103.63   16.67
   7   5   7   94.64   17.36
  -7   6   7   80.21   14.67
   7   6   7   37.12   12.66
   7  -6  -7   67.71   13.34
   7   6   7   53.86   12.87
   7   6   7   48.14   13.76
   7   7   7   -5.47    9.31
   7   7   7    1.33   11.09
  -7   7   7   -1.17    9.76
   7  -7  -7  -11.03    9.62
   7   7   7   -1.90    8.76
  -7   8   7   21.82   11.43
   7   8   7   26.18   11.92
  -7  -8  -7   33.63   14.04
   7   8   7   30.86   12.96
   7   8   7   23.50   11.18
  -7  -9  -7  237.59   28.23
  -7   9   7  252.13   26.83
   7   9   7  233.29   26.69
   7   9   7  222.02   24.14
  -7 -10  -7   25.16   14.16
   7  10   7   46.72   14.96
  -7  10   7   47.27   14.09
   7  10   7   50.16   14.00
  -8  -8   7   19.48   15.39
   8   8  -7   29.71   14.85
   8  -8   7   18.78   16.57
   8   7  -7  131.37   21.15
   8  -7   7  167.36   24.97
  -8  -7   7  129.66   22.15
   8   6  -7    2.00   10.52
   8  -6   7   -3.17   13.22
  -8  -6   7    7.57   11.67
   8   5  -7   -1.88   10.95
  -8  -5   7    2.41   11.40
  -8  -5   7   18.06   12.42
   8  -5   7   11.93   13.34
   8  -4   7   43.11   14.74
  -8  -4   7   36.02   13.62
   8   4  -7   44.93   12.68
  -8  -4   7   35.87   13.53
   8   3  -7    7.66   11.05
   8  -3   7   11.44   12.53
  -8  -3   7    8.76   10.58
   8   3  -7   16.29   10.65
  -8  -3   7    4.33   10.69
  -8  -2   7   89.26   17.00
   8   2  -7   92.93   15.25
  -8  -2   7   84.89   16.60
   8  -2   7  144.03   19.95
   8   2  -7   95.34   16.92
   8  -2   7   98.17   18.39
   8  -1   7   34.34   14.33
  -8  -1   7   61.06   14.41
   8   1  -7   44.79   12.69
   8  -1   7   33.81   12.27
  -8  -1   7   28.97   13.39
  -8   0   7   11.14   11.61
  -8   0   7   13.62   10.88
   8   0   7   11.82   10.69
   8   0   7    1.64   11.89
   8   0  -7    9.77   10.52
  -8   0  -7   28.11   12.94
  -8   1   7   32.28   12.95
   8   1   7   43.24   13.60
   8  -1  -7   61.21   13.74
   8   1   7   45.36   15.21
  -8   1   7   43.56   13.63
  -8  -1  -7   37.76   13.44
   8   2   7  101.60   18.31
  -8  -2  -7  113.63   17.76
  -8   2   7  100.62   18.61
  -8   2   7  120.99   18.52
   8   2   7   86.28   17.31
   8  -2  -7  124.72   17.76
   8  -2  -7   87.79   15.69
   8  -3  -7   10.93   11.08
  -8  -3  -7   18.02   11.43
  -8   3   7    7.95   10.64
  -8   3   7    7.35   11.36
   8   3   7   14.07   13.36
   8   3   7   14.23   11.58
   8   4   7   21.69   12.03
  -8  -4  -7   45.77   12.94
  -8   4   7   46.01   13.40
   8  -4  -7   36.70   12.60
  -8   4   7   37.16   13.74
   8   4   7   34.56   14.54
   8   5   7    1.89   12.64
  -8   5   7    0.99   10.45
  -8  -5  -7   -0.49   10.66
  -8   5   7    2.30   11.32
   8   5   7    2.68   10.83
  -8   6   7   10.48   12.52
   8   6   7    3.44   12.86
   8   6   7   18.21   12.56
  -8   7   7  136.77   21.15
   8   7   7  128.03   20.12
   8   7   7  123.09   21.38
  -8   8   7   35.69   14.52
   8   8   7   21.82   12.85
   8   8   7   18.64   14.44
  -8  -8  -7   18.98   14.28
  -9  -4   7  103.25   19.57
  -9  -4   7  100.98   19.41
   9  -4   7   81.00   19.74
   9   4  -7   77.88   17.61
  -9  -3   7   72.59   17.61
  -9  -3   7   99.59   19.84
   9  -3   7   67.69   18.25
  -9  -2   7   93.42   19.53
   9  -2   7   74.49   17.89
  -9  -2   7  103.14   19.43
   9  -1   7   65.42   16.90
  -9   1  -7   39.68   16.22
  -9  -1   7   39.38   14.33
  -9  -1   7   45.48   15.29
   9   0   7   39.76   16.53
   9   0   7   30.34   14.61
  -9   0   7   40.13   15.29
  -9   0  -7   39.85   15.31
  -9   0   7   30.78   14.66
  -9   1   7   36.74   15.00
  -9  -1  -7   22.34   13.88
   9   1   7   40.29   15.76
   9   1   7   20.58   13.70
  -9   1   7   43.44   15.22
  -9   2   7   97.77   19.92
  -9   2   7   82.01   18.55
   9   2   7   89.84   18.79
   9   2   7   74.90   18.39
   9   3   7   89.35   18.64
  -9   3   7   78.68   18.23
   9   3   7   65.23   17.49
  -9   3   7   62.95   16.84
  -9  -3  -7   47.11   14.93
   9   4   7  110.20   19.74
  -9   4   7  119.24   21.57
  -9  -4  -7   71.19   17.71
  -9   4   7  113.38   20.89
   9   4   7  121.65   22.45
   0 -15   8   21.19   13.95
   0 -14   8  150.31   22.21
   0 -13   8   -4.35   10.42
   0  13  -8    3.32   11.82
   0 -12   8   13.19   11.25
   0  12  -8    1.22   10.68
   0  11  -8   56.04   14.30
   0 -11   8   39.11   12.71
   0  10  -8  297.21   30.28
   0 -10   8  313.34   29.47
   0 -10   8  326.74   29.67
   0  -9   8   25.88   10.08
   0   9  -8   16.08    8.83
   0  -9   8    7.09    9.15
   0   8  -8  163.79   19.35
   0  -8   8  180.55   19.87
   0  -8   8  189.92   20.02
   0   7  -8   49.21   10.25
   0  -7   8   35.92    9.71
   0  -7   8   33.69    9.77
   0   6  -8  263.41   24.17
   0  -6   8  255.52   24.25
   0  -6   8  269.82   24.45
   0  -5   8   -3.35    5.26
   0   5  -8    0.73    4.74
   0  -5   8    2.49    6.28
   0  -4   8  686.31   46.78
   0  -4   8  635.25   47.50
   0   4  -8  602.45   46.44
   0  -3   8   22.25    6.93
   0  -3   8   26.11    7.36
   0   3  -8   17.95    5.60
   0  -3   8   25.86    7.37
   0  -2   8   14.43    6.04
   0  -2   8    9.90    5.63
   0  -2   8    5.99    5.44
   0   2  -8    7.37    4.31
   0  -1   8   44.63    7.79
   0  -1   8   43.76    7.18
   0   1  -8   29.47    7.29
   0   1  -8   43.26    5.92
   0  -1   8   50.70    7.87
   0   0  -8 1815.14  117.05
   0   0  -8 1929.15  124.24
   0   0   8 1962.47  126.00
   0   0   8 1830.27  126.57
   0   0   8 1887.96  122.86
   0  -1  -8   38.42    7.18
   0  -1  -8   45.17    7.80
   0   1   8   42.27    5.91
   0   1   8   46.61    6.89
   0  -1  -8   50.49    9.07
   0   1   8   39.09    6.91
   0   2   8    8.28    3.86
   0   2   8    4.29    4.15
   0   2   8    5.73    3.36
   0  -2  -8   12.21    5.46
   0  -2  -8   10.68    5.56
   0  -2  -8    3.71    5.87
   0  -3  -8   21.10    7.81
   0   3   8   30.81    5.08
   0  -3  -8   21.53    6.76
   0   3   8   24.30    3.74
   0   3   8   25.84    4.37
   0  -3  -8   14.69    5.99
   0  -4  -8  646.68   48.73
   0  -4  -8  627.96   43.07
   0  -5  -8    5.13    6.82
   0  -5  -8    2.01    5.49
   0   6   8  238.59   16.07
   0  -6  -8  250.91   24.11
   0   7   8   40.52    5.69
   0  -7  -8   47.73   11.42
   0  -8  -8  149.25   20.14
   0   8   8  184.75   13.97
   0   9   8   10.53    5.25
   0  -9  -8   14.11    9.66
   0   9   8   13.42    3.85
   0   9   8   11.48    4.83
   0  10   8  309.86   23.77
   0  10   8  326.62   24.13
   0  10   8  337.44   25.12
   0 -10  -8  326.26   31.83
   0 -11  -8   32.71   13.12
   0  11   8   48.31    7.60
   0  11   8   46.11    8.66
   0  12   8   12.99    6.58
   0 -12  -8   -7.96    9.97
   0  13   8    0.66    6.96
   0  14   8  151.41   17.89
   0  15   8   15.64   10.10
  -1 -15   8   18.80   13.86
   1 -15   8    2.68   13.39
   1  15  -8   30.76   14.88
  -1 -14   8    6.34   11.63
   1 -14   8   21.29   14.13
  -1 -13   8    6.78   11.42
   1 -13   8   18.03   12.57
  -1  13  -8   17.13   13.75
   1 -12   8  170.70   21.63
   1  12  -8  114.33   20.83
  -1  12  -8  168.66   22.44
  -1 -12   8  169.53   21.47
   1 -11   8  108.92   18.85
   1  11  -8  158.34   20.58
  -1 -11   8  155.31   19.52
  -1  11  -8  128.82   19.60
  -1 -10   8  107.94   16.39
   1 -10   8   90.38   15.43
   1  10  -8   74.40   14.95
  -1 -10   8   99.02   15.10
  -1  10  -8  117.05   17.58
   1 -10   8  106.00   16.60
  -1  -9   8   14.25    9.13
   1  -9   8   20.19   10.00
  -1  -9   8   17.57    9.07
  -1   9  -8   18.82    9.10
   1  -9   8   17.08    8.99
   1   9  -8    4.04    7.84
   1  -8   8  168.11   18.99
   1   8  -8  117.19   17.05
  -1  -8   8  185.59   19.20
  -1   8  -8  202.80   20.21
  -1  -8   8  172.45   18.99
   1  -8   8  128.17   17.91
   1  -7   8  106.10   13.76
   1  -7   8   92.44   13.58
  -1  -7   8   37.24   10.43
   1   7  -8  115.88   13.33
  -1   7  -8   44.08   10.90
  -1  -7   8   41.55   10.63
  -1   6  -8 1391.93   96.85
   1  -6   8 1380.14   96.82
   1   6  -8 1334.65   95.93
  -1  -6   8 1334.29   96.52
   1  -6   8 1410.63   94.22
  -1  -6   8 1423.47   94.26
   1  -5   8   16.95    8.09
   1  -5   8   18.28    8.30
  -1  -5   8   18.45    7.86
  -1  -5   8   20.17    8.20
  -1   5  -8   20.92    7.11
   1   5  -8    8.75    6.73
   1  -4   8   41.18    9.33
   1  -4   8   34.03    8.85
  -1  -4   8   12.67    7.07
   1   4  -8   53.81    8.21
  -1  -4   8   16.32    7.78
  -1   4  -8   25.83    7.13
   1   3  -8  643.31   40.76
  -1  -3   8  634.92   46.14
  -1   3  -8  617.97   45.21
   1  -3   8  634.25   46.77
  -1  -3   8  647.34   45.40
  -1  -3   8  683.87   46.97
   1  -3   8  543.29   45.25
   1  -3   8  590.63   45.10
  -1  -2   8 1159.90   76.19
   1   2  -8 1149.34   79.25
  -1   2  -8 1110.92   77.34
  -1  -2   8 1203.26   78.46
   1  -2   8  976.03   78.36
  -1  -2   8 1299.86   79.65
   1   2  -8 1121.05   77.15
   1  -2   8  946.50   75.87
   1  -2   8 1172.82   78.29
   1   2  -8 1188.85   69.45
   1   1  -8   70.11    6.69
   1  -1   8   55.85    8.44
  -1   1  -8   98.01   10.35
  -1   1  -8   80.63    8.92
   1  -1   8   38.77    8.61
  -1  -1   8   82.15    9.48
  -1  -1   8   93.29    9.49
   1   1  -8   56.33    9.84
   1  -1   8   34.32    8.71
  -1   1  -8   96.85    8.80
  -1  -1   8  109.08   11.15
   1   1  -8   80.65   10.41
   1   1  -8   63.76    7.47
  -1   0  -8  157.39   13.72
  -1   0   8  161.56   13.92
   1   0  -8  153.90   10.35
   1   0   8  144.56   13.64
  -1   0   8  163.42   14.76
  -1   0  -8  167.95   14.52
   1   0   8  123.51   14.32
   1   0   8  138.08   14.23
  -1   0   8  153.44   13.78
   1   0  -8  157.72   15.71
   1   0  -8  158.72   15.84
   1   1   8   96.44    9.05
   1  -1  -8   82.71    9.89
   1  -1  -8   90.61   11.01
  -1   1   8   60.64    7.75
  -1  -1  -8   58.75    9.19
  -1  -1  -8   63.59    8.91
   1   1   8   91.98    9.74
   1   1   8   96.03    9.65
  -1   1   8   81.28    9.13
  -1   1   8   61.55    7.63
   1  -1  -8   89.52   11.80
   1   2   8 1231.86   81.23
   1  -2  -8 1169.53   77.25
  -1  -2  -8 1176.18   76.45
  -1   2   8 1159.96   80.55
   1  -2  -8 1261.31   85.79
   1   2   8 1225.70   81.08
  -1  -2  -8 1178.97   80.86
   1  -2  -8 1182.84   81.66
   1   2   8 1301.29   79.17
  -1   2   8 1150.94   78.10
  -1   2   8 1229.28   81.58
   1   2   8 1251.47   81.65
   1  -3  -8  688.97   47.91
  -1  -3  -8  670.45   46.80
   1   3   8  648.01   44.17
  -1  -3  -8  631.29   50.00
   1  -3  -8  657.10   50.14
   1   3   8  688.41   47.14
   1  -3  -8  678.01   45.12
  -1  -3  -8  651.99   44.22
  -1   3   8  633.67   43.43
  -1   3   8  632.76   44.80
   1   3   8  699.34   45.74
   1   3   8  687.15   45.66
  -1   3   8  692.72   45.43
   1   4   8   16.21    3.92
   1   4   8   19.31    3.95
   1  -4  -8   18.58    7.83
  -1  -4  -8   39.73    9.43
   1  -4  -8   19.41    6.82
   1   4   8   12.89    3.71
   1  -4  -8   22.82    7.07
   1   5   8   21.03    3.88
   1   5   8   18.67    3.83
   1   5   8   17.49    3.88
   1  -5  -8   18.31    6.91
   1   5   8   19.80    3.47
   1  -5  -8   17.15    7.56
  -1  -5  -8   10.01    7.75
   1   6   8 1388.72   92.46
   1   6   8 1414.76   92.27
   1  -6  -8 1352.75   99.43
   1  -6  -8 1319.65   89.00
  -1   6   8 1352.31   83.10
   1   6   8 1447.43   89.48
   1   6   8 1395.55   83.84
  -1  -6  -8 1444.91   99.64
   1   7   8   41.52    5.80
   1   7   8   49.66    6.02
   1   7   8   52.47    6.17
  -1  -7  -8  107.81   14.46
   1   7   8   35.22    6.13
   1  -7  -8   48.23   11.31
   1   8   8  178.12   14.71
   1  -8  -8  188.60   21.62
  -1  -8  -8  150.15   20.48
   1   8   8  193.74   14.77
   1   8   8  182.34   14.96
   1   8   8  186.63   14.73
  -1   9   8    9.95    4.34
   1   9   8   20.05    6.22
  -1  -9  -8    5.65    9.10
   1  -9  -8   24.45   10.88
   1   9   8   17.22    5.00
  -1   9   8    5.72    4.71
   1   9   8   20.67    5.12
  -1 -10  -8  111.82   17.82
  -1  10   8  112.61   10.78
  -1  10   8  102.46   11.26
   1 -10  -8  111.65   17.62
   1  10   8   80.63   11.15
   1  10   8   97.87   10.59
   1  11   8  132.53   13.30
  -1  11   8  125.59   13.95
  -1 -11  -8  141.86   20.43
   1  11   8  133.92   14.17
   1  12   8  148.70   14.91
  -1  12   8  136.16   15.62
  -1 -12  -8  164.61   22.53
  -1 -13  -8   12.55   13.18
  -1  13   8   22.57    9.17
   1  13   8   16.56    7.64
   1  14   8    7.66    8.31
  -1  14   8   -1.72    9.11
  -2 -14   8   19.23   13.31
   2 -14   8   44.28   16.03
   2  14  -8   41.50   15.98
   2  13  -8   79.95   18.20
  -2 -13   8  113.00   18.87
   2 -13   8   84.19   18.61
  -2 -12   8   73.79   16.21
  -2  12  -8   77.24   17.85
   2  12  -8   98.03   18.14
   2 -12   8   89.19   17.91
   2  11  -8   28.44   12.56
  -2 -11   8   50.24   13.07
  -2  11  -8   24.59   13.18
   2  11  -8   47.14   13.94
   2 -11   8   30.16   13.52
   2 -10   8   27.99   11.79
   2  10  -8   43.43   12.94
   2  10  -8   16.56   10.41
  -2 -10   8   18.69   10.81
  -2  10  -8   27.80   12.17
   2 -10   8   22.96   11.31
  -2 -10   8   21.74   10.45
   2   9  -8  423.98   36.28
  -2  -9   8  390.46   35.49
   2   9  -8  435.23   34.97
  -2   9  -8  396.90   36.90
  -2  -9   8  429.41   36.25
   2  -9   8  387.40   36.50
   2  -9   8  438.09   36.57
   2  -8   8   61.54   12.75
  -2   8  -8   48.48   11.85
   2   8  -8   50.77   11.24
  -2  -8   8   45.92   11.97
   2  -8   8   75.63   13.87
   2   8  -8   95.49   14.37
  -2  -8   8   44.32   11.51
   2  -7   8   11.54    8.73
  -2  -7   8    4.95    8.39
   2   7  -8    4.85    7.73
  -2   7  -8   16.73    8.50
   2  -7   8    8.19    8.40
  -2  -7   8   -0.01    7.12
   2   7  -8   13.38    7.40
   2   6  -8   18.78    7.68
   2   6  -8   37.65    5.87
   2   6  -8   18.60    7.85
  -2  -6   8   36.56    9.83
   2  -6   8   17.24    8.86
  -2   6  -8   44.33    9.79
  -2  -6   8   32.67   10.06
   2  -6   8   14.42    8.95
   2   5  -8  723.03   48.49
   2   5  -8  767.30   46.80
  -2  -5   8  730.65   50.63
   2  -5   8  574.44   50.96
  -2  -5   8  660.78   51.38
   2  -5   8  599.73   49.88
  -2   5  -8  698.01   51.32
   2   5  -8  705.88   50.74
   2  -4   8   10.58    7.62
  -2   4  -8   16.07    6.62
  -2  -4   8   16.31    7.00
   2  -4   8   14.00    7.87
   2   4  -8   11.72    5.85
   2   4  -8   18.71    6.65
   2   4  -8   27.32    6.19
  -2  -4   8   22.79    7.52
   2  -3   8  504.29   37.04
  -2  -3   8  470.22   36.66
  -2  -3   8  443.23   35.80
   2  -3   8  489.63   37.89
   2   3  -8  564.26   33.26
  -2   3  -8  461.16   36.50
  -2  -3   8  393.76   36.89
   2   3  -8  537.90   36.20
  -2  -2   8  181.07   19.17
   2  -2   8  203.59   19.25
   2  -2   8  229.81   19.10
  -2   2  -8  201.96   17.35
   2  -2   8  183.43   18.95
  -2  -2   8  205.26   18.48
  -2   2  -8  195.49   16.03
   2   2  -8  227.76   18.56
   2   2  -8  212.75   15.82
   2   2  -8  207.39   17.68
  -2  -2   8  220.71   18.57
   2  -1   8  664.76   45.73
  -2  -1   8  554.08   45.64
  -2   1  -8  561.31   43.34
   2  -1   8  662.94   46.17
   2   1  -8  695.52   44.44
   2   1  -8  699.93   39.85
  -2  -1   8  573.77   43.55
  -2  -1   8  569.29   44.73
  -2   1  -8  549.83   44.57
   2   1  -8  779.40   47.40
   2  -1   8  723.66   45.13
  -2   1  -8  584.70   40.95
  -2   0   8   77.90    8.92
   2   0   8   69.29    9.18
   2   0  -8   86.62   11.21
  -2   0  -8   74.65    8.60
   2   0   8   84.72    9.85
   2   0  -8   76.65    6.97
  -2   0  -8   80.90    8.86
   2   0  -8   86.72   11.61
  -2   0   8   71.10    8.76
   2   0   8   68.16    9.63
  -2   0  -8   73.37    8.98
  -2   0   8   76.49    9.56
   2  -1  -8  570.33   45.88
  -2   1   8  673.51   43.58
   2  -1  -8  583.37   47.54
   2   1   8  621.35   43.98
  -2  -1  -8  715.41   44.76
   2   1   8  626.81   45.45
  -2   1   8  663.35   44.96
  -2  -1  -8  691.43   42.26
   2   1   8  583.52   45.17
  -2   1   8  657.02   45.45
   2   2   8  181.18   16.63
  -2  -2  -8  203.90   16.10
  -2   2   8  211.52   15.50
   2   2   8  187.15   16.11
   2  -2  -8  214.34   19.56
   2   2   8  164.95   15.59
   2   2   8  184.48   16.39
   2  -2  -8  191.20   17.65
  -2   2   8  199.00   16.03
   2  -2  -8  190.52   18.35
  -2   2   8  209.17   15.93
   2   3   8  444.80   33.48
   2   3   8  431.39   34.77
  -2   3   8  553.31   33.53
   2   3   8  476.92   34.71
   2  -3  -8  481.94   37.06
   2  -3  -8  503.94   35.19
  -2   3   8  518.97   34.28
   2   3   8  449.91   35.10
   2  -3  -8  443.67   38.43
  -2   3   8  551.12   34.50
   2  -4  -8   18.17    7.57
  -2   4   8   20.11    3.97
  -2   4   8   16.12    4.03
   2  -4  -8   21.47    7.29
   2   4   8   33.51    5.56
   2   4   8   18.43    5.09
  -2  -4  -8   17.46    8.19
   2  -4  -8   25.81    8.51
  -2   4   8   14.36    3.55
   2   5   8  754.51   50.96
   2   5   8  726.62   49.11
   2   5   8  728.64   45.54
   2  -5  -8  737.33   49.96
  -2   5   8  746.91   49.18
  -2   5   8  727.14   49.35
   2   5   8  756.04   50.62
   2  -5  -8  702.20   55.63
   2  -5  -8  691.63   52.57
  -2  -5  -8  715.02   55.75
   2   6   8   37.24    6.56
   2  -6  -8   51.42   11.33
  -2   6   8   31.37    4.46
  -2  -6  -8   18.89    9.47
   2  -6  -8   31.14    8.92
  -2   6   8   26.97    4.48
   2   6   8   40.20    6.45
   2   6   8   42.15    6.50
   2   6   8   40.28    6.22
  -2   7   8   11.74    3.51
  -2  -7  -8    6.90    9.01
   2   7   8   18.47    5.91
   2   7   8   13.91    5.44
   2  -7  -8   19.04    9.32
   2   7   8   12.74    5.21
  -2   7   8   15.16    3.91
   2   7   8   18.12    5.64
   2   8   8   49.77    8.10
   2  -8  -8   66.65   13.91
  -2   8   8   80.14    7.24
   2   8   8   51.86    8.40
  -2   8   8   69.32    7.03
   2   8   8   51.62    8.33
  -2  -8  -8   84.65   14.27
   2   8   8   52.88    8.52
  -2   9   8  510.38   33.61
   2   9   8  459.17   34.38
  -2  -9  -8  459.34   40.80
  -2   9   8  469.15   33.00
   2   9   8  429.79   32.26
  -2  10   8   26.22    6.57
   2  10   8   21.70    7.02
  -2 -10  -8   31.17   12.06
   2  10   8   19.97    7.27
  -2 -11  -8   23.16   12.77
  -2  11   8   41.60    8.29
   2  11   8   42.39    8.62
   2  11   8   40.72    9.32
  -2  12   8   85.02   11.51
   2  12   8   61.55   10.15
   2  12   8   59.93   11.32
  -2 -12  -8   47.80   14.98
  -2 -13  -8   78.08   18.68
  -2  13   8   80.72   13.04
   2  13   8  118.24   13.38
   2  14   8   20.37    9.38
  -2 -14  -8   52.24   17.10
  -2  14   8   37.43   11.40
   3 -14   8   19.38   14.86
   3  14  -8   31.66   15.86
  -3 -14   8   -4.25   12.00
   3 -13   8  190.64   25.19
   3  13  -8  136.08   23.62
  -3 -13   8  156.85   22.68
   3 -12   8   76.39   17.79
  -3 -12   8   94.53   17.96
   3  12  -8   84.04   18.80
  -3  11  -8  174.27   24.10
  -3 -11   8  171.47   22.79
   3 -11   8  157.31   22.93
   3  10  -8   42.32   14.30
  -3 -10   8   43.96   12.53
  -3 -10   8   35.19   13.06
   3 -10   8   40.68   13.91
  -3  10  -8   52.36   15.04
  -3  -9   8   13.79   11.02
   3   9  -8    4.61    9.32
   3  -9   8    5.76    9.29
   3  -9   8  -10.71    9.25
  -3  -9   8    4.72    9.21
  -3   9  -8    8.30   10.29
   3  -8   8  164.81   20.91
   3  -8   8  175.27   21.69
  -3  -8   8  176.91   21.66
   3   8  -8  178.87   20.22
  -3   8  -8  181.82   21.85
  -3  -8   8  192.40   21.81
   3   8  -8  166.88   20.75
  -3   7  -8  363.23   34.01
   3   7  -8  393.65   32.12
  -3  -7   8  407.38   34.27
   3  -7   8  419.54   34.65
  -3  -7   8  398.12   34.58
   3  -7   8  405.02   34.81
   3   7  -8  351.94   33.03
   3  -6   8  121.64   17.32
  -3   6  -8  114.56   15.88
   3  -6   8  147.47   17.86
   3   6  -8  110.90   14.79
  -3  -6   8  143.09   17.01
   3   6  -8  127.68   16.04
  -3  -6   8  132.09   16.45
  -3   5  -8   86.66   12.72
  -3  -5   8   89.43   13.13
   3  -5   8   81.60   13.47
   3  -5   8   69.14   12.91
  -3  -5   8   76.34   12.05
   3   5  -8   88.95   11.54
   3   5  -8   59.73   11.08
   3  -4   8    5.22    7.45
  -3   4  -8   -0.45    6.13
   3   4  -8   14.20    6.38
   3   4  -8    8.83    6.29
   3  -4   8   17.36    8.34
  -3   4  -8   11.20    4.35
  -3  -4   8   22.65    8.07
  -3  -4   8   17.83    7.58
   3   3  -8  190.43   18.12
   3   3  -8  220.21   17.09
  -3  -3   8  180.88   18.54
  -3   3  -8  165.27   15.81
   3   3  -8  190.92   16.84
   3  -3   8  234.28   20.53
  -3  -3   8  189.78   18.79
   3  -3   8  248.95   20.73
  -3   3  -8  198.33   19.19
  -3   3  -8  192.09   14.88
  -3   2  -8  113.14    9.57
  -3  -2   8   98.80   11.32
   3  -2   8   52.00   10.29
  -3   2  -8  101.79    8.61
   3   2  -8   66.86    8.76
  -3  -2   8   80.19   11.27
   3   2  -8   62.61    9.47
  -3  -2   8   89.99   11.06
  -3   2  -8  110.59   11.87
   3   2  -8   55.14    9.12
   3  -2   8   56.31   10.50
   3   1  -8  205.53   18.48
   3   1  -8  189.95   16.83
   3   1  -8  192.90   15.44
  -3  -1   8  173.04   17.55
  -3   1  -8  202.79   16.02
  -3  -1   8  216.20   17.91
   3  -1   8  188.43   18.55
  -3  -1   8  221.92   18.92
   3   1  -8  217.50   20.66
   3  -1   8  236.39   18.96
  -3   1  -8  183.50   15.09
   3  -1   8  193.90   18.68
   3   0  -8  132.76   11.48
   3   0  -8  152.34   15.23
   3   0   8  140.54   14.27
  -3   0  -8  137.19   12.12
  -3   0   8  132.03   13.49
  -3   0   8  138.90   13.54
   3   0   8  130.23   14.00
  -3   0   8  127.23   13.62
   3   0  -8  125.41   15.51
  -3   0  -8  142.07   13.61
   3   0   8  125.68   13.64
   3   1   8  290.49   19.57
  -3  -1  -8  210.49   17.79
   3   1   8  213.14   18.20
  -3   1   8  190.41   18.10
   3  -1  -8  190.82   19.92
   3   1   8  213.38   18.91
  -3   1   8  202.92   17.82
  -3   1   8  205.46   18.09
   3  -1  -8  224.42   20.64
  -3   2   8   67.31    8.98
   3   2   8  108.44   10.37
  -3  -2  -8   65.87    8.35
   3  -2  -8  108.59   13.27
   3   2   8  115.64   11.26
  -3   2   8   66.29    9.08
   3  -2  -8   94.92   11.86
  -3   2   8   62.33    8.83
   3   2   8   97.05   10.24
   3  -2  -8   88.96   12.21
   3   2   8   81.26    9.83
  -3   3   8  204.77   16.15
  -3  -3  -8  214.60   14.54
   3   3   8  172.66   16.52
   3   3   8  162.22   16.57
   3  -3  -8  211.66   20.26
  -3   3   8  192.84   16.31
  -3   3   8  210.87   16.32
   3  -3  -8  174.19   17.89
   3  -3  -8  210.63   19.41
   3   3   8  153.50   16.53
   3   3   8  187.38   16.60
   3   4   8   21.80    6.35
   3   4   8   22.54    6.14
  -3   4   8   13.00    4.53
  -3   4   8   20.41    5.35
   3  -4  -8   21.86    8.76
   3  -4  -8   20.72    8.02
   3   4   8   13.41    6.02
   3  -4  -8   20.19    7.79
   3   4   8   17.49    6.22
  -3   5   8   90.33    9.23
   3   5   8   78.96   10.42
  -3   5   8   78.76    9.23
   3  -5  -8   76.38   12.60
   3   5   8   84.93   10.51
   3   5   8  111.81   11.25
   3  -5  -8   70.66   11.75
   3   5   8   88.37    9.25
   3  -6  -8  142.85   15.81
  -3  -6  -8  100.81   16.66
   3   6   8  135.44   12.48
   3   6   8  153.68   14.65
   3   6   8  153.05   14.28
   3   6   8  150.46   14.28
  -3   6   8  128.01   12.51
  -3   6   8  124.09   12.43
   3   7   8  417.32   31.46
   3   7   8  417.53   30.79
  -3  -7  -8  400.05   36.08
  -3   7   8  421.80   30.37
   3   7   8  420.68   29.00
   3  -7  -8  398.15   31.87
  -3   7   8  407.95   30.06
  -3  -8  -8  182.85   22.09
   3   8   8  192.05   16.71
   3   8   8  182.87   17.17
   3   8   8  192.72   17.35
  -3   8   8  157.53   15.61
  -3   8   8  193.72   16.07
  -3  -9  -8   -5.79    8.62
   3   9   8    7.21    6.53
   3   9   8    6.33    6.75
  -3   9   8   -3.51    4.96
   3   9   8    1.66    6.40
  -3 -10  -8   37.82   13.58
  -3  10   8   37.71    7.47
   3  10   8   26.08    8.74
   3  10   8   37.43    9.09
  -3  11   8  161.67   15.88
   3  11   8  160.55   16.98
  -3 -11  -8  159.45   22.14
   3  11   8  141.02   16.46
  -3 -12  -8   67.63   16.97
   3  12   8   72.67   11.90
  -3  12   8   79.06   11.66
   3  12   8   81.85   13.07
  -3 -13  -8  158.42   23.06
  -3  13   8  131.28   15.90
   3  13   8  123.44   15.98
  -3 -14  -8   12.06   14.26
   3  14   8    7.79    8.72
  -3  14   8    9.63    9.29
   4 -13   8   41.53   16.73
   4  13  -8   57.23   18.89
  -4 -13   8    9.10   13.40
   4 -12   8  109.83   20.85
  -4 -12   8  116.64   20.73
   4  12  -8  121.64   21.94
   4 -11   8   12.28   13.75
   4  11  -8   24.03   13.60
  -4 -11   8   11.81   13.59
   4  10  -8   84.89   18.26
   4 -10   8  122.11   20.76
  -4 -10   8  147.02   21.87
  -4  -9   8   92.82   16.85
  -4  -9   8  100.22   18.07
   4   9  -8   99.54   17.21
   4  -9   8   80.06   17.25
  -4   9  -8   99.14   18.23
  -4  -8   8   20.05   10.94
  -4   8  -8   20.18   12.91
   4  -8   8   72.43   14.42
   4  -8   8   43.01   13.82
   4   8  -8   61.34   13.59
  -4  -8   8   39.43   12.79
   4   7  -8   40.32   11.36
  -4  -7   8   49.50   11.68
   4  -7   8   21.63   11.58
  -4   7  -8   29.12   10.86
  -4  -7   8   13.63    9.90
   4  -7   8   22.57   10.86
  -4   6  -8   93.57   14.81
  -4  -6   8   62.46   13.05
   4  -6   8   89.95   15.12
  -4  -6   8   72.40   13.76
   4  -6   8  130.99   16.42
   4   6  -8   83.86   13.19
   4  -5   8  331.85   28.66
  -4  -5   8  294.04   27.57
  -4   5  -8  273.23   27.61
   4  -5   8  304.39   27.82
  -4  -5   8  281.25   27.11
   4   5  -8  319.83   25.56
  -4   4  -8  679.71   53.73
   4  -4   8  710.31   54.01
   4   4  -8  685.95   48.02
  -4  -4   8  772.01   52.66
   4  -4   8  715.35   52.73
  -4   4  -8  707.79   47.95
  -4  -4   8  745.29   53.87
  -4  -3   8  353.65   28.59
   4  -3   8  336.51   29.36
   4  -3   8  334.98   28.88
  -4   3  -8  364.51   24.42
  -4   3  -8  337.12   29.65
  -4  -3   8  339.73   28.94
   4   3  -8  333.81   26.00
  -4   2  -8  354.74   28.95
  -4   2  -8  353.15   23.95
  -4  -2   8  321.10   28.24
   4  -2   8  337.72   28.02
   4   2  -8  314.15   24.88
  -4  -2   8  364.64   27.89
   4   1  -8  285.94   27.32
  -4  -1   8  313.31   25.45
   4  -1   8  318.29   25.68
   4  -1   8  309.12   26.10
  -4  -1   8  295.70   25.95
   4   1  -8  318.40   22.85
   4   0  -8  668.27   51.60
   4   0   8  681.21   49.57
  -4   0   8  740.76   49.59
   4   0  -8  721.99   45.24
  -4   0   8  679.95   50.84
   4   0   8  703.77   51.31
  -4   1   8  337.17   24.81
  -4   1   8  309.32   24.66
  -4   1   8  313.78   25.07
   4   1   8  273.84   24.26
   4   1   8  293.38   25.24
   4  -1  -8  273.53   25.91
   4   2   8  364.30   26.84
  -4   2   8  342.91   25.87
  -4   2   8  295.38   26.23
   4  -2  -8  349.09   27.00
   4  -2  -8  318.22   27.73
  -4  -2  -8  331.65   25.40
  -4   2   8  326.44   25.96
   4   2   8  317.06   26.78
   4   3   8  332.93   26.78
  -4   3   8  349.21   26.95
   4   3   8  348.41   27.58
  -4   3   8  315.05   26.30
  -4  -3  -8  340.40   25.34
  -4   3   8  314.01   25.95
   4  -3  -8  340.32   27.39
   4  -3  -8  347.52   28.81
   4   3   8  352.93   25.63
  -4   4   8  692.85   49.37
  -4   4   8  626.48   47.83
   4   4   8  731.39   50.86
   4   4   8  739.74   49.49
   4  -4  -8  679.72   48.38
  -4   4   8  644.21   49.57
   4  -4  -8  721.14   51.56
   4   4   8  747.42   48.69
  -4  -4  -8  694.64   46.70
   4  -5  -8  278.99   26.17
   4   5   8  284.54   22.05
   4  -5  -8  281.44   24.78
  -4   5   8  305.12   23.91
   4   5   8  303.56   24.93
   4   5   8  282.36   24.21
   4   6   8   73.65   11.02
   4  -6  -8   79.92   12.79
  -4  -6  -8   80.44   14.52
   4   6   8   78.37   11.12
   4   6   8   69.17    9.90
  -4   6   8   74.76   10.20
  -4   7   8   20.39    6.95
   4   7   8   15.98    7.78
   4  -7  -8   35.36   10.37
   4   7   8   33.35    7.85
   4   7   8   17.90    7.92
  -4  -7  -8   27.06   11.52
  -4  -8  -8   37.47   12.26
   4   8   8   25.93    9.05
   4   8   8   46.87    9.49
  -4   8   8   54.79    9.16
   4   8   8   39.74    9.73
   4   9   8  111.26   14.17
  -4   9   8  101.77   12.85
  -4  -9  -8  100.81   17.80
   4   9   8  113.58   14.20
   4   9   8  116.60   13.90
  -4 -10  -8  121.03   19.45
   4  10   8  120.91   15.10
   4  10   8  127.21   15.40
  -4  10   8  130.18   14.63
  -4 -11  -8    3.06   11.67
   4  11   8   16.68    9.26
  -4  11   8    6.28    7.54
   4  11   8   13.69    9.21
  -4 -12  -8  131.00   21.28
   4  12   8  144.64   17.14
   4  12   8   96.71   15.89
  -4  12   8  137.36   16.39
  -4  13   8   46.00   11.47
   4  13   8   29.00   11.56
  -4 -13  -8   31.52   15.19
   5 -12   8  132.05   23.80
  -5 -12   8  114.69   22.31
   5  12  -8   96.73   22.04
   5  11  -8    7.44   13.39
  -5 -11   8   16.53   13.90
   5 -11   8   12.18   14.83
   5 -10   8   61.90   17.78
   5  10  -8   57.98   16.22
  -5 -10   8   53.11   16.59
  -5  -9   8   26.75   12.98
   5   9  -8   12.65   12.28
  -5  -9   8   14.52   12.56
   5  -9   8   37.55   15.11
  -5  -8   8  353.62   33.30
   5  -8   8  342.56   33.17
   5   8  -8  293.43   30.17
  -5  -8   8  331.16   32.49
  -5  -7   8   44.45   12.86
   5  -7   8   44.87   14.18
  -5  -7   8   41.36   12.79
   5  -7   8   35.80   13.20
   5   7  -8   47.93   12.61
  -5  -6   8  170.91   20.60
   5  -6   8  166.88   21.62
  -5  -6   8  142.82   19.93
   5  -6   8  185.79   21.52
   5   6  -8  161.30   18.64
   5   5  -8   19.33    9.47
   5  -5   8   19.21   10.74
  -5  -5   8   14.55    9.48
   5  -5   8    0.58    9.05
  -5  -5   8    8.01    8.65
   5  -4   8   53.85   12.52
  -5  -4   8   28.16   10.02
   5  -4   8   42.86   11.54
   5   4  -8   37.86   10.04
  -5  -4   8   56.85   11.38
  -5  -3   8   21.38    8.56
   5  -3   8   30.50   10.07
  -5  -3   8   23.17    8.81
   5  -3   8   18.95    9.97
   5   3  -8   11.60    7.65
   5   2  -8  281.54   21.98
   5  -2   8  269.48   24.88
   5  -2   8  250.82   24.05
  -5  -2   8  233.91   23.36
  -5  -2   8  255.23   24.37
  -5  -1   8   41.36   10.01
  -5  -1   8   32.29    9.29
   5  -1   8   51.50   11.04
   5  -1   8   47.76   10.58
   5   1  -8   41.82   11.00
   5   1  -8   66.14    9.70
  -5   0   8   -0.26    6.26
  -5   0   8   -1.23    5.80
   5   0  -8   -4.14    5.08
   5   0   8    2.94    7.37
   5   0  -8   -5.07    6.96
   5   0   8    6.06    7.03
   5  -1  -8   47.21   10.54
   5   1   8   48.22   10.47
  -5   1   8   42.14    9.14
   5   1   8   33.48    9.47
  -5   1   8   53.57    9.71
   5   2   8  234.48   23.40
   5   2   8  271.53   24.37
  -5   2   8  270.87   23.96
  -5  -2  -8  311.17   23.79
  -5   2   8  279.96   23.37
   5  -2  -8  246.48   24.35
   5  -2  -8  257.24   23.76
  -5   3   8   13.12    7.22
  -5  -3  -8   24.04    7.73
  -5   3   8   26.91    7.67
   5  -3  -8   26.59    9.42
   5  -3  -8   25.20    9.25
   5   3   8   14.44    7.88
   5   3   8   15.84    8.89
  -5  -4  -8   54.69    8.78
   5   4   8   62.09   10.98
   5  -4  -8   59.20   11.75
   5  -4  -8   25.46    9.72
  -5   4   8   61.08    9.83
   5   4   8   45.56   10.63
  -5   4   8   45.98    9.46
   5  -5  -8   19.54    9.23
   5   5   8   21.82    9.03
  -5   5   8   14.01    7.60
   5  -5  -8   24.02   10.07
   5   5   8   18.90    8.27
   5   6   8  200.07   19.08
   5   6   8  153.55   16.25
  -5   6   8  143.70   16.75
   5  -6  -8  165.85   18.46
   5   6   8  180.19   18.78
   5  -7  -8   31.30   11.13
   5   7   8   45.48   11.08
   5   7   8   59.49   10.60
  -5  -7  -8   48.40   13.96
   5   7   8   43.70   10.85
  -5   7   8   53.49   10.32
   5  -8  -8  304.70   28.13
  -5   8   8  343.57   28.08
   5   8   8  320.95   26.54
  -5  -8  -8  320.23   32.15
   5   8   8  313.01   27.93
   5   8   8  307.38   28.83
   5   9   8   36.31   10.82
   5   9   8   28.01   10.56
   5   9   8   24.99    9.61
  -5  -9  -8   42.35   13.52
  -5   9   8   37.40    9.73
  -5 -10  -8   65.98   15.89
   5  10   8   35.65   11.02
   5  10   8   66.99   12.51
  -5  10   8   35.24   10.64
  -5 -11  -8   19.46   13.21
   5  11   8   -0.24    9.39
   5  11   8   -1.45    8.50
  -5  11   8    6.51    9.08
  -5 -12  -8   99.96   20.27
   5  12   8  148.86   19.05
  -5  12   8  108.46   16.16
   5  12   8  105.32   16.48
   6 -11   8   37.51   18.78
  -6 -11   8   55.49   18.98
   6  11  -8   60.93   19.02
   6  10  -8   98.59   19.84
   6 -10   8   99.36   21.69
  -6 -10   8   60.72   18.06
   6   9  -8   93.38   18.42
  -6  -9   8   71.18   17.71
   6  -9   8   80.03   19.25
  -6  -8   8   63.04   15.27
   6   8  -8   23.21   13.63
   6  -8   8   87.22   18.55
  -6  -8   8   48.10   15.16
  -6  -7   8   21.65   12.49
   6  -7   8   10.63   13.10
   6   7  -8   15.83   10.99
  -6  -7   8   12.85   11.60
   6  -6   8   81.23   16.84
   6   6  -8   68.83   14.32
  -6  -6   8   84.70   15.98
   6  -6   8   96.29   17.97
  -6  -6   8   56.61   14.85
   6  -5   8  159.33   21.92
   6  -5   8  155.39   20.95
  -6  -5   8  164.75   20.16
   6   5  -8  143.96   18.13
  -6  -5   8  154.87   19.92
   6  -4   8   93.55   16.59
  -6  -4   8  117.15   16.32
  -6  -4   8  128.19   16.70
   6  -4   8   73.40   16.07
   6   4  -8   91.18   13.80
  -6  -3   8   -7.38    7.41
   6  -3   8    0.88    9.29
  -6  -3   8    8.79    8.44
   6   3  -8   -1.97    7.64
   6  -3   8   17.10   10.62
  -6  -2   8   28.33   10.56
  -6  -2   8   46.50   10.91
   6   2  -8   32.40    9.71
   6  -2   8   30.64   11.34
   6   2  -8   27.41   10.95
   6  -2   8   23.62   10.41
   6  -1   8   37.95   11.29
   6  -1   8   87.44   13.81
  -6  -1   8   17.98    9.56
   6   1  -8   56.86   12.25
   6   1  -8   35.28    9.39
  -6  -1   8   21.19    9.26
   6   0   8   97.66   15.09
   6   0   8  123.17   16.65
  -6   0   8  113.44   15.22
  -6   0   8  112.07   15.15
   6   0  -8  108.93   16.29
  -6  -1  -8   35.79   10.74
  -6   1   8   45.46   10.88
  -6   1   8   58.57   11.27
   6   1   8   21.15    9.45
   6   1   8   26.27   10.61
   6  -1  -8   24.48   10.06
  -6  -2  -8   31.48    9.74
  -6   2   8   27.07   10.03
  -6   2   8   35.36    9.78
   6   2   8   53.74   12.29
   6   2   8   40.46   10.58
   6  -2  -8   50.43   11.50
   6  -2  -8   16.90    9.57
  -6   3   8   -1.62    7.30
   6  -3  -8    0.37    8.16
   6   3   8   -2.87    7.65
  -6   3   8    7.67    8.35
   6  -3  -8    0.50    8.35
  -6  -3  -8   -2.16    7.22
   6   3   8   -3.65    8.03
  -6   4   8   81.81   13.98
   6  -4  -8  130.21   16.39
  -6  -4  -8  101.52   13.76
   6  -4  -8  110.87   16.13
   6   4   8   99.77   15.49
   6   4   8  123.24   15.57
  -6   4   8  118.75   15.00
   6   5   8  135.82   17.64
   6   5   8  163.68   19.45
  -6   5   8  144.12   18.17
   6  -5  -8  169.06   18.87
   6  -5  -8  167.41   19.90
   6   6   8   85.19   12.61
   6  -6  -8   59.96   13.33
   6   6   8   60.73   13.21
   6   6   8   75.28   13.80
  -6   6   8   84.54   13.50
   6  -7  -8   15.33   10.55
  -6   7   8   -3.24    8.17
   6   7   8   23.72    9.43
   6   7   8   17.47   10.70
   6   7   8   15.01    9.66
   6  -8  -8   29.60   12.77
   6   8   8   56.71   11.90
   6   8   8   33.86   12.20
   6   8   8   74.33   13.74
  -6  -8  -8   65.99   16.18
  -6   8   8   42.98   11.57
   6   9   8   82.05   15.77
   6   9   8   84.31   15.07
  -6   9   8   99.00   15.48
  -6  -9  -8  118.71   19.76
   6   9   8   92.77   15.06
  -6 -10  -8  106.09   19.97
   6  10   8   91.35   16.83
  -6  10   8  117.56   17.06
   6  10   8  125.08   17.24
  -6  11   8   37.85   12.20
  -6 -11  -8   28.09   14.76
   6  11   8   46.47   13.88
   6  11   8   54.36   13.45
   7   9  -8  -11.76   11.12
   7  -9   8   13.40   15.65
  -7  -9   8   -9.30   13.19
  -7  -8   8   12.46   13.09
   7  -8   8   45.15   17.03
   7   8  -8    7.57   11.85
   7   7  -8  158.58   22.11
  -7  -7   8  154.36   23.24
   7  -7   8  170.18   25.34
  -7  -7   8  183.08   24.00
   7  -6   8    8.86   12.39
  -7  -6   8    6.05   10.92
   7   6  -8   22.79   11.39
  -7  -6   8   10.62   11.78
   7   5  -8   36.01   12.10
   7  -5   8   43.30   14.68
   7  -5   8   28.18   14.60
  -7  -5   8   26.73   11.76
  -7  -5   8   24.15   11.56
  -7  -4   8    4.59   10.27
   7   4  -8    6.07    8.98
  -7  -4   8   14.55   10.98
   7  -4   8   12.31   12.77
   7  -4   8    6.84   11.67
  -7  -3   8  374.87   33.17
   7  -3   8  352.63   33.56
   7   3  -8  293.40   28.18
   7  -3   8  321.71   31.91
  -7  -3   8  361.17   31.95
   7   2  -8   33.97   10.47
  -7  -2   8   16.08   10.19
   7  -2   8   16.49   11.10
   7  -2   8    9.26   11.63
  -7  -2   8    8.57    9.83
   7   2  -8   27.99   11.75
   7  -1   8  101.79   16.44
   7   1  -8   81.37   15.60
   7  -1   8   92.12   16.50
  -7  -1   8   82.61   15.13
  -7  -1   8   99.25   15.84
   7   0  -8   29.95   10.92
  -7   0   8   32.25   11.27
   7   0   8   16.65   10.80
  -7   0   8   16.27   10.87
   7   0   8   19.04   11.66
   7   1   8   83.28   15.92
  -7   1   8   69.96   13.97
  -7   1   8   98.22   15.39
   7   1   8   77.77   14.92
   7  -1  -8   88.32   15.01
   7  -2  -8   26.73   11.12
   7  -2  -8   22.51   10.66
  -7   2   8   20.21   10.94
  -7  -2  -8   23.81   10.78
   7   2   8   18.32   10.42
  -7   2   8   15.81    9.80
   7   2   8   24.82   11.41
   7  -3  -8  357.26   31.27
   7   3   8  417.08   33.54
   7   3   8  379.50   33.55
  -7   3   8  378.90   32.79
   7  -3  -8  397.80   33.35
  -7  -3  -8  331.69   31.51
  -7   3   8  307.82   32.50
   7   4   8   14.94   11.22
   7   4   8   15.30   10.55
  -7  -4  -8    9.04    9.35
  -7   4   8   14.39   10.65
  -7   4   8   14.36    9.97
   7  -4  -8    8.11   10.23
   7  -4  -8   17.99   11.02
   7  -5  -8   22.79   12.01
  -7   5   8   31.30   11.37
   7   5   8   54.74   14.20
  -7   5   8   43.16   12.62
   7   5   8   24.15   11.69
   7   6   8   16.21   12.40
  -7   6   8   31.38   11.54
   7  -6  -8    5.51   11.20
   7   6   8   18.84   10.87
   7   7   8  178.17   21.64
   7   7   8  117.22   20.28
  -7   7   8  154.17   20.86
   7  -7  -8  185.75   20.96
   7   8   8   15.00   12.33
   7  -8  -8    0.17   11.57
   7   8   8    6.11   11.02
  -7   8   8    1.47   10.85
   7   8   8   15.65   10.97
  -7  -8  -8   13.36   13.76
   7   9   8   -7.01    9.65
   7   9   8   -8.10   11.66
  -7  -9  -8    6.11   13.48
  -7   9   8   10.06   11.31
   8   7  -8   10.61   12.69
  -8  -7   8   25.91   15.12
   8  -7   8   36.34   17.72
   8  -6   8    6.56   14.44
  -8  -6   8   25.57   13.56
   8   6  -8    5.26   11.60
   8  -5   8  169.11   25.11
  -8  -5   8  160.32   22.82
  -8  -5   8  172.41   23.19
   8   5  -8  177.42   21.96
   8   4  -8   27.49   11.46
   8  -4   8   26.63   14.37
   8   4  -8   25.07   14.18
  -8  -4   8   20.03   13.01
  -8  -4   8   38.17   13.58
  -8  -3   8   -3.39   10.10
   8   3  -8    9.50   10.66
   8  -3   8   23.08   13.62
  -8  -3   8    0.67   10.76
   8   3  -8   -3.70   10.54
   8  -3   8    9.94   13.86
   8   2  -8   18.84   12.62
  -8  -2   8    1.48   11.49
   8  -2   8    8.80   12.03
  -8  -2   8   16.05   11.65
   8  -2   8   34.97   14.44
  -8  -1   8   80.19   16.07
   8  -1   8   71.13   16.25
   8   1  -8   45.42   14.17
   8  -1   8   89.75   17.60
  -8  -1   8   78.90   15.77
   8   0   8   29.56   12.70
  -8   0  -8   40.61   14.12
  -8   0   8   22.65   11.95
   8   0   8   18.75   13.37
   8   0  -8   49.04   14.16
  -8   0   8   19.96   12.57
  -8   1   8  101.74   16.88
  -8   1   8   67.76   15.54
   8   1   8   70.54   15.48
   8   1   8   55.69   16.37
  -8  -1  -8   79.26   16.52
   8  -1  -8   42.06   13.66
   8  -1  -8   81.14   15.83
   8   2   8   27.98   12.27
   8   2   8   25.46   13.38
  -8   2   8   40.43   13.26
  -8  -2  -8   12.53   11.22
   8  -2  -8   22.48   12.29
  -8   2   8   25.40   13.19
   8  -2  -8    4.42   11.28
  -8  -3  -8    9.06   11.26
  -8   3   8    6.22   11.68
   8  -3  -8   -3.20   11.02
  -8   3   8   21.92   11.88
   8  -3  -8   -1.58   10.40
   8   3   8   11.98   13.44
   8   3   8   -3.19   10.15
   8   4   8   12.34   12.02
   8  -4  -8   41.17   13.48
  -8   4   8   24.79   13.00
  -8  -4  -8   27.70   12.59
   8   4   8   33.90   14.49
  -8   4   8   20.26   12.80
  -8   5   8  162.41   22.83
   8   5   8  179.61   24.49
  -8   5   8  175.88   23.50
   8  -5  -8  189.42   22.41
   8   5   8  164.17   22.90
   8   6   8   10.07   12.00
   8   6   8   10.94   14.41
  -8   6   8    5.07   11.60
  -8   6   8    2.49   11.70
  -8   7   8   10.13   12.92
  -8   7   8   20.49   12.97
   8   7   8   17.70   14.57
   8   7   8    5.10   11.66
  -9  -2   8    6.99   12.52
  -9  -2   8   15.76   13.73
   9  -2   8   11.07   14.20
  -9   1  -8    8.63   13.97
  -9  -1   8    8.69   12.58
  -9  -1   8    0.19   11.53
   9  -1   8    5.08   12.19
  -9   0   8   13.83   13.15
   9   0   8    6.33   14.39
   9   0   8   16.10   12.90
  -9   0   8   22.53   14.51
  -9   0  -8   17.46   13.60
  -9  -1  -8   34.14   14.42
  -9   1   8   23.76   15.07
   9   1   8   12.21   14.75
  -9   1   8   -3.64   12.36
   9   1   8   -8.57   11.74
  -9   2   8   15.71   14.03
   9   2   8   23.78   15.27
   9   2   8   14.73   13.09
  -9  -2  -8    7.72   13.22
  -9   2   8   39.12   14.94
   0 -14   9   -4.96   11.81
   0 -13   9   94.42   18.33
   0 -12   9   22.20   12.21
   0 -11   9  148.78   20.42
   0 -10   9   39.60   12.72
   0 -10   9   47.48   12.30
   0   9  -9  492.64   43.94
   0  -9   9  563.58   43.90
   0  -9   9  591.00   46.35
   0   8  -9   40.77   10.45
   0  -8   9   33.36   10.73
   0  -8   9   41.34   11.18
   0   7  -9  120.71   15.90
   0  -7   9  155.16   17.24
   0  -7   9  126.57   16.71
   0   6  -9   17.79    7.81
   0  -6   9   11.94    7.65
   0  -6   9    1.05    7.00
   0  -5   9  454.09   35.27
   0   5  -9  439.33   35.37
   0  -5   9  447.59   36.02
   0  -4   9   21.44    8.01
   0   4  -9   16.75    6.64
   0  -4   9   19.72    7.95
   0   3  -9  228.97   21.87
   0  -3   9  325.59   24.61
   0  -3   9  296.44   24.36
   0  -3   9  275.50   24.46
   0  -2   9  498.42   37.39
   0  -2   9  496.64   38.07
   0   2  -9  506.36   36.39
   0  -2   9  491.86   37.98
   0  -1   9  121.01   13.64
   0  -1   9  133.40   13.51
   0  -1   9  131.11   13.85
   0   1  -9  128.71   14.61
   0   0   9    4.87    4.70
   0   0  -9   -0.78    2.73
   0   0  -9    1.38    4.89
   0   0   9    0.37    4.73
   0   0   9    0.16    4.42
   0   0  -9    4.68    5.63
   0   1   9  119.58   11.86
   0   1   9  134.67   12.67
   0   1   9  118.55   12.19
   0  -1  -9  110.74   14.52
   0  -1  -9  129.95   13.76
   0  -1  -9  110.42   12.57
   0   2   9  528.18   37.02
   0   2   9  511.63   37.81
   0   2   9  577.36   37.33
   0  -2  -9  539.64   37.02
   0  -2  -9  519.58   41.61
   0  -2  -9  487.97   38.79
   0   3   9  325.68   23.17
   0  -3  -9  291.79   24.58
   0  -3  -9  291.25   25.97
   0   3   9  329.23   23.70
   0  -3  -9  335.22   29.00
   0   3   9  340.40   24.17
   0   4   9   26.22    4.81
   0  -4  -9   15.87    8.12
   0  -4  -9   15.74    6.92
   0   4   9   22.35    3.85
   0   4   9   18.50    4.53
   0  -4  -9   26.09    7.37
   0  -5  -9  431.23   36.91
   0  -5  -9  445.63   32.39
   0  -6  -9    2.62    7.83
   0  -7  -9   98.10   16.07
   0  -8  -9   44.15   12.59
   0  -9  -9  487.09   42.55
   0  10   9   44.58    6.11
   0 -10  -9   51.55   13.95
   0  10   9   42.66    6.27
   0  11   9  137.83   12.84
   0 -11  -9  112.21   19.97
   0 -12  -9    0.05   10.99
   0  12   9   -1.76    6.06
   0  13   9   90.61   12.91
   0  14   9   -6.11    8.14
   1  14  -9   83.15   18.67
   1 -14   9   80.35   18.78
  -1 -14   9  107.46   19.12
  -1 -13   9   35.18   14.08
   1 -13   9   54.33   15.66
  -1 -12   9   65.56   15.85
   1 -12   9   91.76   17.17
   1 -11   9  109.37   19.18
  -1 -11   9  152.20   20.20
   1 -10   9   66.97   14.48
  -1 -10   9   44.32   12.53
  -1 -10   9   43.41   12.74
   1 -10   9   70.69   14.01
   1  -9   9  157.79   20.05
   1  -9   9  166.62   19.70
  -1  -9   9  155.36   19.41
  -1   9  -9  180.24   20.53
  -1  -9   9  135.41   18.86
   1   8  -9  169.98   18.75
   1  -8   9  157.40   19.16
  -1  -8   9  135.70   17.97
  -1  -8   9  142.24   18.04
   1  -8   9  151.59   18.63
  -1   8  -9  140.03   18.22
  -1   7  -9  317.08   28.27
  -1  -7   9  296.37   27.52
   1   7  -9  297.40   27.27
  -1  -7   9  278.71   27.43
   1  -7   9  281.93   27.65
   1  -7   9  327.26   28.29
   1   6  -9  338.57   30.87
  -1  -6   9  423.32   32.35
   1  -6   9  319.41   31.43
  -1   6  -9  394.70   31.73
   1  -6   9  335.75   31.04
  -1  -6   9  421.12   32.44
  -1  -5   9  113.66   14.70
   1   5  -9  115.75   13.74
   1  -5   9  114.91   14.87
   1  -5   9  101.97   14.76
  -1  -5   9  108.58   14.52
  -1   5  -9  107.12   13.84
   1  -4   9  236.04   21.68
  -1  -4   9  233.38   21.68
   1  -4   9  207.10   21.04
  -1  -4   9  195.26   20.44
  -1   4  -9  207.97   19.70
   1   4  -9  201.70   19.30
  -1  -3   9  483.22   39.24
  -1  -3   9  502.63   38.30
   1   3  -9  541.43   33.93
   1   3  -9  498.55   37.14
   1  -3   9  524.20   38.76
  -1  -3   9  447.87   38.40
   1  -3   9  495.78   38.23
   1  -3   9  499.26   39.66
   1   2  -9  108.65   10.13
   1   2  -9  116.07   11.59
   1  -2   9   99.60   12.38
   1  -2   9  131.15   14.21
   1  -2   9  112.42   14.14
  -1  -2   9  105.01   12.92
  -1  -2   9   98.30   13.00
   1   2  -9  109.42   13.35
  -1   2  -9  114.58   11.97
  -1  -2   9  134.53   14.44
  -1   2  -9  126.73   13.57
  -1   1  -9   51.18    9.39
  -1  -1   9   66.34    9.53
   1   1  -9   92.77   12.15
   1  -1   9   90.39   10.34
   1   1  -9   89.31    7.48
  -1   1  -9   76.30    8.53
  -1  -1   9   52.96    9.31
   1   1  -9   96.50   12.49
  -1  -1   9   75.18   10.77
   1  -1   9   71.11   10.60
   1  -1   9   76.59   10.74
  -1   1  -9   59.32    8.90
  -1   0   9  122.83   12.09
   1   0  -9  114.34   14.28
   1   0   9  100.10   12.94
   1   0  -9  114.36   14.04
  -1   0   9  120.00   12.18
   1   0   9  118.82   12.06
  -1   0  -9  118.01   12.13
  -1   0  -9  121.00   13.12
   1   0   9  111.75   12.81
  -1   0   9  131.72   13.36
  -1   1   9   77.73    9.01
   1  -1  -9   70.99   11.10
  -1  -1  -9   95.14   10.43
   1   1   9   77.05    9.92
  -1  -1  -9   93.38   11.04
   1  -1  -9   76.84   12.08
  -1   1   9   85.48    9.37
  -1   1   9  108.29   10.64
   1   1   9   87.84    9.39
   1   1   9   67.45    9.78
   1  -1  -9   71.53   10.72
   1  -2  -9  139.95   14.72
   1  -2  -9  116.60   15.09
  -1  -2  -9  134.22   13.95
   1   2   9  132.45   12.26
  -1   2   9  131.22   12.52
   1   2   9  129.99   12.64
   1  -2  -9  108.74   13.30
  -1   2   9  127.98   11.38
   1   2   9  130.66   12.00
  -1  -2  -9  120.19   12.89
  -1   2   9  121.93   11.72
   1   3   9  520.53   36.36
  -1   3   9  507.50   35.37
   1   3   9  463.70   35.08
  -1   3   9  531.57   34.57
   1  -3  -9  477.21   36.36
  -1  -3  -9  515.14   41.22
  -1  -3  -9  545.31   36.01
  -1  -3  -9  523.21   37.94
   1  -3  -9  492.31   38.72
  -1   3   9  586.97   36.69
   1  -3  -9  465.12   40.59
   1   3   9  508.03   36.04
  -1   4   9  250.97   17.51
   1  -4  -9  253.69   20.77
   1   4   9  225.10   17.17
  -1  -4  -9  192.00   22.47
  -1   4   9  217.41   16.65
  -1  -4  -9  228.41   19.58
   1  -4  -9  265.86   23.83
  -1   4   9  208.07   16.24
   1   4   9  244.29   17.93
   1  -4  -9  245.27   21.68
   1   4   9  242.45   17.60
  -1  -5  -9  126.54   17.06
   1  -5  -9  121.87   14.25
   1   5   9  114.69   10.73
   1   5   9  121.75   10.49
   1   5   9  134.58   10.62
   1  -5  -9  135.30   17.23
   1  -6  -9  413.01   31.40
   1  -6  -9  429.61   36.18
   1   6   9  399.45   28.71
   1   6   9  420.49   29.10
  -1  -6  -9  301.43   34.02
   1   6   9  460.65   28.24
   1   7   9  298.16   22.17
   1   7   9  307.89   21.97
  -1  -7  -9  318.60   29.42
   1  -7  -9  274.68   28.66
   1   8   9  136.58   11.72
  -1  -8  -9  167.43   20.31
   1   8   9  129.50   12.04
   1  -8  -9  110.50   18.12
  -1  -9  -9  170.69   21.54
   1   9   9  147.51   13.74
   1  -9  -9  134.90   20.33
   1   9   9  154.85   13.34
  -1  10   9   50.37    7.29
  -1  10   9   38.24    7.13
   1  10   9   48.82    7.39
  -1 -10  -9   47.20   14.07
   1 -10  -9   39.89   13.92
   1  11   9  124.33   12.00
  -1  11   9   97.39   11.79
  -1 -11  -9  108.01   19.07
  -1  12   9   75.63   10.83
  -1 -12  -9   57.66   16.35
   1  12   9   55.18    9.41
  -1 -13  -9   21.82   14.12
   1  13   9   49.94    9.67
  -1  13   9   52.43   10.82
   1  14   9  108.62   14.19
  -1  14   9   93.84   14.73
   2 -14   9  107.53   21.14
  -2 -14   9  121.27   21.09
   2  14  -9  132.17   21.80
   2  13  -9   39.33   15.85
   2 -13   9   99.02   19.36
  -2 -13   9   49.86   15.83
   2 -12   9  101.16   19.20
   2  12  -9   83.62   17.79
  -2 -12   9   96.34   18.20
   2  11  -9   72.02   16.55
   2 -11   9   73.63   16.94
  -2 -11   9   96.18   17.01
   2  10  -9  215.63   23.77
  -2 -10   9  193.11   23.63
  -2 -10   9  212.84   23.71
   2 -10   9  202.86   24.56
   2 -10   9  214.39   24.52
   2  -9   9   64.99   14.02
  -2  -9   9   57.31   13.25
   2  -9   9   44.04   13.05
   2   9  -9   46.72   12.80
  -2  -9   9   44.69   12.24
   2  -8   9   39.82   11.95
   2   8  -9   28.92   10.64
  -2  -8   9   32.52   11.46
  -2  -8   9   37.97   11.17
   2  -8   9   23.24   10.41
  -2   8  -9   44.01   11.99
   2   7  -9  226.50   22.33
  -2   7  -9  231.69   24.14
   2  -7   9  212.79   24.05
  -2  -7   9  252.55   25.22
  -2  -7   9  297.99   26.10
   2  -7   9  225.89   24.35
   2  -6   9  162.95   19.82
  -2  -6   9  175.38   19.80
   2   6  -9  137.25   16.92
  -2  -6   9  200.47   20.33
  -2   6  -9  204.01   19.71
   2  -6   9  130.77   18.57
  -2   5  -9   72.38   11.13
   2   5  -9   59.37    9.29
   2  -5   9   40.27   11.47
   2   5  -9   63.91   10.46
   2  -5   9   56.07   11.85
  -2  -5   9   47.20   11.20
   2   5  -9   66.94   10.60
  -2  -5   9   73.49   12.12
  -2   4  -9  659.50   44.85
   2   4  -9  576.91   43.11
  -2  -4   9  654.30   44.66
   2  -4   9  461.41   43.31
   2  -4   9  437.98   44.32
   2   4  -9  604.66   43.80
   2   4  -9  606.29   39.86
  -2  -4   9  707.95   45.93
   2   3  -9  453.66   34.94
   2   3  -9  491.64   35.06
  -2  -3   9  476.24   35.89
  -2   3  -9  486.68   34.36
   2  -3   9  427.48   35.60
  -2   3  -9  482.87   35.53
  -2  -3   9  411.50   36.69
  -2  -3   9  470.92   35.22
   2  -3   9  394.48   36.19
   2   3  -9  452.31   31.09
  -2   2  -9  187.98   16.21
   2   2  -9  206.25   17.38
   2  -2   9  217.97   19.72
  -2  -2   9  207.43   18.68
  -2  -2   9  145.32   18.59
   2  -2   9  188.85   19.08
   2   2  -9  195.81   18.51
   2  -2   9  200.07   19.92
  -2   2  -9  209.68   17.68
  -2   2  -9  219.32   18.32
   2   2  -9  197.01   15.49
  -2  -2   9  192.56   18.61
  -2   1  -9  147.63   13.87
   2  -1   9  159.00   15.70
  -2  -1   9  126.25   15.54
  -2  -1   9  155.12   15.30
   2   1  -9  190.00   18.58
   2  -1   9  171.31   16.37
  -2  -1   9  145.93   15.01
   2  -1   9  180.32   16.85
  -2   1  -9  137.94   14.43
   2   1  -9  156.11   12.06
  -2   1  -9  148.18   14.53
   2   1  -9  178.10   16.92
   2   0  -9  565.99   35.13
  -2   0   9  491.51   41.53
  -2   0   9  570.97   39.75
   2   0  -9  557.50   42.66
  -2   0   9  566.88   40.71
   2   0  -9  619.80   43.87
   2   0   9  581.04   41.61
   2   0   9  582.17   41.79
  -2   0  -9  539.14   37.90
   2   0   9  565.13   40.49
  -2   0  -9  582.17   40.33
  -2  -1  -9  170.49   14.93
   2   1   9  146.38   14.74
  -2   1   9  165.49   14.05
   2  -1  -9  133.13   15.34
  -2   1   9  142.71   14.72
   2   1   9  156.17   15.05
   2  -1  -9  128.88   16.13
  -2  -1  -9  161.25   14.29
   2   1   9  153.21   14.93
  -2  -1  -9  156.55   12.90
   2  -1  -9  158.14   17.28
  -2   1   9  162.16   13.91
  -2   2   9  198.63   16.65
   2  -2  -9  209.62   19.75
   2   2   9  186.65   17.14
   2  -2  -9  198.08   18.82
  -2   2   9  207.07   17.38
  -2   2   9  191.42   16.21
   2   2   9  220.48   17.22
  -2  -2  -9  207.21   17.08
   2   2   9  211.36   17.50
   2  -2  -9  204.56   20.74
   2  -3  -9  474.65   35.11
  -2   3   9  457.38   34.02
  -2   3   9  468.56   33.98
   2   3   9  488.49   35.04
  -2   3   9  461.80   32.91
   2  -3  -9  479.14   37.24
   2   3   9  501.03   33.72
   2   3   9  478.90   34.59
   2  -3  -9  538.85   39.90
   2  -4  -9  741.92   50.26
   2  -4  -9  688.82   44.30
  -2   4   9  572.41   41.46
   2   4   9  658.16   44.08
   2  -4  -9  680.51   46.99
   2   4   9  615.94   42.21
  -2   4   9  579.61   42.59
  -2  -4  -9  596.41   48.67
   2   4   9  611.73   43.42
  -2   4   9  604.37   42.80
   2   5   9   72.51    8.85
   2   5   9   77.34    8.87
   2  -5  -9   71.68   12.37
  -2   5   9   86.81    7.83
   2   5   9   73.46    9.01
  -2  -5  -9   72.54   13.64
  -2   5   9   87.58    8.22
  -2   5   9   76.48    7.90
   2  -5  -9   62.69   11.48
   2  -5  -9   93.87   14.35
   2   6   9  207.32   16.16
  -2   6   9  167.64   14.14
   2   6   9  204.31   16.24
   2   6   9  204.83   16.62
   2   6   9  199.92   14.39
   2  -6  -9  203.77   19.44
   2  -6  -9  221.86   22.80
  -2   6   9  175.30   14.32
  -2  -6  -9  175.18   21.57
   2   7   9  278.56   20.04
   2   7   9  305.80   21.69
   2   7   9  280.81   22.63
   2  -7  -9  323.56   25.53
  -2  -7  -9  231.43   27.28
   2  -7  -9  263.41   28.11
   2   7   9  279.44   22.11
   2   8   9   46.45    7.43
  -2   8   9   42.23    5.31
  -2   8   9   29.52    5.22
   2  -8  -9   33.52   12.47
  -2  -8  -9   33.02   11.89
   2   8   9   37.19    7.14
  -2   9   9   50.81    6.40
  -2  -9  -9   48.64   13.98
  -2   9   9   55.76    6.70
   2   9   9   57.10    8.31
  -2  10   9  211.72   16.59
  -2 -10  -9  174.42   24.39
   2  10   9  199.04   18.12
   2  11   9   87.94   11.37
  -2  11   9   83.77   10.04
  -2 -11  -9   60.12   16.33
  -2 -12  -9   65.58   17.40
   2  12   9   96.77   11.96
  -2  12   9   82.77   11.09
  -2  13   9   76.66   11.17
  -2 -13  -9   43.80   16.40
   2  13   9   64.30   11.02
  -2 -14  -9   80.89   20.66
   2  14   9  116.98   15.11
  -2  14   9  138.23   15.60
   3  13  -9   41.89   16.51
  -3 -13   9   37.21   14.85
   3 -13   9   21.40   15.01
   3 -12   9  145.10   23.24
  -3 -12   9  139.96   22.09
   3  12  -9  177.89   23.76
   3  11  -9   12.92   12.02
  -3 -11   9   23.11   12.89
   3 -11   9    3.72   12.59
  -3 -10   9   35.66   13.63
   3  10  -9   49.63   14.23
  -3 -10   9   37.41   12.28
   3 -10   9   21.65   13.85
   3  -9   9   89.01   17.33
   3   9  -9  109.86   17.21
  -3  -9   9  120.38   18.31
  -3  -9   9  116.07   18.53
   3  -9   9   92.19   18.11
   3   8  -9  280.09   27.32
  -3  -8   9  299.14   29.97
   3  -8   9  302.46   30.02
   3  -8   9  235.60   28.45
  -3  -8   9  322.97   30.24
   3  -7   9   39.22   12.32
   3  -7   9   32.04   12.83
  -3  -7   9   34.83   11.76
  -3  -7   9   35.40   12.06
   3   7  -9   76.82   12.86
   3  -6   9  387.24   34.11
  -3  -6   9  358.63   32.30
  -3  -6   9  342.47   32.37
   3   6  -9  411.36   30.49
   3  -6   9  356.61   33.01
  -3  -5   9  104.84   15.25
   3  -5   9  129.94   17.09
   3  -5   9  128.02   16.94
  -3  -5   9   80.66   14.20
   3   5  -9  148.50   15.10
   3  -4   9  120.67   16.54
   3  -4   9  123.41   16.47
  -3  -4   9  108.01   14.87
  -3   4  -9  142.19   12.20
  -3   4  -9  141.73   13.42
   3   4  -9  134.67   13.76
  -3  -4   9  138.36   16.09
   3   4  -9  112.35   12.19
  -3   3  -9   95.92    9.38
   3  -3   9   94.78   13.53
   3   3  -9   67.52    9.91
  -3  -3   9   75.27   12.00
  -3   3  -9   90.43   10.22
  -3  -3   9   90.03   12.65
   3   3  -9   75.47   10.06
   3  -3   9   66.96   12.91
   3  -2   9  221.31   21.57
  -3   2  -9  275.06   17.97
  -3  -2   9  220.79   20.53
  -3  -2   9  259.01   21.10
   3   2  -9  190.00   17.27
   3   2  -9  209.09   20.13
   3  -2   9  187.54   20.81
  -3   2  -9  242.26   18.58
   3   1  -9  295.73   27.77
   3  -1   9  332.76   26.13
   3  -1   9  295.93   26.44
   3   1  -9  325.57   22.00
  -3   1  -9  297.30   22.25
  -3  -1   9  297.79   24.87
  -3   1  -9  316.78   23.75
  -3  -1   9  296.85   25.19
   3   1  -9  340.40   26.91
  -3   0   9    1.74    5.06
  -3   0   9    3.58    5.35
  -3   0  -9    1.82    4.77
   3   0  -9    5.92    3.98
[truncated: 157,826 more chars]
