# Supplementary material for: Crystal structure of 4′-bromo-2,3,5,6-tetra­fluoro­biphenyl-4-carbo­nitrile
Source: Acta Crystallogr E Crystallogr Commun. 2015 Apr 25;71(Pt 5):o347–8. doi: 10.1107/S2056989015007847 (PMC4420037; doi:10.1107/S2056989015007847)
Supplement: Supplementary file 2 [file e-71-0o347-Isup2.hkl]

#
# h,k,l, Fc-squared, Fo-squared, sigma(Fo-squared), status flag
#
data_I
_shelx_title ' ribe2_0m in P2(1)2(1)2(1)'
_shelx_refln_list_code          4
_shelx_F_calc_maximum      223.80
_exptl_crystal_F_000       640.00
_reflns_d_resolution_high  0.7150

loop_
 _space_group_symop_operation_xyz
 'x, y, z'
 '-x+1/2, -y, z+1/2'
 '-x, y+1/2, -z+1/2'
 'x+1/2, -y+1/2, -z'

_cell_length_a     7.3560
_cell_length_b    12.1070
_cell_length_c    12.7230
_cell_angle_alpha  90.000
_cell_angle_beta   90.000
_cell_angle_gamma  90.000

_shelx_F_squared_multiplier     1.000

loop_
 _refln_index_h
 _refln_index_k
 _refln_index_l
 _refln_F_squared_calc
 _refln_F_squared_meas
 _refln_F_squared_sigma
 _refln_observed_status
   2   0   0      10238.70      10516.90       276.70 o
   4   0   0       5027.88       5306.58       176.98 o
   6   0   0       4346.10       4243.12       151.11 o
   8   0   0        341.46        423.65        48.35 o
  10   0   0        253.53        421.47       106.45 o
   1   1   0         41.15         45.75         2.34 o
   2   1   0       1596.15       1553.80        30.66 o
   3   1   0      12330.67      12164.81       248.79 o
   4   1   0       2714.09       2752.85        65.29 o
   5   1   0         25.84         18.18         8.95 o
   6   1   0       1380.35       1359.53        40.34 o
   7   1   0        323.34        349.89        19.67 o
   8   1   0       1524.06       1504.19        68.79 o
   9   1   0         36.75         38.11        32.22 o
  10   1   0          0.19        -11.57        53.06 o
   0   2   0        628.49        650.61        24.36 o
   1   2   0       3472.48       3578.83        65.11 o
   2   2   0        553.35        586.79        14.35 o
   3   2   0       1510.66       1467.32        34.48 o
   4   2   0       1848.88       1882.36        46.95 o
   5   2   0       3269.74       3160.55        75.81 o
   6   2   0        618.91        664.36        25.46 o
   7   2   0        126.31        129.74        16.99 o
   8   2   0        177.24        149.09        33.53 o
   9   2   0        739.21        788.07        58.78 o
  10   2   0        222.27        158.81        60.97 o
   1   3   0       5586.30       5904.60       116.29 o
   2   3   0        616.63        614.64        15.81 o
   3   3   0       6050.28       5957.96       113.58 o
   4   3   0        308.90        310.59        14.16 o
   5   3   0         10.78          8.56         8.79 o
   6   3   0        289.75        333.07        18.27 o
   7   3   0        336.52        340.77        28.13 o
   8   3   0        870.64        941.49        52.05 o
   9   3   0          4.66         -4.54        36.10 o
  10   3   0         38.37         68.81        45.30 o
   0   4   0       7112.13       7719.97       292.46 o
   1   4   0       1179.60       1248.72        33.16 o
   2   4   0       6971.82       7049.35       145.94 o
   3   4   0        615.69        621.90        18.99 o
   4   4   0       2614.00       2565.21        65.93 o
   5   4   0        984.72        954.36        31.41 o
   6   4   0        268.61        242.07        16.95 o
   7   4   0        196.32        180.40        23.56 o
   8   4   0         29.44         70.89        25.22 o
   9   4   0        339.64        357.30        43.98 o
   1   5   0       3419.57       3365.13        82.02 o
   2   5   0       4644.52       4625.97        98.26 o
   3   5   0        189.98        225.44        10.10 o
   4   5   0        558.86        525.73        19.97 o
   5   5   0       1017.05        964.59        32.78 o
   6   5   0       1473.93       1554.80        57.12 o
   7   5   0          2.26        -17.82        20.35 o
   8   5   0        965.17        998.47        55.28 o
   9   5   0        130.95         97.09        35.02 o
   0   6   0       3879.70       4024.11       138.08 o
   1   6   0       5295.99       5639.52       143.31 o
   2   6   0        620.82        634.88        18.51 o
   3   6   0       1400.11       1429.00        36.17 o
   4   6   0       1348.52       1310.11        34.89 o
   5   6   0       4054.29       4034.00       108.44 o
   6   6   0       1383.86       1311.88        56.41 o
   7   6   0         16.51          8.70        21.77 o
   8   6   0         65.98         70.69        27.42 o
   9   6   0        389.02        402.76        47.03 o
   1   7   0        883.35        817.94        26.24 o
   2   7   0         12.37         22.59         7.57 o
   3   7   0       5129.14       5146.32       117.71 o
   4   7   0          0.06          7.44         8.93 o
   5   7   0        588.42        628.12        28.12 o
   6   7   0         22.20         19.06        19.25 o
   7   7   0       1443.48       1384.55        62.65 o
   8   7   0          9.63        -20.13        24.95 o
   9   7   0        154.85         84.35        35.80 o
   0   8   0       5247.45       5269.02       180.40 o
   1   8   0        917.49        893.39        29.32 o
   2   8   0        265.64        285.09        16.12 o
   3   8   0       2274.54       2293.73        58.37 o
   4   8   0        969.55        936.73        38.12 o
   5   8   0       2715.79       2704.31        84.51 o
   6   8   0        342.69        352.87        31.42 o
   7   8   0         79.89         77.55        26.33 o
   8   8   0          8.02         28.02        27.01 o
   9   8   0        343.25        301.37        53.70 o
   1   9   0          4.41         12.49         9.47 o
   2   9   0       2816.29       2788.30        73.94 o
   3   9   0       2276.49       2173.38        77.27 o
   4   9   0        158.76        151.61        18.70 o
   5   9   0         77.00         78.30        21.56 o
   6   9   0        954.90        954.85        49.75 o
   7   9   0          3.31        -23.38        23.40 o
   8   9   0        609.94        656.51        48.08 o
   0  10   0        717.35        692.16        68.58 o
   1  10   0         50.21         51.17        16.47 o
   2  10   0       1223.64       1148.64        58.81 o
   3  10   0       2084.14       1982.03        72.99 o
   4  10   0       2532.84       2532.86        90.07 o
   5  10   0        862.22        886.61        46.79 o
   6  10   0        943.68        911.48        50.22 o
   7  10   0         35.42         50.61        31.60 o
   8  10   0          3.09        -33.35        33.35 o
   1  11   0       1604.77       1557.21        66.09 o
   2  11   0       1597.63       1692.29        64.71 o
   3  11   0       2125.63       1990.34       109.97 o
   4  11   0         59.97         91.39        22.95 o
   5  11   0         73.74         84.55        25.05 o
   6  11   0        140.84        105.08        33.05 o
   7  11   0       1711.50       1825.32        92.76 o
   0  12   0        228.23        219.89        34.87 o
   1  12   0       2847.63       2812.56       107.01 o
   2  12   0         12.49         17.49        21.28 o
   3  12   0        244.29        244.93        27.04 o
   4  12   0          2.73          1.25        25.10 o
   5  12   0       1552.84       1635.70        82.28 o
   6  12   0          9.11          0.14        31.46 o
   7  12   0         27.48         43.96        37.56 o
   1  13   0        377.03        395.71        39.25 o
   2  13   0       1240.92       1193.32        63.39 o
   3  13   0        718.09        742.23        75.88 o
   4  13   0        192.73        236.76        37.04 o
   5  13   0         26.13          0.76        29.64 o
   6  13   0        797.48        979.66       109.60 o
   0  14   0       3008.62       2934.39       246.25 o
   1  14   0         97.58        112.01        45.48 o
   2  14   0          3.82         -8.27        33.05 o
   3  14   0        102.00         80.45        38.96 o
   4  14   0       1308.86       1013.15       142.29 o
   5  14   0          0.33         19.80        42.06 o
   1  15   0         25.77         32.26        36.69 o
   2  15   0        236.27        214.85        45.75 o
   3  15   0        612.06        652.81        66.42 o
   4  15   0        108.65        111.98        47.39 o
   0  16   0         37.30         42.25        63.05 o
   1  16   0        990.47       1020.58       103.58 o
   2  16   0        114.89         94.63        43.98 o
   3  16   0         24.66         31.07        43.79 o
   1   0   1       3356.83       3450.71        65.24 o
   2   0   1      50085.73      52267.95      1001.57 o
   3   0   1        326.62        354.99        13.30 o
   4   0   1       3109.98       3317.65        87.89 o
   5   0   1       2129.87       2068.78        52.23 o
   6   0   1       1839.61       1886.41        50.74 o
   7   0   1        164.58        180.89        20.78 o
   8   0   1       1123.61       1325.35        72.30 o
   9   0   1         88.91         95.25        34.78 o
  10   0   1          0.40         82.06        54.25 o
 -10   1   1        429.38        507.97        63.39 o
  -9   1   1        151.72        174.96        37.84 o
  -8   1   1        308.15        307.14        34.36 o
  -7   1   1        518.88        566.67        29.49 o
  -6   1   1        771.63        767.01        31.38 o
  -5   1   1       2737.19       2780.42        69.51 o
  -4   1   1       1117.09       1080.61        33.31 o
  -3   1   1       1470.46       1411.46        47.37 o
  -2   1   1      15305.01      16096.08       325.14 o
  -1   1   1       1414.01       1424.64        27.75 o
   0   1   1         30.49         31.91         3.06 o
   1   1   1       2043.02       1973.66        46.30 o
   2   1   1      15006.74      15597.66       306.27 o
   3   1   1       2154.36       2169.73        57.78 o
   4   1   1        951.52        893.12        27.49 o
   5   1   1       2454.40       2455.61        63.19 o
   6   1   1        854.48        852.27        31.28 o
   7   1   1        443.79        487.71        28.17 o
   8   1   1        300.80        343.99        32.02 o
   9   1   1        187.10        184.51        43.21 o
  10   1   1        414.04        484.77        78.58 o
 -10   2   1        454.04        483.82        63.29 o
  -9   2   1        139.36        108.96        35.92 o
  -8   2   1        310.81        311.57        50.46 o
  -7   2   1       1014.99       1077.04        43.47 o
  -6   2   1       2019.36       2036.44        55.47 o
  -5   2   1         45.75         48.06         9.77 o
  -4   2   1       1641.09       1648.56        40.18 o
  -3   2   1       2167.81       2170.95        59.53 o
  -2   2   1       4660.88       4804.33       102.49 o
  -1   2   1       1989.86       2038.30        39.15 o
   0   2   1       3938.28       3850.97        85.38 o
   1   2   1       2313.10       2333.44        37.89 o
   2   2   1       4887.47       4995.58        93.13 o
   3   2   1       2626.19       2598.04        49.50 o
   4   2   1       1509.36       1455.19        39.69 o
   5   2   1         70.39         78.08        10.90 o
   6   2   1       1878.11       1804.49        51.27 o
   7   2   1       1058.96       1065.27        35.37 o
   8   2   1        400.38        406.14        33.96 o
   9   2   1        102.28        183.47        54.51 o
  10   2   1        463.79        478.73       161.14 o
 -10   3   1        293.02        266.15        47.39 o
  -9   3   1         94.60         97.52        41.19 o
  -8   3   1        358.50        403.85        41.38 o
  -7   3   1         56.17         46.43        18.91 o
  -6   3   1       1181.56       1239.23        43.19 o
  -5   3   1       1415.99       1328.44        42.99 o
  -4   3   1       1689.88       1668.45        45.83 o
  -3   3   1       3400.46       3374.95        79.68 o
  -2   3   1       3986.55       3986.90        82.08 o
  -1   3   1       2064.69       2160.13        39.59 o
   0   3   1        587.15        571.28        12.91 o
   1   3   1       2034.67       2151.41        46.75 o
   2   3   1       4204.07       4210.44        78.14 o
   3   3   1       3586.39       3582.60        71.64 o
   4   3   1       1614.68       1624.11        42.10 o
   5   3   1       1319.21       1249.24        36.36 o
   6   3   1       1123.49       1133.77        36.53 o
   7   3   1         28.91         15.28        14.25 o
   8   3   1        470.96        462.55        35.16 o
   9   3   1        141.23        136.04        43.32 o
  10   3   1        284.23        252.43        66.12 o
  -9   4   1        425.88        443.18        46.56 o
  -8   4   1        590.39        692.24        49.09 o
  -7   4   1        407.27        415.31        33.80 o
  -6   4   1        990.33        954.80        39.72 o
  -5   4   1        715.49        676.01        29.97 o
  -4   4   1       1173.14       1184.84        36.46 o
  -3   4   1       1313.59       1341.14        35.25 o
  -2   4   1       1755.17       1743.67        35.14 o
  -1   4   1       8137.96       8394.50       158.65 o
   0   4   1         57.81         60.01         5.06 o
   1   4   1       8111.09       8469.52       182.81 o
   2   4   1       1470.16       1457.59        34.21 o
   3   4   1       1342.80       1376.47        29.82 o
   4   4   1       1583.77       1539.35        35.02 o
   5   4   1        908.74        889.90        27.61 o
   6   4   1       1175.37       1202.81        38.12 o
   7   4   1        426.37        429.41        30.43 o
   8   4   1        530.08        525.62        41.34 o
   9   4   1        422.10        420.95        55.47 o
  -9   5   1        148.22        189.82        39.46 o
  -8   5   1        220.43        186.37        30.27 o
  -7   5   1       1110.88       1141.51        53.79 o
  -6   5   1        695.60        655.78        34.15 o
  -5   5   1         90.95         90.59        13.09 o
  -4   5   1       1853.49       1760.19        53.01 o
  -3   5   1       4357.31       4380.71        93.36 o
  -2   5   1        584.61        610.63        19.42 o
  -1   5   1       4823.26       5151.89       117.21 o
   0   5   1       4970.29       4987.26       111.97 o
   1   5   1       5751.83       6066.42       132.09 o
   2   5   1        620.27        626.64        18.27 o
   3   5   1       4755.50       4844.30        94.64 o
   4   5   1       2301.02       2290.01        58.12 o
   5   5   1        106.31         87.08        12.15 o
   6   5   1        667.66        716.62        35.23 o
   7   5   1       1132.10       1025.28        51.60 o
   8   5   1        139.95        135.48        29.90 o
   9   5   1        144.63        142.90        36.52 o
  -9   6   1        220.38        202.55        40.35 o
  -8   6   1        326.26        335.30        35.58 o
  -7   6   1        515.48        503.70        37.17 o
  -6   6   1        716.65        740.49        40.74 o
  -5   6   1       1933.82       1927.22        54.68 o
  -4   6   1       1638.31       1629.09        43.08 o
  -3   6   1       5402.59       5610.00       118.74 o
  -2   6   1       2962.32       3024.58        65.20 o
  -1   6   1       2051.70       2225.39        60.66 o
   0   6   1       5107.95       5164.80       123.54 o
   1   6   1       2552.86       2696.40        67.69 o
   2   6   1       2680.87       2757.33        68.11 o
   3   6   1       5221.90       5462.61       112.46 o
   4   6   1       1902.68       1841.20        45.64 o
   5   6   1       1921.93       1900.40        53.46 o
   6   6   1        824.35        787.92        37.44 o
   7   6   1        524.98        555.59        37.61 o
   8   6   1        290.08        296.02        35.53 o
   9   6   1        242.06        269.86        42.86 o
  -9   7   1        200.34        239.86        42.77 o
  -8   7   1        620.31        592.17        44.55 o
  -7   7   1        345.25        333.68        32.94 o
  -6   7   1        520.34        495.79        30.19 o
  -5   7   1       1337.53       1328.47        44.96 o
  -4   7   1        326.06        338.34        16.52 o
  -3   7   1         70.54         90.89        10.92 o
  -2   7   1       3252.71       3064.97        70.51 o
  -1   7   1       3438.55       3370.80        84.53 o
   0   7   1         61.46         58.74         8.14 o
   1   7   1       3551.45       3415.94        84.52 o
   2   7   1       3271.19       3196.95        74.44 o
   3   7   1        130.71        160.81        10.42 o
   4   7   1        324.54        316.53        15.84 o
   5   7   1       1362.90       1339.13        45.61 o
   6   7   1        485.67        471.15        33.78 o
   7   7   1        358.62        345.60        33.08 o
   8   7   1        615.70        614.43        45.07 o
   9   7   1        217.96        273.32        44.30 o
  -9   8   1        452.29        449.09        50.64 o
  -8   8   1        422.08        354.34        45.94 o
  -7   8   1       1009.00        959.65        52.60 o
  -6   8   1       1173.68       1153.26        54.27 o
  -5   8   1       1879.71       1901.28        62.76 o
  -4   8   1        713.37        721.34        37.85 o
  -3   8   1       1200.95       1209.94        39.38 o
  -2   8   1        843.76        795.50        29.22 o
  -1   8   1       1763.81       1758.69        49.88 o
   0   8   1       3581.05       3712.85        98.82 o
   1   8   1       1686.41       1589.64        45.97 o
   2   8   1       1054.94       1011.03        29.00 o
   3   8   1       1450.13       1354.26        40.93 o
   4   8   1        819.35        834.50        31.07 o
   5   8   1       1609.13       1648.11        67.84 o
   6   8   1       1173.70       1198.46        54.95 o
   7   8   1       1043.12       1004.37        52.84 o
   8   8   1        442.13        421.22        40.39 o
   9   8   1        443.77        461.91        61.91 o
  -8   9   1        371.07        370.30        40.28 o
  -7   9   1        305.19        324.67        34.64 o
  -6   9   1        316.93        350.70        33.42 o
  -5   9   1        964.66        953.24        47.79 o
  -4   9   1        722.44        734.97        33.45 o
  -3   9   1       3056.62       3160.87        94.47 o
  -2   9   1        319.63        299.20        19.20 o
  -1   9   1        987.07        966.45        30.24 o
   0   9   1       3308.63       3241.46        96.54 o
   1   9   1        814.50        746.56        34.03 o
   2   9   1        269.65        281.57        17.39 o
   3   9   1       3303.65       3076.05       102.60 o
   4   9   1        517.58        545.90        34.25 o
   5   9   1        856.79        905.75        45.53 o
   6   9   1        506.11        497.65        36.12 o
   7   9   1        234.83        209.88        32.26 o
   8   9   1        345.11        386.13        46.85 o
  -8  10   1        175.42        113.09        38.89 o
  -7  10   1        344.09        352.12        37.79 o
  -6  10   1         44.82         34.11        24.22 o
  -5  10   1        456.24        501.83        37.57 o
  -4  10   1       1600.17       1530.17        59.45 o
  -3  10   1        461.14        431.35        27.50 o
  -2  10   1       2174.63       2057.87        73.98 o
  -1  10   1        479.06        432.10        31.12 o
   0  10   1          7.60          1.97        13.36 o
   1  10   1        697.97        693.99        34.48 o
   2  10   1       2000.08       2013.01        71.48 o
   3  10   1        567.92        553.39        31.62 o
   4  10   1       1855.09       1918.51        68.42 o
   5  10   1        672.89        711.64        40.02 o
   6  10   1        128.20         95.94        30.20 o
   7  10   1        292.24        304.48        42.96 o
   8  10   1        159.13        147.38        39.79 o
  -7  11   1        247.42        245.94        42.53 o
  -6  11   1        436.88        478.08        40.36 o
  -5  11   1       1224.70       1213.62        58.81 o
  -4  11   1        745.95        741.14        43.71 o
  -3  11   1        313.17        332.65        28.29 o
  -2  11   1        541.81        515.22        36.77 o
  -1  11   1       2001.71       1940.52        75.66 o
   0  11   1        394.92        413.92        28.59 o
   1  11   1       1775.09       1775.84        74.52 o
   2  11   1        294.44        303.87        26.20 o
   3  11   1        224.77        264.32        26.48 o
   4  11   1        590.05        666.85        47.44 o
   5  11   1       1240.49       1294.62        93.44 o
   6  11   1        445.00        487.21        54.63 o
   7  11   1        201.71        218.07        40.91 o
  -7  12   1        262.29        355.91        57.61 o
  -6  12   1        187.76        182.78        46.15 o
  -5  12   1        114.36        157.61        28.89 o
  -4  12   1        664.90        714.86        71.87 o
  -3  12   1       1435.15       1355.18        82.17 o
  -2  12   1        103.02         90.32        20.91 o
  -1  12   1        685.15        727.91        41.31 o
   0  12   1       1623.83       1610.66        68.92 o
   1  12   1        632.59        688.95        49.79 o
   2  12   1        108.59         97.64        25.01 o
   3  12   1       1448.05       1488.12        70.50 o
   4  12   1        718.79        641.61        92.29 o
   5  12   1        118.05        135.84        34.31 o
   6  12   1        106.86         77.37        36.73 o
   7  12   1        287.40        320.89        49.10 o
  -6  13   1        233.94        233.77        54.11 o
  -5  13   1        220.96        245.09        49.89 o
  -4  13   1        569.71        515.93        56.01 o
  -3  13   1        321.07        342.03        37.90 o
  -2  13   1        361.32        415.52        42.27 o
  -1  13   1       1304.37       1400.53        99.99 o
   0  13   1        992.21        969.29        61.79 o
   1  13   1       1300.23       1339.59        77.13 o
   2  13   1        320.65        345.12        36.23 o
   3  13   1        321.36        359.90        38.96 o
   4  13   1        598.36        459.75        78.18 o
   5  13   1        232.94        224.74        42.75 o
   6  13   1        228.56        226.19        42.61 o
  -5  14   1        866.55        869.53        76.16 o
  -4  14   1        771.76        697.78        66.23 o
  -3  14   1        109.27         56.34        38.62 o
  -2  14   1       1630.77       1457.37        93.17 o
  -1  14   1        489.27        487.34        93.44 o
   0  14   1         10.40         26.76        37.58 o
   1  14   1        522.76        510.23        59.27 o
   2  14   1       1701.04       1689.11        80.83 o
   3  14   1        105.97        104.34        31.61 o
   4  14   1        658.25        673.93       141.17 o
   5  14   1        782.44        845.49       139.15 o
  -4  15   1        185.03        137.77        49.25 o
  -3  15   1        508.48        547.55        63.21 o
  -2  15   1        750.20        760.02        66.69 o
  -1  15   1        499.19        393.47        52.58 o
   0  15   1         20.39         30.67        39.81 o
   1  15   1        484.00        552.00        56.78 o
   2  15   1        579.38        616.21        77.66 o
   3  15   1        451.07        529.08        60.38 o
   4  15   1        147.64        105.51        47.18 o
  -3  16   1        259.43        149.31        51.36 o
  -2  16   1        205.95        232.62        51.53 o
  -1  16   1        277.98        235.57        49.15 o
   0  16   1        485.76        533.90        71.06 o
   1  16   1        232.26        211.19        48.05 o
   2  16   1        218.05        269.18        50.87 o
   3  16   1        302.37        410.42        75.99 o
   0   0   2       5854.02       6047.02       149.41 o
   1   0   2        242.90        236.64         5.55 o
   2   0   2      18461.74      19391.21       441.88 o
   4   0   2        422.60        448.42        21.58 o
   5   0   2       1838.54       1880.27        52.35 o
   6   0   2         13.89         -0.79        12.59 o
   7   0   2       2849.32       2976.11        95.10 o
   8   0   2         89.44         69.23        26.63 o
   9   0   2        164.62        148.72        37.19 o
  10   0   2          8.94         17.89        43.76 o
 -10   1   2        415.02        438.27        60.35 o
  -9   1   2        267.58        293.46        42.68 o
  -8   1   2        302.76        311.46        38.66 o
  -7   1   2        216.80        186.90        19.54 o
  -6   1   2        782.52        757.95        33.60 o
  -5   1   2       1506.55       1441.40        46.10 o
  -4   1   2      10929.92      11341.70       273.83 o
  -3   1   2        296.43        286.82        16.23 o
  -2   1   2       3324.57       3619.66        83.44 o
  -1   1   2       3642.22       3700.77        69.94 o
   0   1   2      12472.90      12325.57       226.39 o
   1   1   2       4737.09       4672.52        71.32 o
   3   1   2        456.09        459.93        13.59 o
   4   1   2      10300.07      10748.72       238.92 o
   5   1   2       1160.44       1105.56        34.72 o
   6   1   2        821.11        817.75        30.99 o
   7   1   2        231.63        234.86        23.42 o
   8   1   2        280.07        257.23        33.11 o
   9   1   2        235.43        279.26        47.22 o
  10   1   2        412.06        442.33        61.54 o
 -10   2   2         40.05         44.61        38.86 o
  -9   2   2         27.66          9.71        32.26 o
  -8   2   2       2148.50       2223.65       112.78 o
  -7   2   2        110.43         93.31        19.17 o
  -6   2   2        938.04        937.63        36.98 o
  -5   2   2        229.75        214.32        17.20 o
  -4   2   2       5737.73       5895.70       137.68 o
  -3   2   2        673.08        680.85        22.84 o
  -2   2   2       9299.28       9198.09       180.96 o
  -1   2   2        616.58        640.07        13.32 o
   0   2   2        489.56        537.11        15.45 o
   1   2   2        734.25        747.83        14.53 o
   2   2   2       7744.23       7865.20       150.84 o
   3   2   2        788.84        777.70        22.00 o
   4   2   2       5538.13       5643.08       128.86 o
   5   2   2        245.19        245.52        14.78 o
   6   2   2        895.84        926.89        31.85 o
   7   2   2        116.81         97.60        16.09 o
   8   2   2       2089.06       2065.18        86.41 o
   9   2   2         40.59         60.70        47.47 o
  10   2   2         49.76          9.53        52.08 o
 -10   3   2        387.66        405.93        52.01 o
  -9   3   2        145.80        172.83        38.68 o
  -8   3   2        442.90        447.82        41.78 o
  -7   3   2         68.89         62.44        19.74 o
  -6   3   2       1981.68       2000.00        66.48 o
  -5   3   2       1200.80       1142.10        40.84 o
  -4   3   2       3786.07       3842.04        95.85 o
  -3   3   2        827.72        821.88        23.97 o
  -2   3   2        171.45        198.91        10.41 o
  -1   3   2       1784.05       1870.19        35.92 o
   0   3   2      12663.79      12374.34       254.44 o
   1   3   2       2042.06       2069.86        40.85 o
   2   3   2        291.77        326.16         9.96 o
   3   3   2        828.51        840.39        21.60 o
   4   3   2       3970.98       3921.94        88.64 o
   5   3   2       1309.49       1275.41        33.78 o
   6   3   2       2388.66       2446.23        59.79 o
   7   3   2         90.52         60.09        16.52 o
   8   3   2        384.36        350.89        36.99 o
   9   3   2         86.30        124.30        51.14 o
  10   3   2        324.21        341.37       103.54 o
  -9   4   2        206.44        171.68        37.60 o
  -8   4   2         63.78         52.68        28.27 o
  -7   4   2       2543.52       2409.95        91.17 o
  -6   4   2        188.23        233.08        22.05 o
  -5   4   2        473.22        469.80        22.46 o
  -4   4   2        872.67        880.08        25.72 o
  -3   4   2       2490.13       2400.12        60.65 o
  -2   4   2       1517.99       1494.01        37.44 o
  -1   4   2       2353.61       2350.98        50.01 o
   0   4   2       2308.31       2287.20        56.99 o
   1   4   2       2525.76       2535.34        60.04 o
   2   4   2       1821.79       1805.95        36.32 o
   3   4   2       2797.79       2735.41        54.40 o
   4   4   2        706.36        685.50        22.14 o
   5   4   2        471.81        493.70        21.86 o
   6   4   2        154.04        171.68        16.94 o
   7   4   2       2515.39       2569.75        71.58 o
   8   4   2         70.96         59.09        27.19 o
   9   4   2        229.55        229.91        81.97 o
  -9   5   2        547.00        636.06        53.96 o
  -8   5   2         26.64         10.08        27.08 o
  -7   5   2        279.41        298.94        30.29 o
  -6   5   2         59.54         39.71        16.86 o
  -5   5   2       4397.42       4305.11       110.01 o
  -4   5   2       1156.58       1165.50        33.21 o
  -3   5   2       1159.44       1131.34        30.79 o
  -2   5   2        334.07        359.02        12.39 o
  -1   5   2      17830.83      18778.07       341.65 o
   0   5   2       1467.41       1541.22        41.11 o
   1   5   2      16347.61      17326.16       441.45 o
   2   5   2        304.41        328.11        13.09 o
   3   5   2        939.02        907.40        25.91 o
   4   5   2       1122.58       1116.24        29.06 o
   5   5   2       4640.57       4513.00       101.99 o
   6   5   2         45.41         58.39        14.28 o
   7   5   2        214.58        202.86        25.54 o
   8   5   2         38.51        100.32        27.59 o
   9   5   2        538.60        577.24        54.29 o
  -9   6   2        120.91        131.89        37.02 o
  -8   6   2        531.56        502.27        46.73 o
  -7   6   2        753.24        724.78        42.88 o
  -6   6   2        539.39        522.25        34.57 o
  -5   6   2        327.95        333.64        20.86 o
  -4   6   2       1557.72       1522.05        41.55 o
  -3   6   2       3375.55       3379.06        77.51 o
  -2   6   2       5409.17       5425.71       118.21 o
  -1   6   2       1163.75       1216.31        29.25 o
   0   6   2        115.78        116.75         7.62 o
   1   6   2       1001.52       1057.77        39.42 o
   2   6   2       5886.38       5730.74       132.40 o
   3   6   2       3616.45       3603.77        80.83 o
   4   6   2       1275.25       1242.01        37.45 o
   5   6   2        307.04        296.97        19.27 o
   6   6   2        556.89        551.73        31.29 o
   7   6   2        706.39        657.30        41.57 o
   8   6   2        565.84        623.30        43.40 o
   9   6   2        144.15        150.21        40.66 o
  -9   7   2         29.60          8.81        33.55 o
  -8   7   2        140.51        158.09        34.72 o
  -7   7   2        130.01        128.34        27.05 o
  -6   7   2       1000.42       1002.12        50.20 o
  -5   7   2        159.51        181.62        20.27 o
  -4   7   2       3709.12       3631.36        89.32 o
  -3   7   2        117.17        116.40        11.58 o
  -2   7   2       1287.11       1264.65        34.94 o
  -1   7   2        203.23        207.49        11.49 o
   0   7   2       6710.73       6721.25       159.34 o
   1   7   2        190.83        186.42        15.38 o
   2   7   2       1253.18       1261.14        39.78 o
   3   7   2        121.31        110.78        11.85 o
   4   7   2       3870.91       3888.86       100.09 o
   5   7   2        169.46        164.24        19.55 o
   6   7   2       1128.62       1137.94        50.68 o
   7   7   2        123.05        144.10        26.99 o
   8   7   2         93.83         93.48        29.29 o
   9   7   2         23.76        -10.10        34.41 o
  -8   8   2        334.70        440.14        45.01 o
  -7   8   2       2246.85       2335.25        90.05 o
  -6   8   2        341.67        322.90        27.60 o
  -5   8   2        177.89        165.74        21.36 o
  -4   8   2       1185.15       1160.46        45.39 o
  -3   8   2       1634.76       1662.52        45.34 o
  -2   8   2       5031.57       4884.65       110.79 o
  -1   8   2        817.57        807.24        28.85 o
   0   8   2          0.49         -0.64         7.02 o
   1   8   2        817.03        783.90        30.68 o
   2   8   2       4805.18       4753.80       125.25 o
   3   8   2       1395.42       1322.21        46.64 o
   4   8   2       1194.59       1199.84        45.42 o
   5   8   2        204.36        230.14        24.15 o
   6   8   2        295.02        310.91        29.74 o
   7   8   2       2291.00       2283.60        89.06 o
   8   8   2        330.34        389.11        47.31 o
  -8   9   2         87.90        104.03        35.49 o
  -7   9   2          6.79         33.63        25.84 o
  -6   9   2        253.83        269.41        30.72 o
  -5   9   2       2556.69       2552.94        80.03 o
  -4   9   2         20.92         26.11        15.54 o
  -3   9   2        787.37        805.06        34.68 o
  -2   9   2        772.13        720.03        33.10 o
  -1   9   2       8853.29       8728.54       242.65 o
   0   9   2        746.20        717.82        26.51 o
   1   9   2       9592.18       9059.92       243.60 o
   2   9   2        719.00        745.11        28.95 o
   3   9   2        706.39        661.59        31.98 o
   4   9   2         34.15         36.18        16.98 o
   5   9   2       2194.21       2216.67        85.89 o
   6   9   2        250.52        298.48        36.73 o
   7   9   2         24.04         -5.09        29.69 o
   8   9   2         95.13        119.91        38.02 o
  -8  10   2         14.68         10.05        32.85 o
  -7  10   2        393.21        406.18        39.46 o
  -6  10   2         61.66         56.74        25.46 o
  -5  10   2        215.66        181.43        27.13 o
  -4  10   2        385.18        390.63        27.86 o
  -3  10   2       1308.27       1308.79        50.78 o
  -2  10   2        360.00        397.16        24.50 o
  -1  10   2       1696.75       1647.68        62.28 o
   0  10   2        874.22        904.26        59.02 o
   1  10   2       2258.88       2334.23       203.06 o
   2  10   2        217.05        189.50        19.55 o
   3  10   2       1519.70       1410.15        55.22 o
   4  10   2        472.27        473.03        38.06 o
   5  10   2        213.17        224.44        32.64 o
   6  10   2        130.74        129.06        32.34 o
   7  10   2        431.97        409.17        45.87 o
   8  10   2          6.10          1.72        34.89 o
  -7  11   2         11.13         43.29        33.11 o
  -6  11   2        318.78        280.79        35.26 o
  -5  11   2        431.35        447.71        36.31 o
  -4  11   2        506.25        534.20        33.11 o
  -3  11   2        184.89        161.74        20.65 o
  -2  11   2        238.59        263.94        24.43 o
  -1  11   2        102.10        100.61        17.75 o
   0  11   2       2045.70       2139.12       100.44 o
   1  11   2         43.31         82.28        23.85 o
   2  11   2        250.91        277.53        29.80 o
   3  11   2        155.11        126.46        26.70 o
   4  11   2        551.34        562.90        44.02 o
   5  11   2        450.33        430.51        42.73 o
   6  11   2        320.14        357.03        54.60 o
   7  11   2          4.08         44.65        33.44 o
  -7  12   2        157.42        143.52        50.20 o
  -6  12   2        325.77        372.57        45.39 o
  -5  12   2         42.44         47.75        30.12 o
  -4  12   2        506.43        503.58        44.10 o
  -3  12   2        347.74        324.76        59.35 o
  -2  12   2       3235.48       2907.14       119.21 o
  -1  12   2         57.78         44.42        26.19 o
   0  12   2         95.27        109.51        27.43 o
   1  12   2        100.84        121.32        31.75 o
   2  12   2       3069.20       3142.66       118.89 o
   3  12   2        400.33        394.26        40.17 o
   4  12   2        411.98        388.53        40.63 o
   5  12   2         31.92         19.17        29.46 o
   6  12   2        389.75        326.77        44.56 o
   7  12   2        137.84         61.65        42.60 o
  -6  13   2        266.62        247.65        54.76 o
  -5  13   2        801.06        858.60        72.26 o
  -4  13   2        350.70        421.84        43.31 o
  -3  13   2        163.22        112.49        31.86 o
  -2  13   2        274.84        269.74        34.18 o
  -1  13   2       1783.79       1748.18        93.21 o
   0  13   2        668.94        639.51        50.82 o
   1  13   2       1815.35       1783.65        90.33 o
   2  13   2        269.59        209.97        31.58 o
   3  13   2        118.00        117.55        30.60 o
   4  13   2        359.10        343.39        40.76 o
   5  13   2        749.39        777.14        63.37 o
   6  13   2        258.93        288.13        46.02 o
  -5  14   2         25.37         -3.34        41.94 o
  -4  14   2        333.53        281.99        51.27 o
  -3  14   2       1973.56       1649.05       135.89 o
  -2  14   2        211.05        220.60        35.90 o
  -1  14   2        779.24        792.36        58.83 o
   0  14   2          2.44          7.21        26.60 o
   1  14   2        796.57        772.91        51.55 o
   2  14   2        213.50        250.01        49.90 o
   3  14   2       1990.81       2108.00        92.28 o
   4  14   2        340.51        320.50        41.89 o
   5  14   2         19.98        -11.64        33.07 o
  -4  15   2        586.05        572.49       100.33 o
  -3  15   2        165.02        120.07        45.44 o
  -2  15   2         69.30         38.57        39.14 o
  -1  15   2        363.78        392.72        63.00 o
   0  15   2       2067.54       1901.72       129.85 o
   1  15   2        493.60        453.63        52.12 o
   2  15   2         98.37         73.47        38.61 o
   3  15   2        194.28        163.58        71.16 o
   4  15   2        506.09        495.45        62.25 o
  -3  16   2         42.80         51.90        46.53 o
  -2  16   2        700.66        652.16        68.02 o
  -1  16   2         66.17        108.18        43.02 o
   0  16   2         74.82        124.31        51.05 o
   1  16   2         59.44        109.38        40.88 o
   2  16   2        697.76        656.86        66.46 o
   3  16   2         26.94         24.51        42.19 o
   1   0   3       9933.79      10106.48       167.82 o
   2   0   3       8636.80       8744.03       177.85 o
   3   0   3        272.52        275.02        10.91 o
   4   0   3        633.23        706.50        24.77 o
   5   0   3        599.37        572.38        23.68 o
   6   0   3       2515.23       2500.40        74.17 o
   7   0   3         31.15         36.18        17.91 o
   8   0   3        595.90        652.37        44.70 o
   9   0   3        669.03        629.04        54.10 o
  10   0   3         47.66         69.60        45.10 o
 -10   1   3        876.00        922.20        68.22 o
  -9   1   3        461.99        423.77        48.31 o
  -8   1   3        264.35        230.82        32.43 o
  -7   1   3        437.41        470.52        26.47 o
  -6   1   3       3209.12       3196.61        85.57 o
  -5   1   3        642.93        663.29        29.99 o
  -4   1   3       6734.05       6794.99       172.24 o
  -3   1   3       2870.03       2838.66        77.39 o
  -2   1   3      10880.32      11327.12       273.58 o
  -1   1   3       1199.56       1215.29        23.55 o
   0   1   3       3557.85       3700.02        77.57 o
   1   1   3       1396.13       1407.47        24.84 o
   3   1   3       3070.61       3036.08        68.88 o
   4   1   3       6776.99       6808.43       160.87 o
   5   1   3        651.63        654.99        27.49 o
   6   1   3       3202.20       3267.38        92.08 o
   7   1   3        384.72        414.71        29.53 o
   8   1   3        261.51        240.95        56.61 o
   9   1   3        456.68        461.99        48.36 o
  10   1   3        837.28        776.58        93.74 o
 -10   2   3        320.38        357.98        51.81 o
  -9   2   3        126.07        144.16        37.62 o
  -8   2   3         40.56         51.41        24.98 o
  -7   2   3       1021.66        957.43        48.63 o
  -6   2   3       2844.30       2891.87        80.29 o
  -5   2   3        233.92        205.39        16.14 o
  -4   2   3       2445.21       2508.63        59.70 o
  -3   2   3        589.43        587.47        18.63 o
  -2   2   3       2276.53       2342.86        46.88 o
  -1   2   3       1915.27       1917.59        40.88 o
   0   2   3       9190.52       8880.95       173.70 o
   1   2   3       1675.40       1664.56        35.53 o
   2   2   3       2330.10       2376.98        46.93 o
   3   2   3        452.55        418.59        16.39 o
   4   2   3       1991.42       1962.58        61.47 o
   5   2   3        230.29        210.43        15.25 o
   6   2   3       2485.70       2547.83        78.08 o
   7   2   3        908.22        966.27        39.38 o
   8   2   3         36.20         37.68        26.48 o
   9   2   3        170.71        205.47        45.40 o
  10   2   3        426.31        380.40        60.31 o
  -9   3   3        118.44         87.57        35.69 o
  -8   3   3        345.56        397.04        57.83 o
  -7   3   3        136.51        177.76        25.92 o
  -6   3   3        605.62        654.27        31.19 o
  -5   3   3       2244.84       2230.28        61.45 o
  -4   3   3        358.23        333.22        19.17 o
  -3   3   3        850.48        830.38        27.40 o
  -2   3   3       8151.15       8165.56       156.34 o
  -1   3   3       4087.10       4123.46       109.44 o
   0   3   3        391.05        410.11        15.56 o
   1   3   3       4321.30       4473.11        83.01 o
   2   3   3       7471.58       7726.71       172.25 o
   3   3   3       1026.30       1037.69        25.59 o
   4   3   3        539.08        555.36        18.14 o
   5   3   3       2224.31       2259.60        56.88 o
   6   3   3        742.06        704.88        28.64 o
   7   3   3        176.26        187.09        19.42 o
   8   3   3        344.73        387.79        37.86 o
   9   3   3        117.76        122.77        43.87 o
  -9   4   3         73.82         80.35        34.71 o
  -8   4   3        302.18        320.65        38.85 o
  -7   4   3        170.00        157.47        25.58 o
  -6   4   3        714.28        681.74        34.69 o
  -5   4   3       1530.78       1466.10        42.63 o
  -4   4   3        519.79        521.72        20.82 o
  -3   4   3        590.86        600.63        17.99 o
  -2   4   3       3119.75       3317.69        64.05 o
  -1   4   3       4720.29       4620.66       105.44 o
   0   4   3        357.60        314.54        14.55 o
   1   4   3       5090.11       4882.64        99.51 o
   2   4   3       2690.83       2782.28        79.52 o
   3   4   3        352.46        372.96        16.05 o
   4   4   3        634.01        646.81        20.48 o
   5   4   3       1277.08       1225.97        37.67 o
   6   4   3        765.77        757.93        32.71 o
   7   4   3        242.77        259.26        23.34 o
   8   4   3        274.61        302.09        31.96 o
   9   4   3        117.16        131.65        46.39 o
  -9   5   3        193.12        228.39        39.93 o
  -8   5   3         86.53        115.14        32.15 o
  -7   5   3       1130.67       1115.88        54.57 o
  -6   5   3        903.67        938.84        38.63 o
  -5   5   3        211.51        211.54        17.98 o
  -4   5   3       1170.67       1151.95        36.05 o
  -3   5   3       5474.03       5655.10       131.78 o
  -2   5   3        479.71        471.93        15.07 o
  -1   5   3       3058.28       3230.38        79.18 o
   0   5   3       3456.37       3401.45        88.97 o
   1   5   3       3098.94       3244.91        79.23 o
   2   5   3        552.66        545.92        20.37 o
   3   5   3       5198.92       5452.58       131.48 o
   4   5   3       1176.32       1201.98        32.21 o
   5   5   3        197.44        183.37        15.83 o
   6   5   3        616.50        613.58        31.50 o
   7   5   3       1164.78       1159.77        45.32 o
   8   5   3        106.35        147.39        30.54 o
   9   5   3        189.66        204.83        59.89 o
  -9   6   3        529.90        538.89        52.60 o
  -8   6   3         55.64         50.26        28.94 o
  -7   6   3        419.74        430.73        35.32 o
  -6   6   3        498.54        511.30        33.23 o
  -5   6   3       1589.47       1576.48        52.39 o
  -4   6   3       2007.39       1902.52        53.50 o
  -3   6   3       2402.56       2516.17        56.44 o
  -2   6   3        719.70        692.38        21.00 o
  -1   6   3         67.43         46.12         9.53 o
   0   6   3       1173.04       1098.65        37.42 o
   1   6   3        157.93        155.76        12.45 o
   2   6   3        750.79        730.96        28.50 o
   3   6   3       1968.70       1983.28        58.22 o
   4   6   3       2020.13       1939.18        50.20 o
   5   6   3       1316.30       1310.65        39.34 o
   6   6   3        417.81        409.57        23.94 o
   7   6   3        490.81        465.85        41.98 o
   8   6   3         90.80         78.04        32.68 o
   9   6   3        508.12        507.41        74.64 o
  -9   7   3        823.66        755.54        61.95 o
  -8   7   3        557.52        595.80        50.19 o
  -7   7   3        279.94        251.59        30.72 o
  -6   7   3        755.63        754.92        42.78 o
  -5   7   3       1514.26       1497.70        56.46 o
  -4   7   3        724.90        748.99        28.99 o
  -3   7   3         67.54         70.15        11.16 o
  -2   7   3       2927.34       2886.70        65.69 o
  -1   7   3       1373.97       1440.50        49.44 o
   0   7   3         38.49         50.11        10.73 o
   1   7   3       1473.13       1600.61        50.20 o
   2   7   3       2531.21       2455.46        81.04 o
   3   7   3         59.45         52.30        13.46 o
   4   7   3        759.99        760.73        28.95 o
   5   7   3       1629.58       1680.63        57.15 o
   6   7   3        760.75        811.86        38.95 o
   7   7   3        285.26        240.25        35.40 o
   8   7   3        502.58        541.83        50.31 o
   9   7   3        813.94        945.25        75.25 o
  -8   8   3         21.19         31.30        30.96 o
  -7   8   3        477.24        465.77        38.16 o
  -6   8   3        287.00        324.67        27.88 o
  -5   8   3       1130.42       1125.91        46.52 o
  -4   8   3       1409.61       1424.97        47.05 o
  -3   8   3       1629.80       1668.58        50.18 o
  -2   8   3       1344.65       1371.28        41.02 o
  -1   8   3       2353.11       2381.57        71.86 o
   0   8   3       1538.09       1502.03        51.55 o
   1   8   3       2203.88       2193.24        70.64 o
   2   8   3       1435.45       1399.60        49.10 o
   3   8   3       1533.69       1485.71        55.08 o
   4   8   3       1373.65       1306.92        48.72 o
   5   8   3       1072.18       1128.81        54.04 o
   6   8   3        307.41        367.17        47.80 o
   7   8   3        308.63        308.86        39.48 o
   8   8   3          0.37         14.86        33.34 o
  -8   9   3        449.48        458.49        48.35 o
  -7   9   3        603.87        673.37        46.29 o
  -6   9   3       1012.68        997.92        47.04 o
  -5   9   3          0.52         16.21        18.22 o
  -4   9   3        921.82        918.07        39.38 o
  -3   9   3       2238.48       2379.90        72.82 o
  -2   9   3        105.13        100.46        12.42 o
  -1   9   3       3183.18       3035.92        91.40 o
   0   9   3       3841.54       3787.91       122.89 o
   1   9   3       3107.82       2930.29        90.32 o
   2   9   3        119.96        112.07        16.82 o
   3   9   3       2222.30       2023.27        81.00 o
   4   9   3        770.09        777.30        47.96 o
   5   9   3          2.14          0.09        22.33 o
   6   9   3        983.16       1030.52        61.39 o
   7   9   3        619.33        586.35        51.21 o
   8   9   3        516.00        519.51        53.13 o
  -8  10   3        322.67        248.26        51.31 o
  -7  10   3         75.72         52.90        33.27 o
  -6  10   3        293.38        316.38        34.13 o
  -5  10   3        900.97        919.12        44.02 o
  -4  10   3        589.34        637.05        34.13 o
  -3  10   3       1924.68       1876.34        65.45 o
  -2  10   3        480.26        446.82        25.83 o
  -1  10   3       2159.58       2080.05        70.36 o
   0  10   3          9.58         19.90        15.16 o
   1  10   3       1470.26       1405.52        70.45 o
   2  10   3        562.55        564.52        36.41 o
   3  10   3       2123.08       2053.67        83.57 o
   4  10   3        576.73        551.22        42.46 o
   5  10   3        954.13        938.06        56.60 o
   6  10   3        300.00        307.09        39.89 o
   7  10   3         53.93         35.65        33.52 o
   8  10   3        287.15        311.10        47.53 o
  -7  11   3        134.32        111.51        43.40 o
  -6  11   3        273.31        293.25        40.63 o
  -5  11   3        687.41        711.50        69.82 o
  -4  11   3         46.74         36.30        23.05 o
  -3  11   3        206.36        214.55        27.28 o
  -2  11   3        755.71        774.18        53.29 o
  -1  11   3       1376.72       1543.04        80.21 o
   0  11   3       2175.54       1934.97       133.18 o
   1  11   3       1367.08       1451.51        66.99 o
   2  11   3        763.96        842.77        47.06 o
   3  11   3        309.06        307.22        41.07 o
   4  11   3        107.49        107.61        28.44 o
   5  11   3        673.25        685.86        51.03 o
   6  11   3        282.96        335.67        43.22 o
   7  11   3        144.62        136.45        39.20 o
  -7  12   3        514.57        595.54        65.26 o
  -6  12   3        319.15        392.42        46.49 o
  -5  12   3        131.00        113.32        33.46 o
  -4  12   3        758.50        782.49        46.20 o
  -3  12   3       1452.14       1415.67        64.63 o
  -2  12   3        337.61        285.38        34.80 o
  -1  12   3        449.83        450.05        44.14 o
   0  12   3       2921.14       2833.65       129.98 o
   1  12   3        500.27        511.86        37.88 o
   2  12   3        354.02        375.50        34.71 o
   3  12   3       1420.23       1486.93        78.64 o
   4  12   3        691.24        625.91        64.86 o
   5  12   3        141.74        108.45        33.26 o
   6  12   3        355.36        358.51        46.47 o
   7  12   3        556.28        537.44        66.59 o
  -6  13   3        345.07        357.32        59.04 o
  -5  13   3        243.05        265.08        68.76 o
  -4  13   3        554.67        531.18        49.24 o
  -3  13   3        864.93        777.29        55.17 o
  -2  13   3        572.10        566.79        47.37 o
  -1  13   3        488.87        442.69        44.98 o
   0  13   3        960.92        847.80        59.53 o
   1  13   3        434.27        425.49        38.29 o
   2  13   3        655.21        735.71        48.07 o
   3  13   3        942.86        880.05        54.83 o
   4  13   3        604.73        602.16        49.19 o
   5  13   3        283.58        255.57        41.49 o
   6  13   3        239.15        274.13        46.50 o
  -5  14   3        570.46        585.30        67.04 o
  -4  14   3        122.06        120.46        54.78 o
  -3  14   3        293.74        294.77        41.82 o
  -2  14   3        511.53        564.91        48.50 o
  -1  14   3        611.85        513.75        51.09 o
   0  14   3          5.62        -14.02        27.98 o
   1  14   3        579.51        616.25        46.17 o
   2  14   3        617.09        656.28        47.71 o
   3  14   3        246.86        315.28        47.15 o
   4  14   3        141.54        187.98        37.61 o
   5  14   3        624.98        652.87        84.39 o
  -4  15   3        168.10        110.72        49.29 o
  -3  15   3        478.08        488.50        62.26 o
  -2  15   3        675.02        672.14        65.92 o
  -1  15   3        466.50        494.42        51.80 o
   0  15   3        420.32        384.82        47.23 o
   1  15   3        440.76        471.85        61.22 o
   2  15   3        608.60        684.56        59.33 o
   3  15   3        559.66        586.40        50.77 o
   4  15   3        184.11        151.31        38.55 o
  -2  16   3        322.48        334.51        56.43 o
  -1  16   3        285.02        320.84        52.82 o
   0  16   3        878.93        851.50        70.38 o
   1  16   3        268.63        212.97        47.52 o
   2  16   3        259.54        360.16        81.62 o
   0   0   4      21470.13      21845.31       575.08 o
   1   0   4       1161.37       1163.88        22.43 o
   2   0   4       1761.90       1747.57        35.65 o
   3   0   4        239.03        244.32        11.22 o
   4   0   4      11141.97      11221.99       230.82 o
   5   0   4        113.10        121.01        10.88 o
   6   0   4        400.97        458.93        28.24 o
   7   0   4        392.12        375.82        31.37 o
   8   0   4        252.31        221.08        32.65 o
   9   0   4          4.27        -29.13        29.59 o
  -9   1   4         34.71         30.64        33.43 o
  -8   1   4       2121.09       2102.89        98.28 o
  -7   1   4        449.63        467.76        28.85 o
  -6   1   4       1129.72       1080.82        39.05 o
  -5   1   4        759.78        757.40        28.90 o
  -4   1   4       5537.86       5696.23       147.96 o
  -3   1   4       2214.74       2208.41        59.66 o
  -2   1   4       9611.07       9865.28       220.49 o
  -1   1   4       6367.93       6655.01       122.44 o
   0   1   4       1380.80       1395.28        35.35 o
   1   1   4       6848.87       7030.00       134.82 o
   2   1   4      10179.39      10330.33       174.48 o
   3   1   4       2519.67       2519.36        51.52 o
   4   1   4       5787.87       5890.58       130.26 o
   5   1   4        835.16        835.28        31.65 o
   6   1   4        925.21        852.58        40.17 o
   7   1   4        474.30        506.85        32.21 o
   8   1   4       2240.87       2275.85        99.53 o
   9   1   4         33.84          6.68        31.81 o
  -9   2   4        247.88        281.16        42.67 o
  -8   2   4         65.19         68.24        23.19 o
  -7   2   4        254.36        299.71        27.04 o
  -6   2   4        560.31        555.82        27.76 o
  -5   2   4       2019.06       1983.93        59.33 o
  -4   2   4        681.78        722.89        24.37 o
  -3   2   4        261.15        271.53        13.05 o
  -2   2   4       1361.71       1410.33        30.52 o
  -1   2   4       8454.20       8567.28       198.59 o
   0   2   4       2803.98       2857.26        65.55 o
   1   2   4       7655.13       7544.33       139.67 o
   2   2   4       1447.33       1469.88        29.67 o
   3   2   4        153.43        148.13         8.34 o
   4   2   4        534.88        559.36        21.39 o
   5   2   4       2439.03       2421.28        61.06 o
   6   2   4        458.72        432.77        28.25 o
   7   2   4        206.45        229.09        22.43 o
   8   2   4         81.51         69.90        25.70 o
   9   2   4        225.61        186.02        40.68 o
  -9   3   4        147.86        129.19        38.22 o
  -8   3   4         71.08         92.54        27.21 o
  -7   3   4       1149.27       1186.29        55.27 o
  -6   3   4        120.69         95.71        18.67 o
  -5   3   4        302.02        272.77        18.17 o
  -4   3   4       2096.94       2073.15        58.23 o
  -3   3   4       7600.88       7450.82       172.08 o
  -2   3   4        981.10        936.22        22.86 o
  -1   3   4       1808.37       1827.18        48.48 o
   0   3   4        365.13        366.33        15.08 o
   1   3   4       1590.80       1634.56        34.67 o
   2   3   4       1077.30       1025.23        24.03 o
   3   3   4       7292.68       7321.34       161.81 o
   4   3   4       1983.90       1995.65        48.57 o
   5   3   4        334.95        332.09        17.52 o
   6   3   4         49.06         44.81        13.76 o
   7   3   4       1148.96       1113.74        44.75 o
   8   3   4         91.29         86.72        31.26 o
   9   3   4        116.51        172.81        45.56 o
  -9   4   4        186.46        203.90        35.11 o
  -8   4   4        198.41        196.29        34.80 o
  -7   4   4         12.86          3.97        20.98 o
  -6   4   4       1216.35       1253.00        49.45 o
  -5   4   4       1115.25       1143.08        40.70 o
  -4   4   4       1334.20       1335.18        35.27 o
  -3   4   4        856.33        924.83        27.88 o
  -2   4   4        789.39        884.66        24.06 o
  -1   4   4       1115.44       1197.10        43.81 o
   0   4   4      21679.55      21873.06       639.49 o
   1   4   4        754.71        832.38        21.12 o
   2   4   4        991.71       1109.51        29.03 o
   3   4   4       1021.78       1088.39        29.44 o
   4   4   4       1118.88       1096.49        34.57 o
   5   4   4       1192.13       1177.27        38.23 o
   6   4   4       1246.74       1268.35        42.44 o
   7   4   4          7.77        -17.07        17.07 o
   8   4   4        264.36        240.77        37.08 o
   9   4   4        186.15        196.09        55.01 o
  -9   5   4          4.44        -15.11        31.41 o
  -8   5   4        932.75        914.47        59.41 o
  -7   5   4         11.11         17.02        24.14 o
  -6   5   4       1071.42       1092.09        44.68 o
  -5   5   4         46.81         43.01        15.47 o
  -4   5   4       1112.36       1072.32        32.80 o
  -3   5   4       2372.15       2399.54        58.83 o
  -2   5   4       5433.97       5431.62       121.22 o
  -1   5   4       1028.54       1203.18        36.69 o
   0   5   4        415.68        437.24        23.97 o
   1   5   4       1211.28       1362.83        34.61 o
   2   5   4       6474.02       6237.03       135.29 o
   3   5   4       2453.75       2465.21        62.88 o
   4   5   4        936.42        889.40        32.33 o
   5   5   4         64.39         64.68        15.01 o
   6   5   4       1007.39        957.21        39.86 o
   7   5   4         36.27         55.45        18.97 o
   8   5   4        946.06       1015.88        56.09 o
   9   5   4          2.44          8.01        38.88 o
  -9   6   4        234.00        251.71        43.42 o
  -8   6   4         64.41         83.10        31.75 o
  -7   6   4         37.74         -3.86        24.46 o
  -6   6   4        308.40        293.84        27.87 o
  -5   6   4       2038.50       2052.69        65.41 o
  -4   6   4       2378.57       2375.86        67.53 o
  -3   6   4       1030.81       1053.21        36.13 o
  -2   6   4        278.56        281.78        16.10 o
  -1   6   4       2705.35       2638.53        65.89 o
   0   6   4        292.90        283.51        14.07 o
   1   6   4       2540.68       2511.21        70.77 o
   2   6   4        262.64        276.80        15.86 o
   3   6   4        977.75       1002.33        32.71 o
   4   6   4       2253.87       2271.49        62.74 o
   5   6   4       1798.09       1776.87        58.40 o
   6   6   4        282.00        262.23        22.89 o
   7   6   4         17.47          6.90        19.12 o
   8   6   4        103.25        126.34        34.57 o
   9   6   4        236.45        208.22        63.65 o
  -9   7   4        649.66        676.68        58.53 o
  -8   7   4        113.40         95.18        33.67 o
  -7   7   4       3550.41       3453.21       136.91 o
  -6   7   4        173.14        178.13        25.91 o
  -5   7   4         80.81         92.27        16.93 o
  -4   7   4         49.74         47.12        12.72 o
  -3   7   4       3221.34       3300.15        89.33 o
  -2   7   4        336.78        348.32        18.81 o
  -1   7   4       3053.05       3028.55        85.94 o
   0   7   4        153.65        147.63        13.54 o
   1   7   4       2638.11       2704.87        78.50 o
   2   7   4        311.04        298.66        19.42 o
   3   7   4       3226.71       3174.48        96.93 o
   4   7   4         63.32         67.73        16.17 o
   5   7   4         95.52         61.77        18.44 o
   6   7   4        202.95        192.88        24.73 o
   7   7   4       3647.90       3679.44       141.06 o
   8   7   4        108.59         78.93        34.76 o
   9   7   4        650.05        666.47        66.72 o
  -8   8   4         49.62        114.59        35.04 o
  -7   8   4        162.48        182.59        29.58 o
  -6   8   4         65.20         88.47        21.66 o
  -5   8   4        734.93        754.05        39.41 o
  -4   8   4        847.00        858.88        34.77 o
  -3   8   4        763.02        790.18        28.79 o
  -2   8   4        445.38        453.27        23.65 o
  -1   8   4       1572.06       1561.71        53.13 o
   0   8   4       1549.87       1554.08        53.27 o
   1   8   4       1449.69       1573.71        52.65 o
   2   8   4        526.70        525.49        27.11 o
   3   8   4        701.66        697.39        33.80 o
   4   8   4        778.85        773.58        41.15 o
   5   8   4       1132.58       1119.92        49.31 o
   6   8   4         82.94         69.40        28.25 o
   7   8   4        219.38        161.90        35.80 o
   8   8   4         18.80         29.44        33.84 o
  -8   9   4        747.46        702.67        67.81 o
  -7   9   4        142.59        108.68        32.57 o
  -6   9   4       1572.51       1610.83        62.84 o
  -5   9   4         70.46         88.43        20.85 o
  -4   9   4        512.07        505.19        30.13 o
  -3   9   4        302.73        325.65        20.19 o
  -2   9   4       3032.50       2857.45        85.06 o
  -1   9   4        507.60        509.22        26.63 o
   0   9   4        113.10        150.23        16.76 o
   1   9   4        431.87        476.71        25.66 o
   2   9   4       3061.04       3142.07        91.99 o
   3   9   4        248.20        239.26        24.81 o
   4   9   4        624.37        598.71        36.37 o
   5   9   4         89.17        115.26        28.18 o
   6   9   4       1488.22       1530.05        78.83 o
   7   9   4        104.46        123.49        35.17 o
   8   9   4        744.04        697.82        60.10 o
  -7  10   4         33.24          6.30        35.36 o
  -6  10   4       1263.57       1351.33        89.08 o
  -5  10   4        909.52        981.30        50.87 o
  -4  10   4        921.86        913.63        47.28 o
  -3  10   4        494.06        517.04        39.87 o
  -2  10   4        120.78         87.48        21.73 o
  -1  10   4       2876.90       2676.89        89.54 o
   0  10   4       1432.66       1537.76        60.70 o
   1  10   4       3098.38       3103.11        98.08 o
   2  10   4        209.46        169.21        21.78 o
   3  10   4        447.53        407.54        35.84 o
   4  10   4        840.01        849.94        52.76 o
   5  10   4        854.16        807.67        55.12 o
   6  10   4       1166.38       1213.74        71.16 o
   7  10   4         48.21         65.05        33.50 o
  -7  11   4        896.34       1010.38        78.73 o
  -6  11   4        118.10        124.40        35.60 o
  -5  11   4         47.92         18.70        25.03 o
  -4  11   4        140.11        151.19        26.98 o
  -3  11   4       2597.68       2603.24       102.24 o
  -2  11   4       1395.25       1262.61        58.95 o
  -1  11   4        272.04        342.39        51.12 o
   0  11   4          3.53         27.96        22.64 o
   1  11   4        189.35        193.05        26.57 o
   2  11   4       1463.74       1460.74        64.67 o
   3  11   4       2121.59       2185.72        98.44 o
   4  11   4        174.36        110.04        29.58 o
   5  11   4         54.43         12.71        28.63 o
   6  11   4        131.95        118.80        45.64 o
   7  11   4        888.56        915.19        67.53 o
  -6  12   4         39.24         39.83        34.65 o
  -5  12   4       1951.72       2011.62        94.47 o
  -4  12   4        205.85        197.37        31.29 o
  -3  12   4        851.93        855.76        50.19 o
  -2  12   4        253.44        255.51        30.25 o
  -1  12   4       1178.02       1161.91        82.99 o
   0  12   4         98.77         90.06        28.42 o
   1  12   4       1329.73       1323.79        63.27 o
   2  12   4        202.92        152.67        31.11 o
   3  12   4        978.25       1017.91        56.57 o
   4  12   4        248.48        268.53        48.20 o
   5  12   4       2100.07       1849.96        92.68 o
   6  12   4         24.11          0.60        33.08 o
  -6  13   4        476.95        528.95        62.53 o
  -5  13   4         16.57         23.15        34.62 o
  -4  13   4        152.64        209.34        33.50 o
  -3  13   4        503.60        527.31        47.95 o
  -2  13   4       1174.54       1107.42        64.63 o
  -1  13   4        475.84        458.52        48.43 o
   0  13   4        707.38        573.00        50.62 o
   1  13   4        512.09        589.22        42.58 o
   2  13   4       1262.54       1201.76        63.45 o
   3  13   4        496.06        561.33        45.81 o
   4  13   4        131.65        110.92        32.98 o
   5  13   4         11.27         25.83        32.24 o
   6  13   4        589.61        606.51        57.50 o
  -5  14   4         29.50          8.63        36.10 o
  -4  14   4       1043.65       1037.94       104.20 o
  -3  14   4         61.97         55.67        33.61 o
  -2  14   4        246.90        201.69        37.42 o
  -1  14   4         80.80         66.95        34.27 o
   0  14   4       1481.53       1545.34       100.57 o
   1  14   4         62.98         68.32        28.34 o
   2  14   4        246.18        217.42        33.74 o
   3  14   4         56.03         12.71        29.60 o
   4  14   4        937.27        949.84        62.72 o
   5  14   4         37.39          3.61        33.52 o
  -4  15   4        422.56        453.30        63.64 o
  -3  15   4        268.35        236.90        43.37 o
  -2  15   4        755.62        716.37        56.41 o
  -1  15   4        341.08        347.39        52.15 o
   0  15   4          0.76         13.90        29.71 o
   1  15   4        285.42        337.13        39.53 o
   2  15   4        738.25        756.57        54.71 o
   3  15   4        247.30        261.77        39.96 o
   4  15   4        473.06        502.30        51.38 o
  -2  16   4         16.16         36.42        43.01 o
  -1  16   4        445.08        461.89        58.48 o
   0  16   4         13.39        -11.81        36.44 o
   1  16   4        477.77        380.69        52.48 o
   2  16   4         26.37         27.22        40.74 o
   1   0   5       1380.17       1355.76        26.20 o
   2   0   5       4154.66       4154.69        80.08 o
   3   0   5        251.57        226.83        11.28 o
   4   0   5         68.41         34.56         7.12 o
   5   0   5        801.11        775.51        25.68 o
   6   0   5       2683.20       2668.07        85.52 o
   7   0   5        157.01        142.93        24.94 o
   8   0   5        998.40       1033.48        55.05 o
   9   0   5        163.12        213.42        47.01 o
  -9   1   5        105.01         70.35        35.59 o
  -8   1   5        471.81        437.29        34.48 o
  -7   1   5         21.19          1.87        16.44 o
  -6   1   5       2243.18       2202.78        74.38 o
  -5   1   5       1117.32       1109.25        35.09 o
  -4   1   5       1110.95       1145.16        35.97 o
  -3   1   5        517.29        452.03        20.10 o
  -2   1   5       3319.15       3513.83        75.41 o
  -1   1   5       1477.26       1479.37        28.79 o
   0   1   5       8026.97       8170.28       160.40 o
   1   1   5       1375.86       1382.27        35.46 o
   2   1   5       3022.07       3186.32        57.35 o
   3   1   5        683.36        635.29        16.15 o
   4   1   5       1273.36       1255.07        30.57 o
   5   1   5        961.04        936.12        32.65 o
   6   1   5       2451.47       2384.66        76.98 o
   7   1   5         32.48         32.34        20.50 o
   8   1   5        308.06        308.81        41.24 o
   9   1   5        162.54        144.91        35.00 o
  -9   2   5        175.84        211.93        40.09 o
  -8   2   5        804.23        765.27        38.84 o
  -7   2   5        545.09        543.00        35.27 o
  -6   2   5        978.24        953.51        42.72 o
  -5   2   5        160.04        159.67        15.30 o
  -4   2   5        722.79        687.49        27.97 o
  -3   2   5       2593.03       2397.80        61.84 o
  -2   2   5       2058.24       2101.15        46.16 o
  -1   2   5        313.31        290.50        11.39 o
   0   2   5       3951.25       3854.19        87.29 o
   1   2   5        419.02        384.43        10.52 o
   2   2   5       2295.42       2263.74        44.65 o
   3   2   5       2620.20       2489.89        48.23 o
   4   2   5        812.29        841.89        23.88 o
   5   2   5        190.83        193.50        13.73 o
   6   2   5       1144.58       1095.12        44.33 o
   7   2   5        733.24        781.15        37.87 o
   8   2   5        632.46        572.18        42.41 o
   9   2   5        126.11        141.34        38.91 o
  -9   3   5        306.09        342.41        45.90 o
  -8   3   5        657.99        633.50        44.10 o
  -7   3   5        161.85        117.76        25.32 o
  -6   3   5        394.39        395.50        30.29 o
  -5   3   5       1607.54       1671.65        54.67 o
  -4   3   5       1169.59       1219.85        38.44 o
  -3   3   5       2537.49       2515.32        63.75 o
  -2   3   5       3235.63       3293.26        68.28 o
  -1   3   5       2906.21       2810.39        77.25 o
   0   3   5        587.88        595.32        18.80 o
   1   3   5       2505.98       2445.64        50.99 o
   2   3   5       3089.67       3010.83        62.67 o
   3   3   5       2607.06       2548.26        57.51 o
   4   3   5       1374.03       1404.59        35.49 o
   5   3   5       1875.86       1874.35        48.51 o
   6   3   5        403.17        402.74        25.43 o
   7   3   5        248.16        238.86        23.65 o
   8   3   5        622.25        613.82        43.40 o
   9   3   5        266.19        340.06        46.14 o
  -9   4   5        295.32        305.31        38.74 o
  -8   4   5        469.29        485.51        45.27 o
  -7   4   5        164.12        192.53        27.99 o
  -6   4   5        708.49        758.09        40.65 o
  -5   4   5       3182.88       3159.98        94.62 o
  -4   4   5       1217.32       1162.14        37.76 o
  -3   4   5       2040.43       2053.19        50.97 o
  -2   4   5       4576.05       4769.51       113.88 o
  -1   4   5       2581.19       2537.49       119.01 o
   0   4   5       1319.58       1470.61        42.80 o
   1   4   5       2989.02       3095.83        62.08 o
   2   4   5       4666.66       4804.91        97.33 o
   3   4   5       2058.16       2076.20        48.75 o
   4   4   5       1391.36       1400.39        37.66 o
   5   4   5       3083.45       3067.00        80.88 o
   6   4   5        702.18        723.85        31.23 o
   7   4   5        141.32        162.78        22.25 o
   8   4   5        472.15        450.57        46.15 o
   9   4   5        347.47        391.31        55.54 o
  -9   5   5         63.60         82.21        31.51 o
  -8   5   5        214.39        190.42        35.84 o
  -7   5   5        505.98        482.47        40.53 o
  -6   5   5        799.63        832.59        39.95 o
  -5   5   5        492.12        486.99        28.33 o
  -4   5   5       1423.66       1409.52        44.81 o
  -3   5   5       1313.80       1229.24        38.60 o
  -2   5   5       1539.48       1544.56        45.25 o
  -1   5   5        609.78        536.90        30.78 o
   0   5   5       3497.48       3220.68       104.60 o
   1   5   5        867.92        833.59        20.66 o
   2   5   5       1456.65       1473.50        40.91 o
   3   5   5       1286.74       1210.34        36.65 o
   4   5   5       1401.21       1363.01        42.02 o
   5   5   5        516.19        529.11        26.70 o
   6   5   5        851.62        880.73        37.53 o
   7   5   5        429.29        366.97        28.42 o
   8   5   5        219.52        212.00        37.19 o
   9   5   5         75.23         79.62        43.08 o
  -9   6   5        154.02        157.90        39.51 o
  -8   6   5        250.84        230.06        37.68 o
  -7   6   5       1225.29       1311.71        65.59 o
  -6   6   5        348.45        393.64        28.99 o
  -5   6   5        318.12        303.33        24.19 o
  -4   6   5        755.35        753.94        31.79 o
  -3   6   5        708.66        697.86        22.70 o
  -2   6   5       2797.64       2874.03        78.87 o
  -1   6   5       3658.89       3501.60       124.76 o
   0   6   5       4791.36       4827.52       136.56 o
   1   6   5       3887.97       3797.10        90.75 o
   2   6   5       2937.49       2835.52        72.12 o
   3   6   5        639.67        598.21        24.51 o
   4   6   5        965.74        971.09        34.61 o
   5   6   5        405.61        413.02        24.62 o
   6   6   5        401.59        437.75        29.63 o
   7   6   5       1074.53       1084.44        47.04 o
   8   6   5        231.61        211.37        37.54 o
   9   6   5        192.58        161.81        61.39 o
  -8   7   5        169.38        201.45        37.95 o
  -7   7   5        198.13        189.66        33.34 o
  -6   7   5        579.39        579.81        38.38 o
  -5   7   5       4198.13       4239.02       120.20 o
  -4   7   5        271.69        305.57        20.63 o
  -3   7   5        572.92        578.81        27.14 o
  -2   7   5       1370.57       1471.42        48.69 o
  -1   7   5       3977.66       3826.83       113.87 o
   0   7   5        158.40        157.30        13.74 o
   1   7   5       3994.25       4024.22       105.14 o
   2   7   5       1228.82       1225.34        42.11 o
   3   7   5        736.12        726.86        28.61 o
   4   7   5        265.99        274.05        22.27 o
   5   7   5       4530.87       4510.11       119.23 o
   6   7   5        657.73        665.78        33.76 o
   7   7   5        232.46        218.10        28.10 o
   8   7   5        191.98        206.42        45.27 o
  -8   8   5        304.50        300.58        52.04 o
  -7   8   5        176.85        177.51        30.67 o
  -6   8   5        453.99        469.25        35.39 o
  -5   8   5        308.44        274.76        25.49 o
  -4   8   5       1545.38       1552.61        53.10 o
  -3   8   5        989.77       1063.33        39.27 o
  -2   8   5        599.76        572.96        27.51 o
  -1   8   5       1427.35       1357.72        46.67 o
   0   8   5        587.22        610.02        28.20 o
   1   8   5       1241.51       1250.32        42.83 o
   2   8   5        738.15        731.53        31.23 o
   3   8   5       1090.56       1041.91        47.18 o
   4   8   5       1744.74       1708.65        65.61 o
   5   8   5        436.44        416.58        32.59 o
   6   8   5        325.54        327.13        46.29 o
   7   8   5        324.58        366.50        46.62 o
   8   8   5        392.88        427.85        53.99 o
  -8   9   5        166.43        156.12        47.44 o
  -7   9   5        582.54        595.86        58.42 o
  -6   9   5        275.20        289.49        36.25 o
  -5   9   5        810.95        851.05        45.95 o
  -4   9   5       1945.89       1981.63        73.99 o
  -3   9   5        410.27        405.78        28.13 o
  -2   9   5        518.12        506.79        26.81 o
  -1   9   5       1428.88       1392.37        59.32 o
   0   9   5       1800.00       1725.94        59.32 o
   1   9   5       1544.31       1592.46        52.68 o
   2   9   5        560.67        581.66        29.01 o
   3   9   5        554.29        508.17        32.13 o
   4   9   5       1756.16       1707.25        71.92 o
   5   9   5        706.04        648.07        47.81 o
   6   9   5        198.75        167.53        34.24 o
   7   9   5        569.53        577.28        51.06 o
   8   9   5        119.32        166.73        46.99 o
  -7  10   5        145.99        183.36        44.63 o
  -6  10   5         78.71         64.41        33.56 o
  -5  10   5       1074.31       1054.74        54.70 o
  -4  10   5        399.03        382.26        33.36 o
  -3  10   5       1485.36       1424.53        61.13 o
  -2  10   5       1101.58       1102.20        53.68 o
  -1  10   5       1243.06       1217.64        48.66 o
   0  10   5         14.45         27.87        14.72 o
   1  10   5       1322.76       1348.67        53.21 o
   2  10   5       1239.33       1224.39        51.80 o
   3  10   5       1340.87       1321.14        65.51 o
   4  10   5        490.13        473.86        39.92 o
   5  10   5        974.29        995.78        60.39 o
   6  10   5         63.64         44.34        30.65 o
   7  10   5        106.49         87.00        37.28 o
  -7  11   5         70.38         89.90        43.79 o
  -6  11   5         67.80         62.20        41.29 o
  -5  11   5        368.69        422.90        38.18 o
  -4  11   5        797.63        850.05        47.58 o
  -3  11   5         77.96         73.14        23.87 o
  -2  11   5        630.14        618.60        41.07 o
  -1  11   5       1176.04       1248.73        60.14 o
   0  11   5        455.05        413.60        38.82 o
   1  11   5        938.89        934.18        52.51 o
   2  11   5        789.43        749.45        43.83 o
   3  11   5         27.42         30.61        22.58 o
   4  11   5        664.14        666.10        49.96 o
   5  11   5        325.80        317.56        50.71 o
   6  11   5         93.36         89.72        35.75 o
   7  11   5         49.98         33.02        36.11 o
  -6  12   5        137.61        243.66        48.64 o
  -5  12   5        324.13        342.81        38.54 o
  -4  12   5        578.62        557.76        46.02 o
  -3  12   5        637.13        691.91        45.90 o
  -2  12   5        133.61        104.03        26.50 o
  -1  12   5        886.17        831.57        63.48 o
   0  12   5        426.37        398.09        41.32 o
   1  12   5        812.63        829.98        48.70 o
   2  12   5        223.18        205.07        38.72 o
   3  12   5        726.23        791.38        50.71 o
   4  12   5        643.77        654.77        48.78 o
   5  12   5        292.44        239.29        38.73 o
   6  12   5        192.69        142.55        39.69 o
  -5  13   5        307.85        289.43        44.69 o
  -4  13   5        342.17        290.04        36.99 o
  -3  13   5        426.42        471.42        41.13 o
  -2  13   5        127.26        101.26        31.08 o
  -1  13   5        492.01        500.34        49.41 o
   0  13   5       1201.33       1221.67       113.75 o
   1  13   5        463.14        477.54        39.07 o
   2  13   5         67.25         84.20        27.70 o
   3  13   5        490.08        459.12        41.93 o
   4  13   5        297.05        273.77        38.38 o
   5  13   5        250.36        223.78        39.82 o
  -5  14   5        309.05        335.81       109.70 o
  -4  14   5        457.82        427.17        50.05 o
  -3  14   5        138.57        158.23        38.20 o
  -2  14   5       1402.48       1431.21       108.25 o
  -1  14   5        431.36        442.59        49.69 o
   0  14   5         20.26         41.00        27.47 o
   1  14   5        405.24        421.15        40.72 o
   2  14   5       1336.19       1343.85        71.31 o
   3  14   5        115.75        127.21        36.98 o
   4  14   5        466.67        533.56        48.87 o
   5  14   5        322.63        324.66        63.21 o
  -3  15   5        128.62        104.09        38.62 o
  -2  15   5        327.72        312.07        45.92 o
  -1  15   5        608.84        646.47        60.63 o
   0  15   5        657.99        598.14        49.22 o
   1  15   5        592.95        663.27        50.81 o
   2  15   5        285.04        294.67        39.87 o
   3  15   5        134.29        171.98        37.79 o
  -1  16   5        371.66        450.09        47.54 o
   0  16   5         39.13         18.89        31.84 o
   1  16   5        209.56        250.23        40.10 o
   0   0   6         13.48         18.45         6.48 o
   1   0   6       3967.99       3903.34        67.56 o
   2   0   6          4.52          6.31         4.85 o
   3   0   6       3702.33       3564.59        87.24 o
   4   0   6         76.36         83.03        10.81 o
   5   0   6          3.46         -1.69        12.10 o
   6   0   6        129.02        153.47        22.76 o
   7   0   6       2024.32       2032.51        79.83 o
   8   0   6          0.03          3.66        21.90 o
   9   0   6         59.07         58.44        34.43 o
  -9   1   6        177.26        226.47        41.75 o
  -8   1   6        127.39        121.96        25.87 o
  -7   1   6        120.48         92.96        19.78 o
  -6   1   6        406.86        417.83        27.47 o
  -5   1   6       1667.96       1644.28        56.44 o
  -4   1   6       1831.57       1783.94        55.33 o
  -3   1   6       1610.05       1654.10        40.14 o
  -2   1   6        437.61        479.28        14.03 o
  -1   1   6        232.52        191.17         8.25 o
   0   1   6       9349.47       9919.52       205.59 o
   1   1   6        249.85        221.91         9.69 o
   2   1   6        475.55        490.25        15.10 o
   3   1   6       1404.95       1459.28        33.65 o
   4   1   6       1631.11       1683.59        42.58 o
   5   1   6       1643.60       1655.85        51.61 o
   6   1   6        335.82        336.22        29.21 o
   7   1   6         78.13         87.74        23.39 o
   8   1   6        180.94        206.99        31.38 o
   9   1   6        225.18        288.14        46.02 o
  -9   2   6         14.58        -20.89        30.87 o
  -8   2   6       3724.45       3739.41       120.08 o
  -7   2   6         90.22        101.92        20.37 o
  -6   2   6       4001.70       3864.56       109.70 o
  -5   2   6        216.33        200.12        17.69 o
  -4   2   6        628.08        631.36        22.69 o
  -3   2   6         97.33         95.91         9.32 o
  -2   2   6       3631.21       3461.21        79.48 o
  -1   2   6       1791.07       1879.73        46.34 o
   0   2   6       1466.42       1551.04        36.89 o
   1   2   6       2040.04       2133.53        44.29 o
   2   2   6       4234.95       3998.79        74.03 o
   3   2   6        161.67        160.31         8.43 o
   4   2   6        672.42        674.64        24.98 o
   5   2   6        179.26        188.26        19.49 o
   6   2   6       3448.33       3335.27       109.97 o
   7   2   6        112.00        107.43        22.04 o
   8   2   6       3912.51       3874.29       132.90 o
   9   2   6         26.20         13.93        33.73 o
  -9   3   6        152.14        161.21        40.46 o
  -8   3   6         98.52        132.24        26.90 o
  -7   3   6         75.22        114.86        22.83 o
  -6   3   6        567.22        599.44        34.41 o
  -5   3   6        728.57        661.47        34.18 o
  -4   3   6       4558.06       4498.64       111.87 o
  -3   3   6       1264.45       1261.03        34.22 o
  -2   3   6       1377.45       1416.39        39.44 o
  -1   3   6        938.35        848.29        30.45 o
   0   3   6       5125.10       5017.54       121.11 o
   1   3   6        614.41        600.81        16.89 o
   2   3   6       1471.90       1453.84        32.44 o
   3   3   6       1074.81       1106.71        28.67 o
   4   3   6       4788.70       4667.11       100.48 o
   5   3   6        958.97        970.03        32.18 o
   6   3   6        811.37        804.26        34.42 o
   7   3   6         62.35         28.26        20.61 o
   8   3   6         78.88         96.77        29.13 o
   9   3   6        135.21        123.19        37.85 o
  -9   4   6        259.40        315.74        39.51 o
  -8   4   6        181.01        206.58        31.84 o
  -7   4   6       1820.11       1811.97        75.35 o
  -6   4   6         30.05         23.99        19.58 o
  -5   4   6         96.73         88.80        17.47 o
  -4   4   6       1177.57       1178.77        41.54 o
  -3   4   6       4436.02       4526.63       108.33 o
  -2   4   6       4001.19       4129.29       102.51 o
  -1   4   6       2012.57       1923.13        75.74 o
   0   4   6       1065.33       1154.38        35.84 o
   1   4   6       2017.79       2038.49        44.41 o
   2   4   6       3643.57       3706.22        79.60 o
   3   4   6       4441.37       4466.27        97.20 o
   4   4   6       1128.09       1099.49        32.36 o
   5   4   6        106.19         98.82        13.57 o
   6   4   6          3.89         12.16        14.69 o
   7   4   6       1863.81       1933.86        69.16 o
   8   4   6        136.87        127.26        30.25 o
   9   4   6        226.38        197.00        49.60 o
  -9   5   6        282.80        231.87        37.76 o
  -8   5   6         86.11         52.65        31.49 o
  -7   5   6         32.81         44.78        26.21 o
  -6   5   6        175.79        180.47        25.76 o
  -5   5   6       2619.94       2642.91        77.34 o
  -4   5   6        140.46        150.63        15.90 o
  -3   5   6        993.59        967.72        32.99 o
  -2   5   6         75.84         67.93         8.62 o
   0   5   6        845.17        999.77        39.65 o
   1   5   6       2616.01       2503.33        53.44 o
   2   5   6         38.54         33.96         8.44 o
   3   5   6       1037.36       1024.98        30.56 o
   4   5   6        144.44        163.07        18.12 o
   5   5   6       2167.73       2117.19        59.47 o
   6   5   6        163.54        173.33        21.85 o
   7   5   6         22.95         18.22        20.81 o
   8   5   6         77.99         94.24        33.84 o
   9   5   6        248.80        251.75        50.88 o
  -8   6   6        446.37        456.70        46.74 o
  -7   6   6        179.06        175.70        32.69 o
  -6   6   6       1020.75       1087.99        52.46 o
  -5   6   6        314.98        294.47        23.53 o
  -4   6   6        631.19        659.91        29.69 o
  -3   6   6       3233.91       3232.82        93.67 o
  -2   6   6       2004.58       1913.45        54.23 o
  -1   6   6        790.81        721.00        43.75 o
   0   6   6        878.13        893.65        38.12 o
   1   6   6        987.16        980.93        29.02 o
   2   6   6       1790.69       1706.86        46.63 o
   3   6   6       3676.64       3627.35        87.46 o
   4   6   6        626.46        588.26        28.25 o
   5   6   6        265.06        245.58        22.15 o
   6   6   6       1087.75       1088.01        44.22 o
   7   6   6        207.55        165.85        25.62 o
   8   6   6        388.01        394.30        51.53 o
  -8   7   6         41.22         53.35        40.32 o
  -7   7   6        122.77         93.03        36.75 o
  -6   7   6       1064.25       1088.57        60.88 o
  -5   7   6        227.07        212.56        20.84 o
  -4   7   6        721.55        718.38        34.43 o
  -3   7   6       2774.09       2812.19        79.08 o
  -2   7   6        150.65        157.39        14.37 o
  -1   7   6         86.86         91.52        10.76 o
   0   7   6       7348.39       7520.16       190.45 o
   1   7   6         79.27         72.21         9.92 o
   2   7   6        111.18        101.26        13.07 o
   3   7   6       2720.74       2646.78        77.16 o
   4   7   6        808.51        849.45        33.94 o
   5   7   6        213.14        200.58        21.84 o
   6   7   6       1177.87       1220.48        47.82 o
   7   7   6        139.34         91.28        27.30 o
   8   7   6         51.73         71.96        33.69 o
  -8   8   6        176.29        164.58        39.95 o
  -7   8   6        301.59        354.50        42.26 o
  -6   8   6        571.99        607.71        47.81 o
  -5   8   6        101.24         91.17        24.04 o
  -4   8   6       1278.15       1235.93        52.79 o
  -3   8   6       3145.73       3063.99        97.49 o
  -2   8   6       3402.82       3262.48        91.92 o
  -1   8   6        319.70        306.11        20.59 o
   0   8   6        559.79        524.32        25.89 o
   1   8   6        466.82        485.68        21.61 o
   2   8   6       3387.10       3294.37        99.21 o
   3   8   6       3471.59       3206.82        96.17 o
   4   8   6       1029.04       1007.97        45.13 o
   5   8   6        139.54        140.10        23.06 o
   6   8   6        511.19        545.75        40.19 o
   7   8   6        323.53        299.02        46.00 o
   8   8   6        191.21        226.18        47.76 o
  -7   9   6         83.26         47.32        32.97 o
  -6   9   6        207.16        168.10        35.08 o
  -5   9   6       1664.90       1701.81        73.31 o
  -4   9   6         41.59         31.91        20.99 o
  -3   9   6       1273.51       1239.37        50.26 o
  -2   9   6        138.78        133.31        16.80 o
  -1   9   6       2951.35       2939.46        92.19 o
   0   9   6        177.14        191.45        18.17 o
   1   9   6       2824.07       2975.82        84.16 o
   2   9   6        107.09         89.49        16.50 o
   3   9   6       1236.87       1140.99        52.59 o
   4   9   6         75.09         70.75        22.53 o
   5   9   6       1749.23       1803.93        81.85 o
   6   9   6        204.52        206.31        36.07 o
   7   9   6         47.97         29.17        35.88 o
  -7  10   6        548.83        604.31        64.14 o
  -6  10   6        104.07         56.15        31.47 o
  -5  10   6        105.01         85.96        33.38 o
  -4  10   6        106.69        108.21        25.03 o
  -3  10   6       3016.76       2884.85       104.66 o
  -2  10   6        239.12        306.03        29.30 o
  -1  10   6        570.89        578.78        31.26 o
   0  10   6         16.75          6.56        12.70 o
   1  10   6        602.68        631.49        33.57 o
   2  10   6        191.00        250.84        24.55 o
   3  10   6       2814.66       2756.01       100.15 o
   4  10   6         81.44         71.99        27.04 o
   5  10   6         90.15         95.03        30.11 o
   6  10   6         88.35         74.42        32.07 o
   7  10   6        495.72        564.83        59.44 o
  -7  11   6        112.73         80.76        81.31 o
  -6  11   6        430.55        455.48        79.40 o
  -5  11   6         90.41         71.65        30.79 o
  -4  11   6        665.44        754.40        47.81 o
  -3  11   6         83.60         99.59        25.30 o
  -2  11   6        625.24        585.84        40.01 o
  -1  11   6        615.02        614.92        42.91 o
   0  11   6       2996.48       3099.22       106.54 o
   1  11   6        597.14        562.53        58.88 o
   2  11   6        619.43        562.80        39.28 o
   3  11   6         88.60        109.02        27.17 o
   4  11   6        901.62        889.17        54.83 o
   5  11   6         30.13          5.00        28.49 o
   6  11   6        414.87        383.26        46.44 o
   7  11   6         84.03         60.02        60.41 o
  -6  12   6        397.02        385.97        76.36 o
  -5  12   6        246.78        198.89        38.56 o
  -4  12   6        527.93        604.14        44.82 o
  -3  12   6        290.52        288.60        33.59 o
  -2  12   6       2510.23       2504.73       106.26 o
  -1  12   6        294.85        277.18        34.18 o
   0  12   6         33.01         15.01        21.79 o
   1  12   6        252.50        262.36        30.69 o
   2  12   6       2346.30       2383.52       100.11 o
   3  12   6        260.34        264.58        35.76 o
   4  12   6        606.46        602.93        47.77 o
   5  12   6        305.28        325.52        59.32 o
   6  12   6        498.60        508.16        52.24 o
  -5  13   6        667.70        754.08        67.67 o
  -4  13   6        178.27        168.54        33.56 o
  -3  13   6        104.22         60.95        29.36 o
  -2  13   6          3.68         10.09        25.08 o
  -1  13   6       1521.25       1469.29        92.01 o
   0  13   6        256.10        301.81        34.66 o
   1  13   6       1759.49       1836.40        79.27 o
   2  13   6         18.35         28.21        25.32 o
   3  13   6         88.67        124.73        29.98 o
   4  13   6         96.11         46.21        30.91 o
   5  13   6        602.38        586.35        53.46 o
  -4  14   6         44.13         33.31        34.01 o
  -3  14   6        858.61        906.11        57.90 o
  -2  14   6          9.64         19.94        30.86 o
  -1  14   6        502.27        481.28        53.37 o
   0  14   6        306.84        351.97        44.15 o
   1  14   6        524.73        588.53        45.18 o
   2  14   6         18.08         20.71        27.63 o
   3  14   6        905.02       1006.24        61.39 o
   4  14   6         50.66         42.33        33.19 o
  -3  15   6        103.64        102.83        38.20 o
  -2  15   6        319.57        394.62        47.07 o
  -1  15   6        392.77        401.46        52.69 o
   0  15   6       1197.85       1262.17        69.86 o
   1  15   6        446.94        501.53        45.32 o
   2  15   6        305.67        297.01        39.83 o
   3  15   6         68.27         76.61        34.50 o
   1   0   7       5462.14       5597.08        98.87 o
   2   0   7       6141.88       6475.93       123.90 o
   3   0   7        568.33        568.97        18.33 o
   4   0   7        201.68        181.63        13.36 o
   5   0   7       3070.90       2972.19        90.50 o
   6   0   7        623.54        593.35        36.77 o
   7   0   7         37.64         42.27        22.77 o
   8   0   7         69.08         68.31        25.46 o
   9   0   7        139.48        198.15        37.48 o
  -9   1   7        204.86        233.33        41.64 o
  -8   1   7        237.65        209.15        29.57 o
  -7   1   7        246.53        213.90        24.18 o
  -6   1   7        993.12       1013.36        39.12 o
  -5   1   7        520.03        495.83        27.60 o
  -4   1   7       1566.10       1527.54        42.35 o
  -3   1   7       3214.11       3120.84        70.71 o
  -2   1   7       3528.29       3776.44        76.35 o
  -1   1   7        282.26        263.93         9.97 o
   0   1   7        612.83        536.55        16.76 o
   1   1   7        169.09        143.64         9.14 o
   2   1   7       3882.74       4028.82        84.95 o
   3   1   7       3267.25       3197.79        70.92 o
   4   1   7       1369.94       1317.46        43.06 o
   5   1   7        525.80        478.73        30.62 o
   6   1   7        755.19        758.93        43.77 o
   7   1   7        194.16        222.12        28.60 o
   8   1   7        245.10        273.69        34.51 o
   9   1   7        196.37        201.84        36.84 o
  -9   2   7        478.30        467.53        59.49 o
  -8   2   7        630.40        604.33        36.89 o
  -7   2   7        631.23        680.63        35.88 o
  -6   2   7       2362.67       2222.69        84.92 o
  -5   2   7        437.61        434.99        25.75 o
  -4   2   7       2456.26       2313.25        58.90 o
  -3   2   7       1085.16       1094.26        29.87 o
  -2   2   7        860.73        830.97        23.54 o
  -1   2   7        666.55        657.38        22.84 o
   0   2   7       8434.74       8273.60       172.78 o
   1   2   7        838.44        845.38        22.63 o
   2   2   7        960.24        931.52        22.05 o
   3   2   7        878.46        844.62        22.95 o
   4   2   7       2113.07       2106.25        56.32 o
   5   2   7        369.12        367.55        23.82 o
   6   2   7       2613.82       2576.03        80.51 o
   7   2   7        689.17        666.93        38.07 o
   8   2   7        548.84        533.26        38.29 o
   9   2   7        459.58        500.90        52.31 o
  -9   3   7        346.38        354.76        46.46 o
  -8   3   7         73.73         62.95        25.21 o
  -7   3   7          9.90          2.21        19.84 o
  -6   3   7       1293.20       1341.48        52.35 o
  -5   3   7        466.54        479.90        26.77 o
  -4   3   7        797.02        792.02        28.79 o
  -3   3   7        367.71        338.90        18.01 o
  -2   3   7       2980.56       2948.71        71.47 o
  -1   3   7       2427.80       2353.03        63.19 o
   0   3   7        518.95        589.90        18.88 o
   1   3   7       2388.68       2350.04        52.15 o
   2   3   7       2775.53       2765.75        61.82 o
   3   3   7        453.91        482.76        16.15 o
   4   3   7        677.88        644.60        25.35 o
   5   3   7        368.45        403.64        22.17 o
   6   3   7       1328.32       1319.26        52.67 o
   7   3   7          0.92        -13.21        19.42 o
   8   3   7         54.90         56.35        27.90 o
   9   3   7        466.73        454.35        50.41 o
  -9   4   7        533.01        515.20        52.92 o
  -8   4   7        209.91        240.21        33.08 o
  -7   4   7        354.80        319.86        29.48 o
  -6   4   7       1252.30       1255.24        56.03 o
  -5   4   7       1393.32       1385.55        54.89 o
  -4   4   7        109.30        125.60        14.54 o
  -3   4   7        800.84        769.32        24.30 o
  -2   4   7       1360.26       1312.27        40.24 o
  -1   4   7       1566.15       1449.48        61.73 o
   0   4   7       1399.36       1391.98        53.05 o
   1   4   7       1431.75       1389.45        33.05 o
   2   4   7       1377.71       1344.73        32.92 o
   3   4   7        678.49        671.12        23.08 o
   4   4   7        126.18        109.13        11.44 o
   5   4   7       1278.99       1257.12        46.87 o
   6   4   7       1304.21       1256.96        51.24 o
   7   4   7        246.68        231.12        27.50 o
   8   4   7        196.87        180.02        32.42 o
   9   4   7        639.81        598.07        55.53 o
  -8   5   7         20.69         12.07        27.60 o
  -7   5   7        592.12        619.85        49.42 o
  -6   5   7        627.21        644.58        39.13 o
  -5   5   7        171.02        203.36        22.85 o
  -4   5   7       1372.24       1375.07        47.76 o
  -3   5   7       1649.95       1749.55        53.85 o
  -2   5   7        254.62        276.53        13.04 o
  -1   5   7       1751.77       1609.65        72.42 o
   0   5   7       1798.86       1956.37        67.06 o
   1   5   7       1880.26       1883.65        49.39 o
   2   5   7        246.46        274.14        14.42 o
   3   5   7       1501.79       1423.66        42.05 o
   4   5   7       1330.67       1339.26        42.81 o
   5   5   7        158.69        157.49        17.93 o
   6   5   7        566.35        561.16        31.42 o
   7   5   7        526.23        593.54        41.81 o
   8   5   7         33.23         33.40        32.33 o
  -8   6   7         66.81         17.29        37.84 o
  -7   6   7        356.42        415.04        48.52 o
  -6   6   7        211.41        228.11        28.31 o
  -5   6   7       1058.45       1150.48        51.28 o
  -4   6   7        990.63        988.58        46.52 o
  -3   6   7        721.64        730.05        30.10 o
  -2   6   7       1609.17       1484.05        49.47 o
  -1   6   7       2634.30       2471.33        98.90 o
   0   6   7       1489.63       1511.90        55.97 o
   1   6   7       2558.58       2534.30        65.16 o
   2   6   7       1380.63       1391.17        39.98 o
   3   6   7        692.20        708.27        41.68 o
   4   6   7       1008.76       1019.07        38.62 o
   5   6   7       1142.44       1162.65        44.37 o
   6   6   7        156.46        149.71        24.05 o
   7   6   7        313.55        315.48        30.91 o
   8   6   7         55.99         53.55        39.17 o
  -8   7   7        668.82        794.44        70.58 o
  -7   7   7          3.06        -16.63        33.51 o
  -6   7   7        149.60        224.24        39.87 o
  -5   7   7        285.33        343.44        31.63 o
  -4   7   7        271.80        292.39        25.02 o
  -3   7   7        441.88        444.48        23.25 o
  -2   7   7       1685.37       1646.44        59.52 o
  -1   7   7        795.91        807.92        51.09 o
   0   7   7       1274.30       1331.96        59.04 o
   1   7   7       1188.65       1192.96        34.40 o
   2   7   7       1334.16       1381.52        44.46 o
   3   7   7        337.51        322.06        21.80 o
   4   7   7        156.01        166.91        19.11 o
   5   7   7        209.46        224.88        23.40 o
   6   7   7        173.98        177.08        25.41 o
   7   7   7          3.98        -21.89        22.21 o
   8   7   7        710.98        698.53        67.23 o
  -8   8   7        114.16        142.83        41.21 o
  -7   8   7        168.62        135.56        35.70 o
  -6   8   7        157.25        233.05        67.62 o
  -5   8   7       1189.62       1175.91        64.18 o
  -4   8   7       1294.83       1230.63        50.37 o
  -3   8   7        866.00        808.96        33.86 o
  -2   8   7        712.45        703.13        49.34 o
  -1   8   7       1953.36       1874.82        64.18 o
   0   8   7        938.19        961.89        34.80 o
   1   8   7       2084.13       2068.98        59.51 o
   2   8   7        604.44        586.80        26.86 o
   3   8   7        722.31        710.46        35.31 o
   4   8   7       1110.59       1083.79        47.27 o
   5   8   7       1184.26       1176.32        51.13 o
   6   8   7        175.82        198.21        29.78 o
   7   8   7        154.53        134.70        33.72 o
   8   8   7         83.67        110.38        44.81 o
  -7   9   7       1210.81       1349.56        77.80 o
  -6   9   7        160.99        107.31        32.87 o
  -5   9   7        167.69        149.32        33.91 o
  -4   9   7        525.97        518.47        37.82 o
  -3   9   7        950.05        921.42        44.67 o
  -2   9   7        597.60        623.18        30.32 o
  -1   9   7       1052.74       1005.87        42.85 o
   0   9   7       1664.60       1603.40        64.79 o
   1   9   7       1210.51       1232.78        40.47 o
   2   9   7        682.45        686.80        37.21 o
   3   9   7       1104.84       1107.73        49.56 o
   4   9   7        579.50        594.71        38.15 o
   5   9   7        191.34        127.62        31.11 o
   6   9   7        173.73        145.18        36.74 o
   7   9   7       1240.81       1223.84        83.21 o
  -7  10   7        211.82        212.09        42.38 o
  -6  10   7         97.51        121.11        35.18 o
  -5  10   7       1292.02       1307.18        70.22 o
  -4  10   7        375.94        401.81        38.47 o
  -3  10   7        275.19        266.59        29.71 o
  -2  10   7        519.71        571.30        37.65 o
  -1  10   7       1252.43       1221.10        48.28 o
   0  10   7        493.78        521.26        28.88 o
   1  10   7       1125.31       1139.66        50.15 o
   2  10   7        581.15        543.02        34.11 o
   3  10   7        295.14        325.22        30.13 o
   4  10   7        289.42        274.23        34.89 o
   5  10   7       1088.77       1093.00        66.36 o
   6  10   7        116.54         86.60        37.78 o
   7  10   7        256.67        252.50        47.96 o
  -6  11   7        305.17        354.51        46.14 o
  -5  11   7        868.61        860.35        63.75 o
  -4  11   7        363.32        370.33        39.84 o
  -3  11   7        124.30        108.46        25.99 o
  -2  11   7       1348.34       1456.83        80.96 o
  -1  11   7       1285.21       1323.44        83.16 o
   0  11   7        183.26        154.99        22.51 o
   1  11   7       1205.47       1203.26        58.96 o
   2  11   7       1207.66       1257.79        62.81 o
   3  11   7         88.88        138.25        33.77 o
   4  11   7        372.56        365.54        38.96 o
   5  11   7        910.76        912.10        69.74 o
   6  11   7        395.80        314.63        53.23 o
  -6  12   7        605.91        713.45        94.42 o
  -5  12   7        128.08         99.88        34.76 o
  -4  12   7       1536.17       1507.07        81.11 o
  -3  12   7        843.27        854.54        54.09 o
  -2  12   7        336.32        390.58        36.10 o
  -1  12   7        540.96        592.90        64.04 o
   0  12   7       1315.57       1330.95        64.60 o
   1  12   7        558.75        592.19        40.59 o
   2  12   7        325.73        359.37        35.28 o
   3  12   7        841.77        841.78        53.30 o
   4  12   7       1641.45       1662.21        81.10 o
   5  12   7         82.72         25.20        36.08 o
   6  12   7        680.00        758.33        83.85 o
  -5  13   7        172.82        178.89        43.01 o
  -4  13   7        163.82        193.93        38.39 o
  -3  13   7        611.88        573.27        50.23 o
  -2  13   7        364.41        320.40        37.53 o
  -1  13   7        378.97        414.86        47.31 o
   0  13   7        719.00        780.36        49.48 o
   1  13   7        388.88        446.32        38.48 o
   2  13   7        395.78        420.14        39.32 o
   3  13   7        683.25        699.23        49.46 o
   4  13   7        237.50        227.25        37.83 o
   5  13   7        186.63        134.23        42.46 o
  -4  14   7         86.14        110.50        37.07 o
  -3  14   7        158.38        166.99        39.31 o
  -2  14   7        111.68        122.20        36.20 o
  -1  14   7        360.01        350.80        48.70 o
   0  14   7        149.32        200.20        33.64 o
   1  14   7        337.82        382.13        39.06 o
   2  14   7        115.47        102.50        31.51 o
   3  14   7        173.40        173.19        34.97 o
   4  14   7         40.05         54.14        34.74 o
  -2  15   7        594.69        699.83        64.20 o
  -1  15   7        106.36         80.32        46.43 o
   0  15   7         98.98        126.47        40.96 o
   1  15   7        125.96        114.06        39.39 o
   2  15   7        619.80        649.22        61.09 o
   0   0   8      10251.83      10369.94       303.11 o
   1   0   8        827.47        844.43        22.92 o
   2   0   8        411.78        423.40        14.49 o
   3   0   8        711.78        743.68        22.46 o
   4   0   8       3969.63       3859.39       111.27 o
   5   0   8          8.05         -3.10        14.05 o
   6   0   8        628.78        612.01        38.48 o
   7   0   8        115.46        125.44        27.29 o
   8   0   8        183.14        165.21        29.35 o
   9   0   8         98.86         83.93        33.62 o
  -9   1   8         62.54         74.91        44.83 o
  -8   1   8        413.79        429.61        36.03 o
  -7   1   8        448.68        490.60        38.12 o
  -6   1   8        315.68        291.61        32.53 o
  -5   1   8        284.17        286.67        22.73 o
  -4   1   8       1778.82       1730.61        52.22 o
  -3   1   8       1126.58       1116.86        29.85 o
  -2   1   8       3810.36       3820.77        73.62 o
  -1   1   8        382.49        347.36        16.51 o
   0   1   8        216.33        238.47        11.78 o
   1   1   8        538.99        509.14        15.61 o
   2   1   8       3239.54       3195.35        73.86 o
   3   1   8       1185.65       1178.50        37.55 o
   4   1   8       1665.19       1598.13        62.34 o
   5   1   8        229.55        225.28        24.40 o
   6   1   8        141.99        121.58        24.00 o
   7   1   8        477.87        476.62        37.76 o
   8   1   8        379.63        386.68        34.69 o
   9   1   8         44.08         20.03        31.34 o
  -9   2   8         77.50         98.73        38.67 o
  -8   2   8        132.79        125.41        28.46 o
  -7   2   8        135.65        117.03        22.60 o
  -6   2   8        196.87        165.15        21.27 o
  -5   2   8       1528.21       1533.92        53.05 o
  -4   2   8       1792.33       1789.02        58.41 o
  -3   2   8        345.70        344.50        16.86 o
  -2   2   8       1142.06       1151.51        29.76 o
  -1   2   8       6563.13       6258.43       128.72 o
   0   2   8         36.87         43.78         8.15 o
   1   2   8       6764.40       6705.23       132.42 o
   2   2   8       1068.81       1061.59        27.55 o
   3   2   8        557.93        553.01        16.44 o
   4   2   8       1924.15       1893.63        52.62 o
   5   2   8       1398.74       1376.18        53.73 o
   6   2   8        245.65        222.73        26.65 o
   7   2   8        112.90        105.71        23.73 o
   8   2   8        124.38         87.19        26.96 o
   9   2   8         79.95         81.96        37.25 o
  -8   3   8         43.68         56.92        24.43 o
  -7   3   8       1793.09       1821.83        70.95 o
  -6   3   8         34.56         13.94        18.35 o
  -5   3   8        131.82        113.61        18.35 o
  -4   3   8       1789.54       1827.30        55.85 o
  -3   3   8       1225.56       1162.45        31.36 o
  -2   3   8       2935.98       2941.03        73.04 o
  -1   3   8       3574.51       3492.71        78.43 o
   0   3   8        132.49        133.35         9.75 o
   1   3   8       3712.15       3669.68        76.72 o
   2   3   8       2585.13       2511.61        59.38 o
   3   3   8       1029.10       1006.75        27.58 o
   4   3   8       1970.75       1910.78        50.22 o
   5   3   8        134.74        114.93        19.67 o
   6   3   8          6.06         -4.97        17.92 o
   7   3   8       1992.74       2098.92        73.60 o
   8   3   8         34.18         -1.38        24.32 o
  -8   4   8        166.39        139.49        29.09 o
  -7   4   8         72.81         57.11        23.21 o
  -6   4   8        504.09        527.00        33.12 o
  -5   4   8        256.50        280.26        22.78 o
  -4   4   8       3714.19       3748.18       103.07 o
  -3   4   8         70.01         75.61        13.51 o
  -2   4   8         82.43         95.30         9.57 o
  -1   4   8        234.53        242.73        24.52 o
   0   4   8       3554.49       3522.59       114.12 o
   1   4   8        112.22         98.14         9.79 o
   2   4   8        104.49        127.19        12.90 o
   3   4   8         82.83         91.96        10.75 o
   4   4   8       3966.64       3991.77        92.90 o
   5   4   8        240.70        268.81        32.38 o
   6   4   8        629.85        653.75        36.12 o
   7   4   8         88.02         68.46        24.01 o
   8   4   8        171.60        157.46        32.58 o
  -8   5   8        958.57        943.94        64.00 o
  -7   5   8        150.72        200.76        31.67 o
  -6   5   8        829.43        824.48        53.87 o
  -5   5   8         70.08         71.61        24.77 o
  -4   5   8       1699.07       1732.14        72.30 o
  -3   5   8        458.79        443.06        24.45 o
  -2   5   8       4158.27       3866.76       103.89 o
  -1   5   8        109.47         72.65        21.02 o
   0   5   8          0.26          6.39        13.72 o
   1   5   8        105.67        105.98         9.00 o
   2   5   8       4115.39       3965.10        88.02 o
   3   5   8        470.34        476.70        20.75 o
   4   5   8       1608.89       1569.92        49.31 o
   5   5   8         95.65         97.18        20.37 o
   6   5   8        806.63        876.79        43.26 o
   7   5   8        150.28        169.56        29.87 o
   8   5   8        926.76        956.23        56.91 o
  -8   6   8         40.96         26.19        33.50 o
  -7   6   8         84.54        117.19        37.32 o
  -6   6   8        434.62        454.30        42.21 o
  -5   6   8        912.64        896.28        53.08 o
  -4   6   8        473.95        500.36        41.17 o
  -3   6   8        696.87        682.20        31.05 o
  -2   6   8        155.27        150.42        16.50 o
  -1   6   8       8061.54       7608.28       229.72 o
   0   6   8       1315.31       1390.17        53.24 o
   1   6   8       7738.61       7632.96       169.34 o
   2   6   8        231.08        219.76        14.31 o
   3   6   8        833.75        782.20        28.99 o
   4   6   8        436.29        415.56        25.02 o
   5   6   8        899.73        936.66        41.98 o
   6   6   8        361.48        397.70        31.07 o
   7   6   8         86.15         62.60        28.03 o
   8   6   8         66.58         84.63        41.95 o
  -8   7   8         71.76         99.70        37.67 o
  -7   7   8        847.21        881.24        71.62 o
  -6   7   8         59.09         35.23        32.26 o
  -5   7   8        263.27        261.74        30.99 o
  -4   7   8        117.15        143.93        24.14 o
  -3   7   8       2259.77       2209.37        68.22 o
  -2   7   8         59.13         62.30        11.70 o
  -1   7   8        580.01        584.73        37.86 o
   0   7   8        218.57        227.89        20.92 o
   1   7   8        238.58        247.72        14.47 o
   2   7   8         80.67         73.11        12.62 o
   3   7   8       2364.65       2230.69        66.76 o
   4   7   8        151.01        155.35        22.97 o
   5   7   8        246.31        254.52        25.71 o
   6   7   8         95.09         97.49        23.78 o
   7   7   8        904.37        917.09        59.81 o
   8   7   8         68.72         83.96        42.91 o
  -7   8   8         58.68         78.54        40.74 o
  -6   8   8        297.70        303.01        69.10 o
  -5   8   8       1852.22       1795.58        84.46 o
  -4   8   8        243.36        305.53        29.82 o
  -3   8   8       1055.14        963.58        39.70 o
  -2   8   8        427.35        411.28        25.52 o
  -1   8   8        814.35        779.73        57.89 o
   0   8   8        876.98        971.91        44.49 o
   1   8   8       1058.51       1023.96        32.67 o
   2   8   8        312.35        283.37        18.93 o
   3   8   8       1079.28       1030.51        42.67 o
   4   8   8        172.69        188.97        24.55 o
   5   8   8       1763.95       1763.65        65.67 o
   6   8   8        286.02        295.87        33.84 o
   7   8   8         60.14         53.80        28.82 o
  -7   9   8         12.39         19.85        34.46 o
  -6   9   8        496.60        546.24        49.44 o
  -5   9   8        139.49        180.71        33.45 o
  -4   9   8        469.59        535.25        43.56 o
  -3   9   8         18.32        -12.22        18.45 o
  -2   9   8       2487.30       2480.97        74.32 o
  -1   9   8         48.27         52.84        14.26 o
   0   9   8         65.72         73.66        12.56 o
   1   9   8         93.17        104.60        14.27 o
   2   9   8       2422.27       2331.12        85.96 o
   3   9   8         36.09         35.54        17.46 o
   4   9   8        560.04        594.46        35.00 o
   5   9   8        139.66        146.58        27.30 o
   6   9   8        402.77        462.74        43.46 o
   7   9   8          5.20        -35.63        35.63 o
  -6  10   8        606.93        590.14        53.41 o
  -5  10   8        287.93        295.49        39.14 o
  -4  10   8        663.98        653.35        48.94 o
  -3  10   8        212.90        214.25        30.10 o
  -2  10   8        127.49        151.39        22.41 o
  -1  10   8        536.88        564.65        30.78 o
   0  10   8       1634.36       1764.50        56.63 o
   1  10   8        570.11        548.36        30.98 o
   2  10   8        133.44        119.27        21.80 o
   3  10   8        208.05        209.05        26.89 o
   4  10   8        711.95        710.85        53.20 o
   5  10   8        313.72        297.09        41.80 o
   6  10   8        585.56        552.83        95.30 o
  -6  11   8        247.13        221.18        42.31 o
  -5  11   8         35.35         59.84        32.89 o
  -4  11   8         69.78         56.67        29.15 o
  -3  11   8        868.58        880.62        61.87 o
  -2  11   8        194.26        197.96        28.36 o
  -1  11   8        717.02        732.76        52.16 o
   0  11   8        261.11        253.18        25.23 o
   1  11   8        802.60        751.97        43.68 o
   2  11   8        208.85        224.31        28.76 o
   3  11   8        856.31        875.39        52.92 o
   4  11   8         97.72         78.81        32.38 o
   5  11   8         18.83         18.45        31.58 o
   6  11   8        274.56        285.50        47.36 o
  -5  12   8        639.49        602.22        54.78 o
  -4  12   8        693.53        701.90        54.19 o
  -3  12   8        398.77        425.84        42.42 o
  -2  12   8        361.62        456.61        46.41 o
  -1  12   8        791.83        807.63        67.35 o
   0  12   8          8.94         31.16        26.14 o
   1  12   8        762.84        875.62        59.14 o
   2  12   8        356.06        361.07        35.18 o
   3  12   8        381.09        446.04        43.47 o
   4  12   8        701.73        671.21        69.11 o
   5  12   8        687.04        686.51        69.55 o
  -4  13   8        191.02        241.53        40.66 o
  -3  13   8        777.59        831.70        64.88 o
  -2  13   8        481.19        444.39        45.45 o
  -1  13   8         94.99        100.84        35.53 o
   0  13   8         32.85         -0.71        28.60 o
   1  13   8         77.36         75.71        31.72 o
   2  13   8        612.76        641.14        60.05 o
   3  13   8        739.54        750.20        91.90 o
   4  13   8        190.10        108.84        54.74 o
  -3  14   8         46.44         92.54        34.79 o
  -2  14   8        184.52        236.59        39.99 o
  -1  14   8         30.79         40.16        63.29 o
   0  14   8        876.61        830.61        76.65 o
   1  14   8         41.79         39.12        37.20 o
   2  14   8        114.37        109.47        42.18 o
   3  14   8         20.23         14.98        38.81 o
  -1  15   8        120.76         87.91        77.24 o
   0  15   8        133.42         98.87        45.01 o
   1  15   8        106.01        103.43        76.25 o
   1   0   9        671.35        648.77        22.33 o
   2   0   9       3048.72       3115.91        66.88 o
   3   0   9          2.28         11.94         8.82 o
   4   0   9        932.06        893.67        36.90 o
   5   0   9        258.65        275.00        26.85 o
   6   0   9        757.37        730.69        42.85 o
   7   0   9         10.63         14.69        23.98 o
   8   0   9        439.54        422.36        37.63 o
  -8   1   9         51.06         69.71        27.68 o
  -7   1   9         28.24         35.94        22.64 o
  -6   1   9        720.46        776.83        35.90 o
  -5   1   9        286.09        297.18        24.32 o
  -4   1   9        680.60        703.43        49.08 o
  -3   1   9       1721.05       1738.87        48.87 o
  -2   1   9        919.51        907.07        23.50 o
  -1   1   9        504.97        490.83        16.75 o
   0   1   9        686.42        683.04        23.01 o
   1   1   9        413.53        388.04        15.59 o
   2   1   9        825.01        800.33        24.00 o
   3   1   9       1765.11       1674.36        45.64 o
   4   1   9        467.65        407.87        29.17 o
   5   1   9        364.22        367.37        29.11 o
   6   1   9        692.43        643.28        41.30 o
   7   1   9         32.89         15.48        23.48 o
   8   1   9         64.61         90.74        27.60 o
  -8   2   9         84.76        108.10        29.14 o
  -7   2   9       1011.96       1033.67        48.89 o
  -6   2   9        412.72        397.91        27.70 o
  -5   2   9         66.71         45.07        15.78 o
  -4   2   9        104.91        118.66        15.89 o
  -3   2   9       1105.41       1120.54        36.47 o
  -2   2   9       1091.33       1105.78        30.57 o
  -1   2   9        660.85        658.08        20.53 o
   0   2   9       2832.02       2846.46        65.89 o
   1   2   9        679.14        674.87        21.81 o
   2   2   9       1131.39       1106.87        28.84 o
   3   2   9       1315.11       1345.95        36.82 o
   4   2   9         31.07         17.71        12.14 o
   5   2   9         89.59         78.19        19.17 o
   6   2   9        393.68        392.38        30.68 o
   7   2   9        849.54        872.01        46.98 o
   8   2   9         74.99         74.66        26.80 o
  -8   3   9        198.23        175.68        34.46 o
  -7   3   9        153.91        120.14        29.17 o
  -6   3   9        867.39        892.47        42.14 o
  -5   3   9       1782.15       1817.94        63.73 o
  -4   3   9       2463.01       2471.10        75.47 o
  -3   3   9        405.34        402.05        21.13 o
  -2   3   9       2586.53       2493.85        66.36 o
  -1   3   9       3015.41       2898.15        61.46 o
   0   3   9       1702.07       1682.21        49.91 o
   1   3   9       2762.35       2673.83        68.88 o
   2   3   9       2660.08       2651.10        59.14 o
   3   3   9        515.39        480.07        18.50 o
   4   3   9       2395.16       2399.46        65.90 o
   5   3   9       2016.25       1944.49        67.05 o
   6   3   9        882.04        857.92        43.44 o
   7   3   9        117.22        118.32        25.30 o
   8   3   9        213.80        174.26        30.48 o
  -8   4   9        548.32        620.74        52.37 o
  -7   4   9         20.33         49.50        26.37 o
  -6   4   9        565.94        550.76        38.53 o
  -5   4   9        525.69        558.17        35.91 o
  -4   4   9        357.39        350.99        26.80 o
  -3   4   9        663.06        672.80        27.43 o
  -2   4   9       3287.46       3120.90        87.50 o
  -1   4   9       1247.80       1210.76        36.82 o
   0   4   9        121.61        117.11        10.63 o
   1   4   9       1336.00       1295.17        36.25 o
   2   4   9       3879.11       3673.90        82.59 o
   3   4   9        707.18        720.75        26.24 o
   4   4   9        483.17        486.33        25.03 o
   5   4   9        686.46        692.81        35.82 o
   6   4   9        524.92        535.46        35.18 o
   7   4   9         64.73         82.38        24.82 o
   8   4   9        627.85        600.27        47.51 o
  -8   5   9        100.68         82.18        35.31 o
  -7   5   9        277.39        301.15        37.31 o
  -6   5   9       1339.71       1303.05        67.50 o
  -5   5   9        170.29        159.53        24.43 o
  -4   5   9       1690.87       1693.06        64.37 o
  -3   5   9        759.19        749.01        29.27 o
  -2   5   9        448.69        407.56        24.64 o
  -1   5   9        638.11        630.87        41.18 o
   0   5   9       2433.01       2442.46        86.33 o
   1   5   9        703.53        665.47        24.72 o
   2   5   9        404.53        400.05        19.50 o
   3   5   9        534.05        577.46        29.87 o
   4   5   9       1644.26       1619.72        59.91 o
   5   5   9        190.35        220.52        24.81 o
   6   5   9       1380.39       1372.77        57.09 o
   7   5   9        231.12        242.16        30.58 o
   8   5   9         60.65         69.19        32.65 o
  -8   6   9        107.63        128.18        38.25 o
  -7   6   9        388.38        427.82        44.47 o
  -6   6   9        177.57        224.67        35.84 o
  -5   6   9         56.44         53.46        26.86 o
  -4   6   9        730.75        738.09        41.67 o
  -3   6   9       2352.52       2220.90        71.98 o
  -2   6   9        941.08        887.54        37.99 o
  -1   6   9       1874.46       1790.64        87.38 o
   0   6   9         32.81         44.93        20.76 o
   1   6   9       2384.62       2319.84        60.30 o
   2   6   9       1145.53       1115.10        32.77 o
   3   6   9       2218.69       2132.36        69.58 o
   4   6   9        730.35        743.62        39.08 o
   5   6   9        110.72        147.65        25.65 o
   6   6   9        139.28        137.62        28.81 o
   7   6   9        443.17        430.86        41.06 o
   8   6   9         72.67         50.40        36.14 o
  -7   7   9         61.59         92.30        41.02 o
  -6   7   9         26.18         37.20        29.40 o
  -5   7   9        950.20        988.66        71.71 o
  -4   7   9         43.57         35.43        21.18 o
  -3   7   9        252.54        298.52        34.14 o
  -2   7   9       1363.57       1232.49        66.89 o
  -1   7   9       1709.51       1687.07        77.36 o
   0   7   9        652.99        700.26        51.10 o
   1   7   9       1605.76       1636.22        57.28 o
   2   7   9       1609.35       1552.28        43.26 o
   3   7   9        200.29        214.06        20.88 o
   4   7   9         59.24         57.04        18.23 o
   5   7   9       1087.37       1044.76        46.27 o
   6   7   9         35.79         36.38        26.19 o
   7   7   9         71.12          6.96        29.76 o
  -7   8   9        493.77        546.49        71.75 o
  -6   8   9        136.33        136.87        35.38 o
  -5   8   9        500.17        481.28        45.04 o
  -4   8   9        803.93        742.19        46.91 o
  -3   8   9       1698.14       1705.47        80.19 o
  -2   8   9        169.28        193.50        17.03 o
  -1   8   9        898.77        889.81        52.76 o
   0   8   9        157.26        219.90        30.68 o
   1   8   9        700.82        733.27        33.86 o
   2   8   9        192.70        221.02        21.29 o
   3   8   9       1820.67       1821.04        67.81 o
   4   8   9        881.90        890.85        40.88 o
   5   8   9        564.31        586.51        35.97 o
   6   8   9        114.74         74.10        25.38 o
   7   8   9        482.95        435.89        47.45 o
  -6   9   9        220.51        149.73        37.96 o
  -5   9   9         80.48         99.82        38.58 o
  -4   9   9        748.49        739.31        49.63 o
  -3   9   9        628.45        593.12        39.31 o
  -2   9   9        298.52        290.79        20.96 o
  -1   9   9        992.88        907.56        64.75 o
   0   9   9       2729.79       2943.63       138.84 o
   1   9   9        863.52        837.15        37.81 o
   2   9   9        297.93        300.37        33.57 o
   3   9   9        623.26        672.40        41.99 o
   4   9   9        647.00        610.48        49.13 o
   5   9   9         79.51         78.79        29.11 o
   6   9   9        316.45        365.60        53.24 o
  -6  10   9        214.91        175.25        40.50 o
  -5  10   9        259.36        297.69        40.19 o
  -4  10   9        346.54        320.90        38.49 o
  -3  10   9        163.20        177.13        33.82 o
  -2  10   9       1121.66       1135.24        53.93 o
  -1  10   9        255.02        282.87        29.30 o
   0  10   9        238.85        244.29        20.77 o
   1  10   9        236.63        253.19        28.99 o
   2  10   9       1063.67       1108.14        67.64 o
   3  10   9        186.81        182.94        33.62 o
   4  10   9        340.62        361.74        41.12 o
   5  10   9        254.79        249.14        67.19 o
   6  10   9        266.07        303.33        58.92 o
  -5  11   9        843.47        907.22        63.31 o
  -4  11   9        193.10        150.77        33.80 o
  -3  11   9         74.24         28.85        25.75 o
  -2  11   9        319.69        422.38        38.14 o
  -1  11   9        581.18        564.32        48.89 o
   0  11   9        682.76        745.95        52.52 o
   1  11   9        662.70        730.26        76.66 o
   2  11   9        397.42        498.68        52.00 o
   3  11   9        132.62        140.59        39.92 o
   4  11   9        191.16        198.04        74.13 o
   5  11   9        842.65        875.40        85.15 o
  -5  12   9        142.52        148.21        43.73 o
  -4  12   9        180.55        194.00        37.11 o
  -3  12   9        845.23        866.43        56.18 o
  -2  12   9        370.46        461.32        41.82 o
  -1  12   9        430.85        421.45        45.48 o
   0  12   9          9.24         24.95        36.88 o
   1  12   9        364.79        320.43        44.52 o
   2  12   9        433.10        531.67        54.99 o
   3  12   9        751.25        747.41        72.27 o
   4  12   9        165.56        198.69        49.87 o
   5  12   9        148.72        205.73        79.61 o
  -4  13   9        101.27         97.98        61.31 o
  -3  13   9        132.81        182.20        35.96 o
  -2  13   9        303.20        390.21        73.49 o
  -1  13   9        238.06        250.50        51.10 o
   0  13   9        582.78        505.63        58.07 o
   1  13   9        206.18        251.59        43.85 o
   2  13   9        274.75        332.05        49.76 o
   3  13   9        139.22        168.43        43.86 o
   4  13   9         80.97         27.73        74.71 o
  -2  14   9        667.73        674.52        65.10 o
  -1  14   9        474.22        481.84        54.17 o
   0  14   9         14.23        -31.03        36.87 o
   1  14   9        494.94        595.32        62.69 o
   2  14   9        590.25        651.76        67.57 o
   0   0  10          4.41         -4.85        12.06 o
   1   0  10       2305.63       2182.43        51.06 o
   2   0  10          4.58          7.09         8.43 o
   3   0  10       1398.20       1433.38        40.28 o
   4   0  10        127.45        130.93        19.21 o
   5   0  10          0.99         -0.05        18.85 o
   6   0  10        305.78        301.98        31.66 o
   7   0  10        663.63        685.05        41.86 o
   8   0  10         44.80         56.35        29.69 o
  -8   1  10        141.17        103.36        32.33 o
  -7   1  10        113.61         90.82        25.83 o
  -6   1  10        169.14        168.11        22.93 o
  -5   1  10       1586.58       1639.92        54.43 o
  -4   1  10       1529.71       1492.77        54.12 o
  -3   1  10        669.89        688.34        30.41 o
  -2   1  10        102.85         75.19        10.99 o
  -1   1  10        651.01        671.85        22.44 o
   0   1  10        562.90        578.17        20.81 o
   1   1  10        763.37        794.91        24.41 o
   2   1  10        110.79        108.28        12.34 o
   3   1  10        844.40        861.25        28.83 o
   4   1  10       1553.04       1561.43        61.08 o
   5   1  10       1745.94       1572.00        65.57 o
   6   1  10        230.18        247.03        27.74 o
   7   1  10        124.62        129.23        26.51 o
   8   1  10         83.53         59.91        31.20 o
  -8   2  10        985.77       1016.83        67.18 o
  -7   2  10        185.16        172.48        27.98 o
  -6   2  10        841.93        897.73        40.25 o
  -5   2  10         91.97        102.60        18.15 o
  -4   2  10        419.64        456.31        24.73 o
  -3   2  10        569.78        562.56        25.40 o
  -2   2  10       2372.22       2332.79        53.25 o
  -1   2  10        246.48        249.97        14.07 o
   0   2  10        803.71        821.88        27.31 o
   1   2  10        255.26        263.43        14.80 o
   2   2  10       1756.26       1790.94        50.05 o
   3   2  10        538.12        551.94        23.17 o
   4   2  10        515.71        510.28        26.26 o
   5   2  10         61.60         44.62        19.27 o
   6   2  10        816.83        821.85        43.29 o
   7   2  10        186.79        198.37        28.61 o
   8   2  10        929.68        969.36        58.00 o
  -8   3  10         34.83          1.02        28.48 o
  -7   3  10         89.27         79.32        26.13 o
  -6   3  10        891.23        924.09        45.76 o
  -5   3  10        816.70        820.09        40.99 o
  -4   3  10       2813.69       2862.49        93.52 o
  -3   3  10       1829.37       1758.41        53.84 o
  -2   3  10       1725.50       1610.99        62.55 o
  -1   3  10         10.70         19.89         9.52 o
   0   3  10      10410.34      10707.84       250.90 o
   1   3  10         69.12         80.14        12.47 o
   2   3  10       1916.05       1896.64        45.95 o
   3   3  10       1797.76       1764.86        48.75 o
   4   3  10       2666.30       2615.07        85.96 o
   5   3  10        694.64        622.73        36.88 o
   6   3  10        889.68        894.04        45.58 o
   7   3  10         90.64         67.20        25.38 o
   8   3  10         44.33         11.47        29.37 o
  -8   4  10        172.59        199.64        38.91 o
  -7   4  10        531.32        580.07        44.10 o
  -6   4  10        175.47        189.34        28.18 o
  -5   4  10         26.30          0.27        19.09 o
  -4   4  10        194.50        197.53        22.54 o
  -3   4  10       2557.41       2403.55        79.60 o
  -2   4  10        442.27        379.51        19.87 o
  -1   4  10        387.63        402.76        19.92 o
   0   4  10          3.83         -0.53         9.77 o
   1   4  10        556.96        604.03        23.02 o
   2   4  10        628.18        600.60        24.18 o
   3   4  10       2797.29       2809.60        67.77 o
   4   4  10        190.53        194.54        22.61 o
   5   4  10         46.62         51.39        20.53 o
   6   4  10        160.24        138.67        25.88 o
   7   4  10        663.66        655.10        41.96 o
   8   4  10        172.52        124.41        36.32 o
  -7   5  10          0.27         26.65        26.96 o
  -6   5  10         51.90         21.47        23.72 o
  -5   5  10       1360.53       1366.52        58.46 o
  -4   5  10         86.48         87.18        19.68 o
  -3   5  10        693.16        684.38        30.59 o
  -2   5  10        335.21        343.48        18.65 o
  -1   5  10       1958.07       1905.70        75.13 o
   0   5  10        566.58        615.83        36.35 o
   1   5  10       1668.21       1703.69        53.27 o
   2   5  10        240.33        227.38        17.36 o
   3   5  10        816.20        778.68        30.82 o
   4   5  10        110.41        106.34        20.61 o
   5   5  10       1166.24       1198.15        53.28 o
   6   5  10         43.74         15.07        22.84 o
   7   5  10          5.41          3.45        25.09 o
  -7   6  10         11.28         38.87        37.96 o
  -6   6  10        898.99        904.80        58.02 o
  -5   6  10        181.95        109.84        29.28 o
  -4   6  10         61.95         76.38        22.82 o
  -3   6  10         68.93         63.55        16.29 o
  -2   6  10        472.33        474.16        26.52 o
  -1   6  10       1263.78       1276.51        72.01 o
   0   6  10         19.97         26.01        26.09 o
   1   6  10       1033.89       1006.71        46.72 o
   2   6  10        625.96        628.64        27.30 o
   3   6  10         35.15         49.93        19.27 o
   4   6  10         53.28         58.68        21.63 o
   5   6  10        175.63        136.73        27.06 o
   6   6  10        740.53        741.56        48.76 o
   7   6  10         39.05          9.42        29.04 o
  -7   7  10        247.89        256.52        42.59 o
  -6   7  10        442.31        463.84        61.03 o
  -5   7  10         35.33         20.41        25.19 o
  -4   7  10        542.24        523.92        42.07 o
  -3   7  10        493.91        464.61        39.96 o
  -2   7  10        614.80        583.81        45.84 o
  -1   7  10        795.34        832.32        60.53 o
   0   7  10       3165.85       3284.12       151.17 o
   1   7  10        721.84        744.38        36.31 o
   2   7  10        637.90        669.53        38.45 o
   3   7  10        358.87        360.48        30.13 o
   4   7  10        687.01        727.70        40.99 o
   5   7  10         31.55          3.26        23.75 o
   6   7  10        461.35        464.07        40.38 o
   7   7  10        230.26        235.06        37.70 o
  -6   8  10         88.08         65.77        32.81 o
  -5   8  10        260.55        214.12        36.93 o
  -4   8  10        460.54        395.99        35.72 o
  -3   8  10        783.58        760.99        43.90 o
  -2   8  10       1752.89       1783.26       100.59 o
  -1   8  10        482.99        526.51        51.39 o
   0   8  10        374.74        359.28        44.29 o
   1   8  10        513.01        532.75        30.22 o
   2   8  10       1626.60       1657.06        78.35 o
   3   8  10        819.76        771.33        56.91 o
   4   8  10        496.44        485.87        42.10 o
   5   8  10        307.54        340.70        34.28 o
   6   8  10         99.59        100.55        31.07 o
  -6   9  10        196.41        216.46        40.34 o
  -5   9  10       1131.22       1088.19        68.00 o
  -4   9  10        121.05        119.81        29.58 o
  -3   9  10        228.54        209.27        28.02 o
  -2   9  10        226.43        225.48        35.97 o
  -1   9  10       2921.84       2891.59       142.62 o
   0   9  10        150.99        131.27        36.92 o
   1   9  10       3054.39       2991.48       102.52 o
   2   9  10        270.39        267.37        31.31 o
   3   9  10        235.33        241.74        36.68 o
   4   9  10        127.30        105.85        49.34 o
   5   9  10       1178.97       1143.75       105.61 o
   6   9  10        157.06        170.92        55.24 o
  -5  10  10         13.47         -0.37        30.82 o
  -4  10  10        117.77        111.91        30.65 o
  -3  10  10       1645.50       1694.58        80.24 o
  -2  10  10        486.32        478.97        52.73 o
  -1  10  10        223.94        212.96        43.10 o
   0  10  10        233.79        260.37        48.12 o
   1  10  10        228.90        199.43        27.65 o
   2  10  10        524.88        525.48        44.14 o
   3  10  10       1474.43       1506.84        89.67 o
   4  10  10        115.88         44.83        38.66 o
   5  10  10         12.53        -39.58        39.58 o
  -5  11  10        168.06        237.41        41.06 o
  -4  11  10        577.78        599.27        54.06 o
  -3  11  10         74.22        105.99        27.78 o
  -2  11  10        339.52        348.47        35.34 o
  -1  11  10        211.00        211.73        32.64 o
   0  11  10       2839.32       3069.16       141.45 o
   1  11  10        179.56        186.96        40.94 o
   2  11  10        325.79        305.37        44.74 o
   3  11  10         92.48         95.67        39.27 o
   4  11  10        569.35        665.23        81.94 o
   5  11  10        229.14        265.64        58.36 o
  -4  12  10        234.99        239.94        40.70 o
  -3  12  10        276.36        319.41        39.24 o
  -2  12  10        711.63        729.09        51.19 o
  -1  12  10         85.47        119.80        32.03 o
   0  12  10        293.36        332.88        40.33 o
   1  12  10         49.47         80.37        31.06 o
   2  12  10        839.73        871.26        75.59 o
   3  12  10        296.29        331.73        53.07 o
   4  12  10        225.69        163.29        50.86 o
  -3  13  10        169.84        208.83        45.16 o
  -2  13  10         28.67         14.20        36.40 o
  -1  13  10        577.75        701.39        50.79 o
   0  13  10        147.64        187.04        54.68 o
   1  13  10        536.72        612.99        80.93 o
   2  13  10         26.85         34.88        35.42 o
   3  13  10        136.00        142.35        44.72 o
   0  14  10        111.88        101.34        77.52 o
   1   0  11       1743.05       1767.62        49.55 o
   2   0  11        434.77        441.00        21.93 o
   3   0  11        362.26        388.89        22.43 o
   4   0  11         11.09          5.29        19.87 o
   5   0  11        894.13        932.27        48.27 o
   6   0  11        422.62        355.74        34.94 o
   7   0  11         21.32         22.57        25.94 o
   8   0  11          6.64         17.09        30.82 o
  -8   1  11        383.71        458.22        50.05 o
  -7   1  11        560.82        581.08        49.57 o
  -6   1  11        750.21        686.06        44.75 o
  -5   1  11        109.68        109.01        24.31 o
  -4   1  11        508.91        504.55        29.47 o
  -3   1  11       1289.75       1329.73        50.02 o
  -2   1  11        459.29        482.09        24.54 o
  -1   1  11       1352.68       1413.56        40.71 o
   0   1  11        315.56        322.71        17.92 o
   1   1  11       1242.80       1216.38        37.28 o
   2   1  11        605.59        595.75        24.53 o
   3   1  11       1177.85       1222.20        39.20 o
   4   1  11        492.18        498.39        41.39 o
   5   1  11        162.66        131.82        23.02 o
   6   1  11        715.27        681.08        40.73 o
   7   1  11        587.90        588.03        45.05 o
   8   1  11        403.19        420.99        39.80 o
  -7   2  11        192.03        195.41        36.34 o
  -6   2  11        358.75        378.73        31.30 o
  -5   2  11        754.69        765.63        39.03 o
  -4   2  11        749.39        791.33        36.80 o
  -3   2  11        563.50        531.01        27.25 o
  -2   2  11       1140.93       1095.45        33.02 o
  -1   2  11        498.90        511.10        22.80 o
   0   2  11       3326.33       3501.16        85.63 o
   1   2  11        582.41        520.39        21.73 o
   2   2  11       1122.51       1117.38        36.21 o
   3   2  11        586.26        601.34        25.48 o
   4   2  11        686.45        674.31        36.75 o
   5   2  11        767.47        704.25        39.49 o
   6   2  11        305.35        297.80        30.67 o
   7   2  11        177.57        157.06        31.87 o
  -7   3  11         19.07          9.69        25.55 o
  -6   3  11        246.03        309.32        32.76 o
  -5   3  11        184.13        211.77        25.00 o
  -4   3  11        570.98        555.20        33.57 o
  -3   3  11        652.77        588.94        38.75 o
  -2   3  11       5052.29       4629.93       206.90 o
  -1   3  11        122.70        140.94        13.58 o
   0   3  11        688.45        685.18        26.42 o
   1   3  11        233.65        235.07        16.41 o
   2   3  11       4809.06       4760.82       111.19 o
   3   3  11        574.02        578.56        32.20 o
   4   3  11        556.79        569.79        33.85 o
   5   3  11        209.04        225.44        26.73 o
   6   3  11        256.86        314.77        31.07 o
   7   3  11         25.91         -6.75        26.61 o
  -7   4  11        191.28        185.05        38.23 o
  -6   4  11        337.39        340.07        33.72 o
  -5   4  11       1213.00       1225.63        74.97 o
  -4   4  11        198.44        202.74        23.45 o
  -3   4  11         94.61        125.39        19.20 o
  -2   4  11       1787.52       1643.51        52.80 o
  -1   4  11        812.01        814.00        28.28 o
   0   4  11        237.72        240.12        16.84 o
   1   4  11        734.24        757.52        29.81 o
   2   4  11       1662.82       1618.73        47.24 o
   3   4  11         38.70         27.66        13.21 o
   4   4  11        161.36        132.84        22.73 o
   5   4  11       1416.42       1423.27        57.21 o
   6   4  11        310.45        293.86        31.89 o
   7   4  11        149.86        118.39        31.34 o
  -7   5  11        558.06        626.41        54.07 o
  -6   5  11        163.28        142.01        32.99 o
  -5   5  11        731.01        658.05        47.39 o
  -4   5  11        174.12        151.63        27.47 o
  -3   5  11       1849.90       1675.22       167.99 o
  -2   5  11        399.86        418.31        23.73 o
  -1   5  11        843.48        844.53        35.77 o
   0   5  11       1173.34       1177.74        46.93 o
   1   5  11        804.98        813.99        36.05 o
   2   5  11        337.13        315.71        26.18 o
   3   5  11       1624.09       1619.70        55.75 o
   4   5  11        161.80        143.28        23.53 o
   5   5  11        719.60        690.76        40.25 o
   6   5  11        131.20        121.02        27.52 o
   7   5  11        518.00        529.44        45.66 o
  -7   6  11        198.71        259.15        47.16 o
  -6   6  11        266.33        278.53        40.47 o
  -5   6  11        138.90        136.27        30.86 o
  -4   6  11        715.13        697.54        42.32 o
  -3   6  11        354.86        345.99        29.54 o
  -2   6  11        354.16        357.98        22.72 o
  -1   6  11        559.04        641.70        43.83 o
   0   6  11       1453.23       1450.95        84.09 o
   1   6  11        447.08        492.61        27.23 o
   2   6  11        445.87        442.55        36.48 o
   3   6  11        232.91        246.14        25.16 o
   4   6  11        485.24        556.33        39.40 o
   5   6  11         73.12         61.75        25.38 o
   6   6  11        307.11        340.13        36.89 o
   7   6  11        153.86        158.47        35.83 o
  -6   7  11        183.00        129.74        35.32 o
  -5   7  11        183.57        145.22        33.56 o
  -4   7  11        566.64        503.23        43.97 o
  -3   7  11         68.13         58.47        21.15 o
  -2   7  11        763.89        781.13        41.30 o
  -1   7  11        498.33        434.87        49.13 o
   0   7  11         41.60         43.87        30.18 o
   1   7  11        534.04        545.24        30.41 o
   2   7  11        869.76        855.49        44.92 o
   3   7  11         35.09          5.19        24.79 o
   4   7  11        637.58        567.33        44.91 o
   5   7  11        269.89        261.14        32.59 o
   6   7  11        210.25        172.62        33.32 o
  -6   8  11        231.42        233.07        41.49 o
  -5   8  11        407.83        398.60        42.56 o
  -4   8  11        514.61        441.83        38.17 o
  -3   8  11        239.73        202.26        27.50 o
  -2   8  11        175.44        192.84        34.37 o
  -1   8  11        434.51        525.09        54.06 o
   0   8  11        584.57        568.85        55.50 o
   1   8  11        523.41        569.15        31.78 o
   2   8  11        101.38         73.00        29.38 o
   3   8  11        290.96        271.17        37.98 o
   4   8  11        453.28        495.48        44.34 o
   5   8  11        366.30        451.71        63.29 o
   6   8  11        215.84        207.64        46.30 o
  -5   9  11         35.61         16.71        30.26 o
  -4   9  11        335.51        370.31        44.61 o
  -3   9  11       1590.04       1579.87        70.49 o
  -2   9  11        285.06        344.14        42.28 o
  -1   9  11        707.81        743.37        62.14 o
   0   9  11        287.90        294.47        45.02 o
   1   9  11        590.48        561.75        39.64 o
   2   9  11        286.12        251.81        32.16 o
   3   9  11       1539.44       1601.53       129.45 o
   4   9  11        337.34        271.00        50.36 o
   5   9  11         34.09         35.77        39.69 o
  -5  10  11        603.67        572.50        52.05 o
  -4  10  11        251.14        235.24        36.67 o
  -3  10  11        160.51        135.24        29.57 o
  -2  10  11        347.37        380.75        53.14 o
  -1  10  11        872.04        966.44        73.46 o
   0  10  11        326.69        390.24        50.13 o
   1  10  11        780.13        817.59        64.09 o
   2  10  11        330.63        353.80        59.01 o
   3  10  11        218.41        255.36        44.81 o
   4  10  11        252.75        239.40        57.38 o
   5  10  11        543.41        603.66        73.20 o
  -4  11  11        229.91        284.45        46.91 o
  -3  11  11        130.41        123.02        30.64 o
  -2  11  11       1467.80       1713.43       103.97 o
  -1  11  11        397.87        374.28        53.89 o
   0  11  11         30.38         41.57        46.49 o
   1  11  11        453.76        540.83        44.27 o
   2  11  11       1469.89       1577.71       105.36 o
   3  11  11        230.18        283.31        47.63 o
   4  11  11        196.29        186.61        50.27 o
  -3  12  11        455.73        549.40        47.43 o
  -2  12  11         26.63         34.32        24.42 o
  -1  12  11        232.17        203.72        80.03 o
   0  12  11        491.01        471.41        45.48 o
   1  12  11        262.58        299.25        47.26 o
   2  12  11          6.84         38.63        50.39 o
   3  12  11        491.92        651.57        65.64 o
  -1  13  11         81.68         60.61        28.02 o
   0  13  11        274.35        267.47        51.54 o
   1  13  11        120.47        138.18        82.80 o
   0   0  12       2746.52       2807.28        97.67 o
   1   0  12          9.87         24.20        13.25 o
   2   0  12        429.06        437.26        23.24 o
   3   0  12        863.71        877.08        33.29 o
   4   0  12        825.46        859.07        51.08 o
   5   0  12          2.23         -6.72        21.82 o
   6   0  12        278.71        286.95        37.04 o
   7   0  12        106.97         82.87        30.86 o
  -7   1  12         56.52         56.90        32.25 o
  -6   1  12        432.01        454.68        42.20 o
  -5   1  12        148.49        112.88        26.25 o
  -4   1  12        571.10        598.92        52.92 o
  -3   1  12        630.86        655.89        34.76 o
  -2   1  12        951.02        936.83        35.54 o
  -1   1  12        758.05        747.64        36.67 o
   0   1  12        412.40        432.17        27.42 o
   1   1  12        648.45        622.35        27.55 o
   2   1  12        941.79        922.62        33.58 o
   3   1  12        549.55        566.09        26.90 o
   4   1  12        459.35        474.08        33.19 o
   5   1  12        193.00        184.81        26.43 o
   6   1  12        363.34        369.41        36.77 o
   7   1  12        108.16        107.96        31.85 o
  -7   2  12         71.29         83.73        34.32 o
  -6   2  12         80.52         39.51        28.48 o
  -5   2  12        879.14        918.03        49.83 o
  -4   2  12         10.56          4.53        19.32 o
  -3   2  12        280.44        242.73        24.14 o
  -2   2  12        200.38        216.63        19.34 o
  -1   2  12       3256.36       3227.61        80.61 o
   0   2  12        560.76        558.88        28.21 o
   1   2  12       3105.18       3042.36        78.83 o
   2   2  12        302.85        331.66        20.50 o
   3   2  12        399.97        353.24        21.30 o
   4   2  12         32.12         15.93        19.17 o
   5   2  12        794.66        788.20        44.08 o
   6   2  12         97.50         64.04        27.11 o
   7   2  12         57.10         66.26        30.93 o
  -7   3  12        395.32        456.82        58.85 o
  -6   3  12        198.91        113.01        64.36 o
  -5   3  12         87.68        107.01        26.05 o
  -4   3  12        132.68        109.14        23.75 o
  -3   3  12       1277.05       1309.19        67.28 o
  -2   3  12        520.95        556.38        39.10 o
  -1   3  12         23.93         27.40        12.89 o
   0   3  12       1368.01       1300.11        41.10 o
   1   3  12         53.75         56.60        14.06 o
   2   3  12        643.60        699.60        28.01 o
   3   3  12       1451.59       1453.79        47.66 o
   4   3  12        129.29        110.21        22.33 o
   5   3  12         92.72        101.64        25.23 o
   6   3  12        213.76        188.58        32.24 o
   7   3  12        501.42        546.33        52.45 o
  -7   4  12         17.81         11.27        39.55 o
  -6   4  12        464.13        516.02        56.48 o
  -5   4  12        725.02        678.61        50.93 o
  -4   4  12       1399.09       1388.20        66.58 o
  -3   4  12        416.12        349.34        38.53 o
  -2   4  12        395.90        377.42        29.02 o
  -1   4  12        196.10        224.98        19.44 o
   0   4  12       6392.10       6515.05       171.47 o
   1   4  12        326.13        316.53        23.48 o
   2   4  12        552.14        536.37        24.88 o
   3   4  12        483.84        473.90        26.42 o
   4   4  12       1287.65       1294.30        55.43 o
   5   4  12        564.07        546.30        38.04 o
   6   4  12        486.27        505.47        41.80 o
   7   4  12          3.73         27.51        30.16 o
  -6   5  12        142.81        126.67        42.44 o
  -5   5  12        392.96        324.06        41.42 o
  -4   5  12        882.41        790.74        70.27 o
  -3   5  12        617.14        577.53        41.19 o
  -2   5  12       2551.04       2499.61        84.42 o
  -1   5  12        154.21        165.46        24.27 o
   0   5  12         11.92          9.94        14.51 o
   1   5  12        153.20        155.37        22.80 o
   2   5  12       2003.54       2032.21        78.71 o
   3   5  12        608.20        587.08        37.64 o
   4   5  12        872.98        828.44        43.19 o
   5   5  12        436.67        443.48        37.80 o
   6   5  12        106.08         93.15        30.33 o
  -6   6  12        517.38        550.76        46.97 o
  -5   6  12        877.82        867.36        56.44 o
  -4   6  12        944.86        843.84        75.74 o
  -3   6  12        483.24        493.65        35.59 o
  -2   6  12        110.14        133.41        17.14 o
  -1   6  12       1052.63       1105.37        51.43 o
   0   6  12        413.74        411.10        25.72 o
   1   6  12       1097.38       1143.46        52.26 o
   2   6  12        100.65        122.65        23.75 o
   3   6  12        455.16        490.69        38.43 o
   4   6  12       1153.03       1120.70        61.46 o
   5   6  12        685.61        743.16        55.48 o
   6   6  12        578.25        568.73        45.17 o
  -6   7  12         97.82         61.17        62.28 o
  -5   7  12         28.99         33.22        29.58 o
  -4   7  12         78.45         59.05        25.82 o
  -3   7  12        762.97        741.24        45.13 o
  -2   7  12        123.23        141.57        20.41 o
  -1   7  12        980.49        980.67        61.09 o
   0   7  12        148.40        126.90        37.08 o
   1   7  12       1118.85       1118.28        57.13 o
   2   7  12        132.04        115.52        24.28 o
   3   7  12        943.72        896.71        53.98 o
   4   7  12        128.88         79.30        30.05 o
   5   7  12         38.04         14.78        31.22 o
   6   7  12        155.24         92.56        37.74 o
  -5   8  12        670.69        680.31        79.39 o
  -4   8  12        355.80        311.99        34.75 o
  -3   8  12        238.88        254.55        29.54 o
  -2   8  12        112.70         88.23        32.06 o
  -1   8  12        286.59        349.07        40.31 o
   0   8  12         71.38        127.97        38.60 o
   1   8  12        324.81        362.38        37.68 o
   2   8  12        132.90        139.86        28.42 o
   3   8  12        239.59        253.85        38.77 o
   4   8  12        323.96        342.99        41.28 o
   5   8  12        608.18        537.59        52.18 o
  -5   9  12        157.31        182.15        37.45 o
  -4   9  12        375.06        370.58        40.05 o
  -3   9  12        149.25        129.76        25.56 o
  -2   9  12        964.57        990.57        65.99 o
  -1   9  12         89.93         67.89        31.77 o
   0   9  12          8.98         30.28        33.54 o
   1   9  12         94.48         77.93        23.41 o
   2   9  12        949.75       1015.02        59.46 o
   3   9  12        132.95        113.57        34.21 o
   4   9  12        228.85        346.15        48.52 o
   5   9  12        174.30        193.48        48.17 o
  -4  10  12        535.21        508.54        46.65 o
  -3  10  12        144.78        168.75        28.97 o
  -2  10  12         16.33          2.55        37.81 o
  -1  10  12        295.87        313.77        43.52 o
   0  10  12        827.21        772.91        68.06 o
   1  10  12        253.79        278.71        31.24 o
   2  10  12         10.42         29.83        26.92 o
   3  10  12         78.51         55.12        33.62 o
   4  10  12        605.38        709.87        70.07 o
  -3  11  12        721.25        741.04        74.29 o
  -2  11  12        128.77        190.98        48.81 o
  -1  11  12        147.37        208.62        48.71 o
   0  11  12        291.76        241.56        62.49 o
   1  11  12        189.40        210.23        32.25 o
   2  11  12         78.33         75.83        35.09 o
   3  11  12        643.26        729.32        68.66 o
  -2  12  12        203.81        245.18        65.25 o
  -1  12  12        608.05        651.47        69.29 o
   0  12  12         91.40         77.66        55.93 o
   1  12  12        701.52        767.33        63.81 o
   2  12  12        129.18        140.41        63.60 o
   1   0  13        966.61        968.06        35.76 o
   2   0  13       1279.00       1252.23        42.38 o
   3   0  13         18.20         18.36        15.35 o
   4   0  13        177.87        140.45        27.48 o
   5   0  13        194.50        200.00        30.84 o
   6   0  13         71.49         47.52        28.30 o
   7   0  13          5.10          8.82        43.90 o
  -6   1  13        227.07        257.53        38.39 o
  -5   1  13        203.95        170.34        32.03 o
  -4   1  13        969.28       1065.99       109.84 o
  -3   1  13        262.71        272.99        35.90 o
  -2   1  13        363.28        372.43        28.00 o
  -1   1  13        441.24        460.46        24.27 o
   0   1  13        219.61        228.24        18.84 o
   1   1  13        530.72        565.96        26.80 o
   2   1  13        352.20        362.73        23.17 o
   3   1  13        207.04        196.49        20.06 o
   4   1  13       1046.03       1118.16        50.69 o
   5   1  13        193.18        164.71        30.28 o
   6   1  13        283.59        312.80        37.02 o
  -6   2  13        290.09        302.67        47.68 o
  -5   2  13         11.31          7.27        31.30 o
  -4   2  13        250.86        266.84        29.90 o
  -3   2  13       1297.22       1315.38        53.51 o
  -2   2  13        315.41        293.63        23.30 o
  -1   2  13       1052.34       1039.26        38.98 o
   0   2  13        442.98        462.51        25.30 o
   1   2  13       1245.44       1217.95        42.35 o
   2   2  13        335.80        325.47        22.25 o
   3   2  13       1171.35       1169.47        48.59 o
   4   2  13        199.52        196.86        26.87 o
   5   2  13          8.92         15.39        25.06 o
   6   2  13        285.83        261.73        36.35 o
  -6   3  13        173.80        182.49        43.95 o
  -5   3  13        631.33        655.66        59.31 o
  -4   3  13        386.21        377.14        40.37 o
  -3   3  13        210.44        235.68        32.26 o
  -2   3  13        598.27        586.25        47.31 o
  -1   3  13        597.14        632.90        31.38 o
   0   3  13        195.22        198.04        22.19 o
   1   3  13        603.94        574.72        30.21 o
   2   3  13        794.93        817.13        31.95 o
   3   3  13        209.89        224.96        27.00 o
   4   3  13        482.91        507.53        34.65 o
   5   3  13        742.72        709.87        46.20 o
   6   3  13        171.07        157.35        33.52 o
  -6   4  13        632.19        622.97        61.96 o
  -5   4  13        203.25        168.72        44.41 o
  -4   4  13        784.50        742.65        54.00 o
  -3   4  13         72.42         36.81        24.09 o
  -2   4  13       1954.74       1945.06        79.31 o
  -1   4  13        497.56        523.09        30.96 o
   0   4  13        669.40        654.97        34.24 o
   1   4  13        454.98        444.59        29.62 o
   2   4  13       1857.79       1896.52        60.24 o
   3   4  13        131.21        118.75        24.46 o
   4   4  13        886.18        885.77        45.31 o
   5   4  13        261.40        339.50        35.34 o
   6   4  13        559.87        524.37        45.38 o
  -6   5  13        331.70        250.27        49.72 o
  -5   5  13        147.25        139.06        40.05 o
  -4   5  13        265.70        239.52        35.45 o
  -3   5  13         26.89         49.30        25.15 o
  -2   5  13        586.48        677.89        44.68 o
  -1   5  13         65.20         87.54        22.15 o
   0   5  13       1529.30       1625.87        67.15 o
   1   5  13         78.11         56.24        19.41 o
   2   5  13        572.24        572.82        34.61 o
   3   5  13         41.08         30.25        22.41 o
   4   5  13        177.71        146.29        32.92 o
   5   5  13        153.76        135.71        35.88 o
   6   5  13        403.77        432.23        42.44 o
  -5   6  13        192.04        177.64        41.62 o
  -4   6  13         51.40         19.62        27.86 o
  -3   6  13        849.67        840.94        61.76 o
  -2   6  13        771.15        826.32        44.30 o
  -1   6  13        264.91        315.48        28.36 o
   0   6  13        124.23        163.18        36.35 o
   1   6  13        377.53        357.29        29.91 o
   2   6  13        810.95        751.37        41.37 o
   3   6  13        896.46        928.37        52.54 o
   4   6  13         81.85         57.47        31.13 o
   5   6  13        254.34        265.32        47.24 o
  -5   7  13        515.99        517.55        55.72 o
  -4   7  13         17.75         28.09        25.59 o
  -3   7  13        169.25        187.25        27.67 o
  -2   7  13        172.82        188.60        35.54 o
  -1   7  13       1192.53       1200.84        97.78 o
   0   7  13         40.66         55.88        36.44 o
   1   7  13       1101.25       1131.59        59.72 o
   2   7  13        180.63        188.46        27.68 o
   3   7  13        246.83        276.31        36.26 o
   4   7  13         20.35         10.48        29.63 o
   5   7  13        536.16        500.80        50.08 o
  -5   8  13         44.10         18.79        31.93 o
  -4   8  13        167.97        151.12        30.72 o
  -3   8  13        918.45       1021.74        54.88 o
  -2   8  13        103.68        123.73        34.72 o
  -1   8  13        262.51        301.34        40.43 o
   0   8  13        147.22        130.75        40.17 o
   1   8  13        326.23        349.43        33.40 o
   2   8  13        108.16        126.17        29.73 o
   3   8  13        971.23       1071.75        80.69 o
   4   8  13        220.03        225.61        43.67 o
   5   8  13         53.59          3.90        35.10 o
  -4   9  13        306.91        285.96        37.96 o
  -3   9  13        151.24        219.53        43.76 o
  -2   9  13         58.08        138.60        37.27 o
  -1   9  13        184.52        127.98        45.76 o
   0   9  13       1515.13       1512.91       108.61 o
   1   9  13        200.10        181.56        29.41 o
   2   9  13         25.63         14.56        26.70 o
   3   9  13        117.27        139.54        36.92 o
   4   9  13        396.50        337.33        48.84 o
  -3  10  13        188.57        158.71        50.49 o
  -2  10  13        798.97        756.02        71.49 o
  -1  10  13         52.75         32.33        33.98 o
   0  10  13         70.08         92.17        40.93 o
   1  10  13         72.77         84.76        24.84 o
   2  10  13        775.37        782.32        58.19 o
   3  10  13        229.32        154.44        43.82 o
  -2  11  13         46.38          9.98        49.12 o
  -1  11  13        572.05        593.04        64.07 o
   0  11  13        244.16        285.60        67.93 o
   1  11  13        555.77        490.79        80.33 o
   2  11  13         47.78         54.75        34.19 o
   0   0  14        123.07         89.82        24.06 o
   1   0  14        124.30        145.14        18.42 o
   2   0  14         60.59         44.36        17.12 o
   3   0  14       1471.42       1379.75        50.31 o
   4   0  14         51.14         59.06        29.44 o
   5   0  14        330.67        311.32        47.36 o
   6   0  14        173.40        170.93        37.17 o
  -6   1  14        193.56        146.47        40.88 o
  -5   1  14        431.78        501.47        49.47 o
  -4   1  14        195.91        224.95        39.93 o
  -3   1  14        166.42        165.01        24.04 o
  -2   1  14        212.35        228.67        21.70 o
  -1   1  14        990.61        947.71        35.03 o
   0   1  14        394.43        425.67        24.46 o
   1   1  14        803.14        827.30        35.08 o
   2   1  14        130.55        140.05        19.58 o
   3   1  14        217.28        198.16        24.96 o
   4   1  14        225.52        249.89        31.45 o
   5   1  14        479.73        492.22        42.93 o
   6   1  14        206.85        192.89        36.74 o
  -6   2  14        407.45        478.81        65.42 o
  -5   2  14        182.36        151.02        40.15 o
  -4   2  14        527.22        498.20        50.63 o
  -3   2  14         72.61         58.05        28.11 o
  -2   2  14       1277.28       1248.24        78.40 o
  -1   2  14        786.07        810.59        34.51 o
   0   2  14         17.67         10.78        16.13 o
   1   2  14        715.37        697.15        32.07 o
   2   2  14       1301.51       1271.75        43.92 o
   3   2  14         49.18         38.83        20.55 o
   4   2  14        487.06        507.21        40.53 o
   5   2  14        172.24        136.67        31.50 o
   6   2  14        336.25        385.28        42.44 o
  -6   3  14        169.38        170.45        45.72 o
  -5   3  14        274.79        323.10        65.63 o
  -4   3  14        989.02        923.06       113.10 o
  -3   3  14        108.88        103.32        28.07 o
  -2   3  14         63.25         26.32        23.65 o
  -1   3  14        346.98        394.54        26.83 o
   0   3  14       1363.57       1432.47        48.13 o
   1   3  14        280.50        292.71        25.00 o
   2   3  14        116.53         88.16        19.32 o
   3   3  14         77.29         95.14        28.87 o
   4   3  14       1140.15       1114.04        56.42 o
   5   3  14        198.75        239.83        34.73 o
   6   3  14        248.08        228.80        41.43 o
  -5   4  14        275.38        252.98        49.97 o
  -4   4  14        758.49        681.59        74.67 o
  -3   4  14        239.43        238.98        35.60 o
  -2   4  14        520.67        523.57        39.94 o
  -1   4  14        353.13        420.28        30.10 o
   0   4  14          3.56         -8.73        19.70 o
   1   4  14        365.48        383.06        26.86 o
   2   4  14        519.44        524.33        30.64 o
   3   4  14        224.06        278.64        33.81 o
   4   4  14        714.56        692.17        53.26 o
   5   4  14        296.36        261.92        41.03 o
  -5   5  14        191.27        196.81        53.52 o
  -4   5  14        513.91        478.73        53.10 o
  -3   5  14        153.67        164.81        32.67 o
  -2   5  14         66.82         89.78        25.98 o
  -1   5  14        786.11        838.60        48.29 o
   0   5  14        124.99        130.32        23.62 o
   1   5  14        766.15        782.19        42.48 o
   2   5  14         54.67         67.76        27.00 o
   3   5  14        237.73        181.26        31.18 o
   4   5  14        472.77        380.85        44.08 o
   5   5  14        199.06        253.20        41.35 o
  -5   6  14         49.17         62.97        38.08 o
  -4   6  14        319.14        337.95        40.62 o
  -3   6  14        459.93        497.60        43.83 o
  -2   6  14        591.66        588.12        43.22 o
  -1   6  14        206.62        249.94        42.76 o
   0   6  14        207.06        180.34        30.48 o
   1   6  14        172.76        210.33        25.78 o
   2   6  14        476.03        463.40        38.57 o
   3   6  14        460.49        454.26        40.98 o
   4   6  14        345.79        275.96        41.92 o
   5   6  14         58.11         74.13        41.12 o
  -4   7  14        641.59        661.32        53.29 o
  -3   7  14        242.08        318.36        38.29 o
  -2   7  14        246.81        246.68        32.87 o
  -1   7  14        106.78        149.78        56.91 o
   0   7  14        966.99        945.33        53.32 o
   1   7  14        149.20        138.40        28.63 o
   2   7  14        335.49        292.06        32.52 o
   3   7  14        187.12        188.99        33.23 o
   4   7  14        538.33        477.85        50.03 o
  -4   8  14        129.29         75.60        34.91 o
  -3   8  14        213.45        208.94        31.95 o
  -2   8  14        667.57        690.49        69.96 o
  -1   8  14        181.56        214.88        47.33 o
   0   8  14         34.16         34.65        38.14 o
   1   8  14        201.00        208.80        31.39 o
   2   8  14        799.08        775.91        53.00 o
   3   8  14        218.00        242.03        42.12 o
   4   8  14        108.18         74.23        38.82 o
  -3   9  14         50.95         28.39        45.03 o
  -2   9  14        257.91        262.16        53.82 o
  -1   9  14        901.37        990.59        65.53 o
   0   9  14          9.58        -31.19        36.47 o
   1   9  14        835.12        870.25        55.79 o
   2   9  14        205.41        211.14        35.14 o
   3   9  14         65.06        -21.18        34.55 o
  -1  10  14        552.08        584.65        64.04 o
   0  10  14        277.36        218.55        50.65 o
   1  10  14        544.60        614.15        68.32 o
   1   0  15        840.33        866.79        35.40 o
   2   0  15         95.79         93.56        20.25 o
   3   0  15         26.39         31.33        23.34 o
   4   0  15         38.56         30.32        34.00 o
   5   0  15        687.09        693.58        58.16 o
  -5   1  15        331.07        356.19        46.88 o
  -4   1  15        194.97        173.77        36.23 o
  -3   1  15        745.18        728.11        51.82 o
  -2   1  15        377.97        405.34        28.10 o
  -1   1  15        482.71        474.53        28.82 o
   0   1  15         23.40         20.42        17.93 o
   1   1  15        430.58        416.72        26.06 o
   2   1  15        303.17        261.33        24.81 o
   3   1  15        622.73        597.66        40.26 o
   4   1  15        201.78        154.76        31.62 o
   5   1  15        350.78        383.08        41.91 o
  -5   2  15        121.04        143.81        43.41 o
  -4   2  15        628.00        691.84        59.37 o
  -3   2  15         81.69         57.53        27.97 o
  -2   2  15        224.21        245.29        26.69 o
  -1   2  15         98.22        101.34        20.57 o
   0   2  15       1419.72       1478.20        50.93 o
   1   2  15        104.86        121.76        21.43 o
   2   2  15        238.69        292.21        29.80 o
   3   2  15         30.31         32.31        26.69 o
   4   2  15        559.19        565.76        47.14 o
   5   2  15         99.60         69.95        32.40 o
  -5   3  15         76.48         66.32        38.41 o
  -4   3  15         81.29         78.63        34.95 o
  -3   3  15        333.63        254.62        38.74 o
  -2   3  15        925.36       1024.37        62.02 o
  -1   3  15        128.33        129.52        24.12 o
   0   3  15        188.23        259.64        24.20 o
   1   3  15        153.87        154.16        22.57 o
   2   3  15        990.15        964.33        54.13 o
   3   3  15        250.75        272.74        41.93 o
   4   3  15        137.16        137.68        36.81 o
   5   3  15        105.68         82.73        42.91 o
  -4   4  15        121.95         80.80        34.77 o
  -3   4  15         88.50         32.18        29.93 o
  -2   4  15        249.16        216.93        35.49 o
  -1   4  15        662.24        693.53        42.16 o
   0   4  15         30.61         30.00        19.44 o
   1   4  15        700.61        718.62        36.06 o
   2   4  15        289.55        233.18        34.28 o
   3   4  15        152.87        164.84        32.14 o
   4   4  15         72.99         76.99        35.05 o
  -4   5  15        556.74        517.74        54.89 o
  -3   5  15        637.39        640.52        51.17 o
  -2   5  15         28.12         43.70        29.09 o
  -1   5  15        305.45        366.78        35.04 o
   0   5  15        167.91        211.43        25.91 o
   1   5  15        296.84        300.89        27.59 o
   2   5  15         29.85        -11.52        31.18 o
   3   5  15        565.97        625.77        59.59 o
   4   5  15        542.74        562.48        52.38 o
  -4   6  15        459.16        480.56        48.41 o
  -3   6  15        312.71        354.38        43.93 o
  -2   6  15        194.50        287.57        58.82 o
  -1   6  15        310.42        327.80        36.82 o
   0   6  15        829.49        865.40        49.62 o
   1   6  15        302.26        321.29        30.77 o
   2   6  15        228.59        228.37        32.45 o
   3   6  15        298.89        308.91        37.42 o
   4   6  15        324.01        401.21        53.78 o
  -3   7  15         55.89         63.90        30.80 o
  -2   7  15        754.00        827.55        53.98 o
  -1   7  15        133.85        177.21        46.04 o
   0   7  15        312.76        343.27        34.72 o
   1   7  15        169.98        172.04        31.12 o
   2   7  15        637.57        684.48        47.20 o
   3   7  15         42.24         63.04        35.73 o
  -2   8  15        209.35        294.43        57.32 o
  -1   8  15        116.08         81.40        44.25 o
   0   8  15        494.73        488.50        60.34 o
   1   8  15         78.67         67.86        28.53 o
   2   8  15        166.62        166.03        34.79 o
   0   9  15        349.43        365.00        65.76 o
   0   0  16       2054.26       2139.12        99.81 o
   1   0  16        149.21        148.12        24.43 o
   2   0  16         87.31         54.74        24.63 o
   3   0  16         11.94         -5.56        29.61 o
   4   0  16         58.94         50.25        37.34 o
  -4   1  16        151.63         75.46        34.56 o
  -3   1  16        800.80        846.38        64.07 o
  -2   1  16        501.60        507.87        36.28 o
  -1   1  16        203.59        179.74        25.09 o
   0   1  16          3.37         12.32        19.37 o
   1   1  16        198.19        223.79        26.22 o
   2   1  16        408.85        398.89        44.85 o
   3   1  16        845.84        808.76        53.40 o
   4   1  16        135.52        159.67        44.61 o
  -4   2  16         92.20         83.85        36.31 o
  -3   2  16        317.09        281.57        42.99 o
  -2   2  16        186.69        153.65        28.93 o
  -1   2  16        315.23        356.04        29.32 o
   0   2  16        159.39        192.18        24.17 o
   1   2  16        236.14        274.32        27.51 o
   2   2  16        200.41        208.14        32.33 o
   3   2  16        322.84        367.35        39.98 o
   4   2  16        113.76         86.85        41.18 o
  -4   3  16        123.65        104.56        38.50 o
  -3   3  16        874.47        892.26        64.12 o
  -2   3  16        350.35        346.55        38.60 o
  -1   3  16        266.86        274.62        30.49 o
   0   3  16        111.50        121.27        23.88 o
   1   3  16        238.83        204.71        25.84 o
   2   3  16        318.89        277.01        35.92 o
   3   3  16        949.02        949.73        66.46 o
   4   3  16        157.83        149.60        44.74 o
  -3   4  16        448.64        620.40        58.99 o
  -2   4  16        239.08        241.39        41.48 o
  -1   4  16         30.11         26.36        25.76 o
   0   4  16       1131.48       1110.09        49.95 o
   1   4  16         62.69         39.19        22.04 o
   2   4  16        315.96        273.45        34.57 o
   3   4  16        399.91        472.28        44.35 o
  -3   5  16         70.04         95.52        34.89 o
  -2   5  16        557.50        633.54        50.69 o
  -1   5  16        238.41        243.13        36.33 o
   0   5  16         84.19         68.91        25.01 o
   1   5  16        204.97        210.27        32.16 o
   2   5  16        536.91        630.14        56.35 o
   3   5  16         88.91         98.72        35.75 o
  -2   6  16        165.79        180.70        35.39 o
  -1   6  16        563.01        677.80        48.94 o
   0   6  16        376.09        356.25        38.77 o
   1   6  16        464.95        485.94        52.58 o
   2   6  16        197.37        168.52        35.61 o
  -1   7  16        271.73        301.17        35.58 o
   0   7  16         97.09         63.35        26.53 o
   1   7  16        276.44        335.88        39.12 o
   1   0  17        264.48        291.75        34.70 o
   2   0  17        360.22        376.51        45.17 o
  -2   1  17        149.07        215.40        35.65 o
  -1   1  17        228.01        217.21        32.63 o
   0   1  17        556.62        589.67        49.52 o
   1   1  17        303.87        324.83        34.56 o
   2   1  17        136.63        144.26        35.48 o
  -2   2  17        244.33        289.83        43.59 o
  -1   2  17        220.43        252.80        32.98 o
   0   2  17         63.92         43.32        24.74 o
   1   2  17        293.22        302.29        31.60 o
   2   2  17        249.71        274.75        38.52 o
  -2   3  17        264.82        274.87        37.22 o
  -1   3  17        798.48        951.58        71.84 o
   0   3  17        469.42        496.66        36.70 o
   1   3  17        844.88        975.19        52.33 o
   2   3  17        249.43        234.23        39.55 o
  -1   4  17          4.06          0.30        27.58 o
   0   4  17         31.21         47.51        25.40 o
   1   4  17         25.68         -7.84        24.73 o
   0   5  17        376.66        465.76        96.88 o
                                                
