# Supplementary material for: Crystal structure of 4′-bromo-2,3,5,6-tetra­fluoro­biphenyl-4-carbo­nitrile
Source: Acta Crystallogr E Crystallogr Commun. 2015 Apr 25;71(Pt 5):o347–8. doi: 10.1107/S2056989015007847 (PMC4420037; doi:10.1107/S2056989015007847)
Supplement: Supplementary file 3 [file e-71-0o347-Isup3.cml]

<?xml version="1.0" ?>
<cml>
<molecule title="4&#39;-Bromo-2,3,5,6-tetrafluorobiphenyl-4-carbonitrile" id="m1">
  <atomArray>
    <atom id="a1" elementType="F" />
    <atom id="a2" elementType="C" />
    <atom id="a3" elementType="C" />
    <atom id="a4" elementType="F" />
    <atom id="a5" elementType="C" />
    <atom id="a6" elementType="C" />
    <atom id="a7" elementType="C" />
    <atom id="a8" elementType="C" />
    <atom id="a9" elementType="C" />
    <atom id="a10" elementType="Br" />
    <atom id="a11" elementType="C" />
    <atom id="a12" elementType="C" />
    <atom id="a13" elementType="C" />
    <atom id="a14" elementType="F" />
    <atom id="a15" elementType="C" />
    <atom id="a16" elementType="F" />
    <atom id="a17" elementType="C" />
    <atom id="a18" elementType="C" />
    <atom id="a19" elementType="N" />
  </atomArray>
  <bondArray>
    <bond atomRefs2="a1 a2" order="1" />
    <bond atomRefs2="a2 a3" order="2">
      <bondStereo>C</bondStereo>
    </bond>
    <bond atomRefs2="a3 a4" order="1" />
    <bond atomRefs2="a3 a5" order="1" />
    <bond atomRefs2="a5 a6" order="1" />
    <bond atomRefs2="a6 a7" order="2">
      <bondStereo>T</bondStereo>
    </bond>
    <bond atomRefs2="a7 a8" order="1" />
    <bond atomRefs2="a8 a9" order="2">
      <bondStereo>T</bondStereo>
    </bond>
    <bond atomRefs2="a9 a10" order="1" />
    <bond atomRefs2="a9 a11" order="1" />
    <bond atomRefs2="a11 a12" order="2">
      <bondStereo>C</bondStereo>
    </bond>
    <bond atomRefs2="a6 a12" order="1" />
    <bond atomRefs2="a5 a13" order="2">
      <bondStereo>T</bondStereo>
    </bond>
    <bond atomRefs2="a13 a14" order="1" />
    <bond atomRefs2="a13 a15" order="1" />
    <bond atomRefs2="a15 a16" order="1" />
    <bond atomRefs2="a15 a17" order="2">
      <bondStereo>C</bondStereo>
    </bond>
    <bond atomRefs2="a2 a17" order="1" />
    <bond atomRefs2="a17 a18" order="1" />
    <bond atomRefs2="a18 a19" order="3" />
  </bondArray>
</molecule>
</cml>
